# Supplementary material for: Diatom Biodiversity and Speciation Revealed by Comparative Analysis of Mitochondrial Genomes
Source: Front Plant Sci. 2022 Mar 24;13:749982. doi: 10.3389/fpls.2022.749982 (PMC8987724; doi:10.3389/fpls.2022.749982)
Supplement: Supplementary file 2 [file Data_Sheet_1.ZIP]

Archive with 3 entries (2 files):
- Supplementary materials/concatenation.fas
- Supplementary materials/concatenation.fas.model
- Supplementary materials/
