# Supplementary material for: Diatom Biodiversity and Speciation Revealed by Comparative Analysis of Mitochondrial Genomes
Source: Front Plant Sci. 2022 Mar 24;13:749982. doi: 10.3389/fpls.2022.749982 (PMC8987724; doi:10.3389/fpls.2022.749982)
Supplement: Supplementary file 2 [file Data_Sheet_1.ZIP › Supplementary materials/concatenation.fas]

>Phytophthora_ramorum_EU427470_1
-------------MFSPLEQFEILPIFQIP-------FVFTNASLILVIGFVYLYIFTCIKPK---------------FIPTRFQQIFEMIFNITIELTYSSI--GKAGKHFVSLIFVVFFFILLCNLIGMVPYSFTVTSHLIITFTLALTIYLGFNLIGIKKHKLNFLNLLLPSGASIALVPILVPIELVSYIFRVISLPVRLFANMMAGHTLLKVIAGFAWTMLN-VNS-FIF-MAHFIPLIIIVLLVGLEIAVALIQAYVFTILTCMYINDALNLH------------------------------------------------------------------------------------------------------------------------------------------------------------------------------------------------------------------------------------------------------------------------------------------------------MPQF--------------DQFSFFNQVSWFLFFFFNFYFFIT-YFFLPKICYNLKFRKKKIIFDNK--KKNQINFEKNNIIFFFNNSYKTFCSNFELFFSKKLSIYKKNQEIKIQKTPIFNSLLKQKINIFLNQKFLLLKKVFIIVN----------------------------MLLQASKFLGAGLATLGLIGAGIGIGNVFGSLIIGISRNPSLQQELMRTAILGFALTEAIALFCLMMAFLILFAF---------------------MNFQSINKWSTR-WLFSTNHKDIGTLYLIFSAFAGIVGTTLSLLIRMELAQPGNQIFMGNHQLYN-VVVTAHAFIMVFFLVMPALIGGFGNWFVPLMIGAPDMAFPR-----------------MNNISFWLLPPALLLLVSSAIVESGAGTGWTVYPPLSSVQAHSGPSVDLAIFSLHLTGISSLLGAINFISTIYNMRAPGLSFHRLPLFVWSVLITAFLLLLTLPVLAGAITMLLTDRNLNTSFYDPSGGGDPVLYQHLFWFFGHPEVYI--LILPAFGIISQVSAAFAKKNVFGYLGMVYAMLSIGLLGSIVWAHHMFTVGLDVDTRAYFSAATMIIAVPTGIKIFSWLATLWGGSLKFETPLLFTLGFILLFVMGGVTGVAMSNSGLDIALHDTYYIVGHFHY--------------------VLSMGAVFGIFTGFYFWIGKISGRRYPEILGQIHFWLFFIGVNVTFFPMHFLGLAGMPRRIPDFPDAMSGWNAVSSFGSYISFFSAIFFFYIVYVTLVHG--KKIEN----------------------------------------------------------------------------------------------------------------------------------------------------------------------------------------------------------------------------MTITNYI-----NNQF-TFLDMAEPWQLGFQDPATPVMEGIINFHHDLMFFLIMITVFVCWMLFRVITLFDEKKNKIPSTVVHGATIEIIWTSIPALILLVVAVPSFALLYSMDEVIDPIITLKVIGSQWYWSYEYSD-----NLEF--SDEPLIFDSYMIQEDDLA------IGQFRVLEVDNRVVVPTNSHIRVLITASDVLHSWAIPSLGIKLDACPGRLNQTSMFIKREGVFYGQCSEICGVNHGFMPIVVEAVSLEDYLTWLKNKINFDFNV--------------------------MKNYYYI--NKKNLQIETTTND-----------SNIDKFQ-NDFIFLKEISKNTQNSQNHPYHLVDPSPWPFVISFGLFFLTFGTAMYFHGYIGSNILVLTGFLMVILTMYTWFRDIVREAVYEGQHTKQVQLGLRNGMLLFIFSELLFFVSFFWAFFHSALAPTPEIGSLWPPLGIETVNAWGIPLLNTIILLSSGATITWAHHSIVFGDRKNAILSLIITISLAFFFTLIQAYEYIESTFSISDSIYGTTFFLLTGFHGVHVIVGTIFIVVSTIRLINHHFTKQHHFGFEAAAWYWHFVDVVWLFLFVAVYWWGGN------------------------------------------------------------------------------------------MR----------------WNKKSLFAVINNHLIDYPTPINLNYFFGFGSLAGIMLVVQILTGIFLAMHYTPHIDLAFNSVEHIMRDVNNGWLIRYTHANGASFFFIVVYVHIFRGLYYGSYITPREALWCSGVIIFILMMATAFMGYVLPWGQMSFWGATVITNLFSAIPLIGKDIVDWLWGGFAVDNPTLNRFFSLHFTFPFVIVGAVLIHLILLHEVGSNNPLGIT-LKTENIPFYPYFYTKDLFGLMVLFFIFFIFVFYYPNTLGHPDNYIEANPMKTPLHIVPEWYFLPFYAILRSIPNKIGGVIAMFGSLIILLTIPFTNSSEIRSTAFRPIFKICY--WLLVIAFLLLGWVGQCPVE-YPYT----EIGIISMIYYFSFFIIIIPFLGKFEAYLVRYNTDQKNI---------------------------------------------------------------------------------------------------------------------------------------------MINIYINN-----------------------------------------------------IKLN--------------VNKNLTVLQACNNFKIEIPKFCFQENLQIAGNCR-------------------------MCLVEIENSPKPVASCAMPL----MPNMRIFTDTPLVQKARESVLEFLLINHPLDCPICDQASECDLQDQTMIFGSDRSRFFFKKRGVEDKYCGPFIKTIMTRCIHCTRCVRFANEICGIDD--LGTTGRGNKTEINFYYPK-IFNSEFSGNLIDLCPV----------------------------------------------------------------------------------GALTSKPYTFKARSWELKKKEGVDILDSIGSNIKIDIFNNEII-RILPKTNFNI---------NKEWISNKTRYFFDSL-KYQRLKYPLLK--DNENNFYKISWIEALNIINQKIITTDSRNIK---------SIIGNLTDLESLFLLKKNLNKLGINNIYYENFIKNQNKQ-INSDLTSNYLFNNTLK---SIEESDLCLIIGSNIRKEGSILNIHLINRLKKGNFKIAFIGNKVNFTYPIQHLG-LTFNTLINIILGKHTFCKDLKKAKKPLIIVGEN-ILNQKNGFFILS-KLKNLVF-----LNKN-----INFFTSQ--TALINFFEITFTKSNNLLNNSQLYYLFNT-----------------NLQN---------------------KLKISKNSFV-IYQGHHF-----------------TKDAQKSNLILPGLTFLEKK-GLYLNLEGFIQKNEQILNLN-TEQRKDSIIYRNIYKFLIK--------------KNQLKS-NSFFKIKEILPYLFKKKIKIINNFSF--------------NKKYL-KININFLDSLIK---NNYYTN----ILEQYSKILINSNKIIKNHSKSL--------------------MIYTILKFLILVLPLLIAVAYFTLVERKVLASIQRRRGPNVVGTFGLLQPLADGLKLFVKETVLPSNADVVLFIFAPILAFFLSLLSWTVIPLGFGMFFTELNIGILYLLAISSLGVYGIIIGGWSSNSKYSFLGALRSTAQMISYELTIGFSILSVIVCAKSLNLISIVLAQKTIWYCFPLFPIFLIFFISCLAETNRHPFDLPEAEAELVSGYNVEYSAMGFALFFLGEYANMLLMSSLTTILFLGGWLA--PFPFSINFIN-FLP--GS-FWFSIKVCFFVVLFVVARAVLPRYRYDQLMRLGWKVFLPFTLSWFLYTASILISFN--WLI-------------------------------------------------------------------------------------------------MI----------FQEIF-SNNFEIIIPEFFLTTILLILLLFGVFY------KKNQN--TQKILIIKNITTIIIYLLLILLILTVNI----------TNIS------------NNILNGVLIINNFTQFIKIILILSTIICFLIQQKYLIQQKI-NLYEINILMLISLLGLMLLISSNHFITLYLAIELQSLSFYILTSTQKKSILSIEAGLKYFILGSIASGFILFGSSIIYAITGSLNFNNIFLIL------------------------------------------------------------------------------------------------------------------------------------------------------------------------------------------------------------------------------------------------------------------------------------------------------------------------------------------------------------------------------------------------------------------------------------------------------------------------------------------------------------------------------------------------------------------------------------------------------------------------------------------------------------------------------------------------------------------------------------------------------------------------------------------------------------------------------------------------------------------------------------------------------------------------------------------------------------------------------------------------------------------------------------------------------------------------------------------------------------------------------------------------------------------SNINFLENTNLLI-SLSYGLIFIFVGILFKIGASPFHFWLPDVYEGAPNNVSSFFAIVPKIAFIGILIRLF--FDIFFN-IS-YFFEIFFYIISFLSMLIGALSALQQKKIKRLLAYSSISHVGFILIGFTSNMLNNIPFILLYVLIYIITSINLWTSYLSLNIN-----HKPIKYLTDLSNIYTINSLIAIIMVLNIFSLAGIPPLAGFFSKLFIFFSAIKNNYFSLVFFGIIISVLSSFYYLKIIKIIYFE-KILRKMYVSQINKIQSIIL--LINTQFILFLFVFPNIILVNLNKIYLYLLI------------------------------------------------------------------------------------------------MLLNYSNIFIFLILSLFLSILIFILSFGLIKQKDDLEKLTAYECGFNPYDDARKVFDVKFYLVAILFIIFDLEAVFVFPWVLTLSSNFSWGFWTMIEFLVELVIGFVYIWCSDALEW-----------------------------------------MSIL-NHFIFTFFLFCLGLFGIILNRQNIIIILMSIELLLLSINLNFIYFSVCIDDIIGQVFSLLILTVAAAESAIGLAIMIVFFKLYGDISIYKINLLSL--------------------------------------------------------------------MFNKFILIFLLILPLITVIILSFV--KNEKFIKNFSIFMSFFIFLMSLPLWILFDKSTSNFQYLFKIEWISQFNINFYLGLDGISLFFIILTTFLIPICMLISYEIINKN-IKEYFILYFILEFCLIISFSVLDILIFYIFFESVLIPMFLIIGIWGSRERKIKASYLFFMYTLAGSLFMFIAIIHLFLTVGTTDYQILYYSNFNFSYEKLYFLAFFLSFAVKVPMLPFHVWLPEAHVEAPTAGSVLLAGILLKLGSYGMIRFLVPLFPKAALYFTPYILVLCLISIIYASLTAIRQTDLKRIIAYASVAHMNFIILGIFSLTIQGLEGSIIQMISHGLVSSGLFFSIGCLYDRYHTRFINYYGGLAHTMPLFCIALFIYVLANMSIPGSSSFVGEILILTGVFEDNTTTAVFATIGMFLGGVYSLLFYNRICYGNIQNIYLQI-YYDLTYREFLIHLILIANIFLLGLYPKIFESCMHESVSKILIHIDFSYFY-----------MLLLTLIFLPFLGSVAAGLFGFYIGRKGSVFITTLTTFLSCLFSLIIIYNSITDEYEYIIYISNWISSGLFNCNWCFLFDSLTMVMLVVVTSISTLVHLYSSQYMAHDPHLSRFMSYLSLFTFFMIILVTGDNFMQMFVGWEGVGFCSYLLINFWFTRLQANKAAIKAMLVNRISDLILLLGVLTIFYNIRTIEYFSTFAAISLVKDFKFIFFNYILSIVDVACILIFIGAMGKSAQIFLHLWLPDAMEGPTPVSALIHAATMVTAGVYLTARCSPMFEYSMFSLKVITVIGASTAFFASTVGLVQNDFKKIVAYSTCSQLGYMFFACGLSNYPLAI-FHLSNHAYFKALLFLCSGAVIHAMGDEQDIRKMGGLRRILPFTYIMFLIGSLSLMGFPFLTGFYSKDLILEVAFASFSETGHFAYWLGTIGAFFTAFYSTRLLFFAFLTETNAYKNIIKNAHDVPLEMGIPLGLLAFGSIFIGYISKDMFVGLGTNFWNNSIYINPLNNQMIDAEFLPTFFKLLPVILSFCGLFGAFYLYFFKFKFLYNLKTSEYGLYFYNFLNRKWYFDKIYYEFINQYILKIGYNVTYKMIDKGLIEMCGPYGLTTIFSFL---------SQRIILLQTGYIYHYSLLMLISTIFLINIMFFSI---------IYY---------FN------------IITILLFLFIFFLIK-------------------------------------------------------------------------MNFETIFFYTFSTIALTSAIFVIYSTNTIYSAFFLILVFTNSTGLLLISEVEFLSIMLIIIYVGAITVLFLFVIMMLDVNILIDKNKINNNLGYLPIIFLISFIFFLETFIMFS----KVFT-SYYHLI--------NNSFFNKEVNTLFFFKDSMKGTFEIFVDVKPFLKNFINQVDTIT--NIETIGQILYSYYAFFFLAAGIILLIALIGAVTLTKKE---KRKNFKQKIYKQLSRDSL----KAIFNVNSNKSV--------MA-----------LKKIKNFSINFGPQHPAAHGVLRLILELNGEVVQKADSHIGLLHRGTEKLIEYKNYLQALPYFDRLDYVSMMCQEHAYVLAIEKLLNCDIPLRAQYIRVLFSEITRILNHLLAVCCHALDVGAMTPYFWG-FEEREKLMEFYERVSGARMHAAYFRPGGVNQDLPKGLLNDIYIFCEQFNTRLDEIEEMLTNNRIWKQRLVDIGIVSAKDALNLGFSGVMLRGSGISWDLRKTQPYEIYDQLDFDIPVGTNGDCYDRYLIRIEEMRQSIRIILQVLNKIPNGPIKLDDKKITNPNRIQIKNSMESLIHHFKYYSENISVNSGETYTVIEAPKGEYGVYLISDGTNKPYRCKIKSPGFLHLQALDFIAKNHMIADVVTIIGTLDVVFGE----------------IDR-------------------------------------------------------------M------------------KLLKKFSQHLLQILPIINYTLYK-NELC-INISRNKLIPVLFFFKNHTTSQFKVLSEICAVDYINKKKR-FEIIYNLLSIRFNTRLKIKITVNELQPVDSIIPIYKAANWCEREVWDMFGIFFLNHPDLRRILTDYGFEGHPLRKDFPLSGFLEVFYNELKKRVVYEPINLSQQYRLFEFNNPWDKKINT----MIQIQTKLKINDNSGIKIGQCIKI---YKKKVGKIGDTILISAKKLR-LNQKKKIKIVKGDLFKALIIHTAYQKKSTIGNIIKFD-----KNCIIILNNQNK---PLGTRIFGPITSEFRKQKNFKILSLASN------------------IL--------M---LFPKKT-KY---KKQFK-GKLIGKTTKSSNIVYGKYAIKVLEETRLTSRQIEATRRIIIRKMKRLGFLWIRVFPDTPVTSKPTENRMGKGKGAVSFWVAKVKKGQILYEI-SGISL-ENAKKVLKAGSNKL-PVKTKFIYK------------------------------------------------------------------------MIEKKINPITPSQRQTFLLKKN------------NLT-QIFKIK-SLTKG-FQRANGKNNQGKITVRHRGGGHKRLYRLINFN-R--SKNIEGYVIKILYDPNRSANIAYIKN--DFQSFLILAPEGLKINQYIKSSSD-AELKVGNALPLRDIPIGSLIHNISLYPQSRGKLIRSAGTSAQLIQKINNKYARIRLNSGELKL-ILLTCYATLGIVSNINHKKIKLGKAGRSRWLNRRPHVRGVAKNPVDHPHGGGEGKTSGGRPSVTPKGKITKGKP-TRNKK---------KKKLIIQ------------------------------M-----EKNLQNHY---------KNVTIYDLITKLNFKN-IFEIPKITKICLNIGF--KDANIEKKKLINIILLLKLITN-QKP-IVTKSKKNNIFLKIKKNSIIGCKITLRKKNIFIFLEKILIFILPN-LIK----INLK-----SKNILNFQI-QNVLHFFELKTEFLKFR-NIPP---IDVSI-HTNIKNENE-LFLLLNS-LFIIKK---------MINIIKKNIQLKNKSFLKSSLGNIQLFFIDKTFILPIEIKLSKKKQTIFFKTNLGL-LSLNFTNNIYFF-FKKNKLLININIF--------KNKKSILNLYNKLIKI-KIKGVLQ--GFKISLLLKGIGFKAFI-----ENNNLILKLGFSHNIIIKIPSNITI--INQT-NLLIFSSIDYIFLSQFVHFIKSHKKPEPYKGKGLLLKNEKILQKEGKKSKK----------------------------------MYLLRITFKSFQKINQLKQNLLKLKKINKL-KNIQ-INGIFQKKNKKKIFTLLRSPHVNKKSREHFIYKNYTPKIDIKFTNIFQLINFLILIKKLISENLLMNVKIIKK----------------N-----------------------------------------------------------------------------------------------------------------------------------------------------------------------------------------------------------------------------------------------------------------------------------------------------------MNKNKFKY----------NFRNKYKIKKNLIK----K---------------------------------------------------------------------------------------NPLILANLHITA-SLKNTIISLTTHEGNLLKQWSTK-AL---KKTRFKKNTPYNVQLIVYKINKY---------LQLKKIKKLKIFLHGTGLGR----YNVLKNLKQKNFKVKYLLDKT-TKPFNGCRLKKQKRR------------------------------------------------------------------------------------------------------------------MSTINQLFLKKQK--RLEKKKRNKSPALKQCPQRKGICLKVYNTTPKKPNSAMRKVAKVHL-SSRYTIITYIPGI-G-HTLQEHSIVLIRGGRVKDLPGVKYHVIRGKYDLLGIYSRKTSRSKYGTKIRRV-----------------MLYIFNKTISDSKSILYSLTILYGINEYQSNKICKNIGINPQITLNKLKNNHVNRLINYINK---NLKVEQLLKKSKTERITELVEIKSNRGIRQSQGLPVRGQRTHTNAKTSKKLKQIFIKKRVSRNKRPFKVQKKNKKK--------------MQKKIKKNIKQRYLFKNYEKNRLALKILSKNLNIKKEFRWKLQ-QKWFFFHQNSSITRIKNLCVLTGRSKSIYRLF-KISRI-KLRNLTSKGSLPGVSKYSW--------------------MSRSKYKGPFF-KVNLLKK-----------KKWMKITNKNLTILPEYSNHSVSIYNGKIFINLEINDKMIGFKFGEFINTRKKHI-----------YK-------KKK-------------------------------------------------------MIQ-----KN--------KKKN-NNNVL---LNLLFKSKNMYGES-TTYTNKEI-LPFIYGSRHDYIIIN-----LKNISFFLKRVFKLIKYMLQKNEKILIIGNANEVK-FLLTTSFIKKNPNIIFFN----KEWVNGLITN-KIIDTTF----------------------NK--VINYLFK------ENEIKLILIIKSSIKDTFLNQE-LSTLKIPTISLINTSQ-----TLKNINYPL-VTNSR---NIQSI-YALMY-LLRKIF-----------------------------------------------------------------------------------MG----------QKIIP-ISLRLNKK---KNWNSKWIVNNNEYSNLLHF-DLEIKKYFQNIFNYK------------NLKLIDINIIKTSKNINVYVYIQKNAKKYYNLSYN--------------------------------------------------------------------------------------------------------------------------------------------------------------------------------------------------------------------KIINHLN----------------LYYPNNNIK--------------------------LF----------------------IKNTQFFE--------FLKLRKNLKQIF--DKIK-KNNK-----------INKNVKKMIYNF-----SYAFYTKNINII----------------TFYIKQ----------TLERKKTHK---KFINNIDNMLQEFFKM-F--SNF-IGYRLQFKGRLNKSKRKKKMV--FQKGK-IPLNTLE-YDIKYHFNEFKTPSGICSIKLWVFFKPTKIKL-----------NSKFLKKKLIKKNKK---------------------------------------------------------------------------------------------------------F------------------------------MNKLKPR----NKICFQNNRNIH--KNL---NLL-----------------------------KLKAKKWNLF----KKKLRYR-----------KEIKPE------------------KRKK-FFQKRLFEKQQFRNFYGCIHEYQLKNLFKKLSKKDNKI---------NIFKNFVVLLESRLDINLVRLKLVKTIFQAKQLINHKKIKINNKIINKPNLILQKGDIIQIIK------------------------------------------------------------------------------------------------------------------------------------------------------------------------------------------------------MELK-----------YEEYKIKKLFINMLLKKGKKTCSENIFKNILINLKKTT-KQKPNFILFKSIDNLLPKLKSISIPNKKRNKNKK--KKDRYFL-MLLNEDKQIKKSVSWLLLNSN----------LK--NITNEIIQTSKNKSKTINTKKQYYKNIKKLKFN-LVFD--------MIITDTLSNLFSKIKNGYLAKKSKIVQQK-SKQSLNILNILVKEGFIKSYKIN--S-----KNQLDIYLKY--KKNKAVITEIKRLSKPGKRLYITNKNLYK--KKVGFYIISTSIGILTDLQAKKLNVGGELICKIF???????????????????????????????????????????????????????????????????????????????????????????????????????????????????????????????????????????????????????????????????MKKNKIITYLQLHIFELKYNFFIILITFFYLFII-SYYFSDQLIYLLVNNLL-------NKNMLKYFIFTNITEIFITNIFIAIFITTFITIQLSILLIWFFLSKGLYKFENFIFIKFYFFFIIFNFIIINLIFTNIIPYIW-NFLLN-LN--FSNLYILTIYFEPKINNYFNFIF-SSFFYIFIIFIYFFLL--FFLIFNN--IFSLKLIIN--LRKFFYLKIIIISAFIT-PPDILNFILIYILFIFIFEILIYIFMYIKKYNIN------------------------
>Actinocyclus_curvatulus_CNS00114
-----------MFLYTPLEQFQVLSFFSFNLF--YLDLSFTNIVLITTLIFIFLFLFVWLFSS---------YDGTFYIVPNNWQIVLETFYEVIAQLLFDNI--NAKGEIYFPFIITTFLFIMLSNLIGLVPYSFTITSHIIITFTLSLTIFIGVNIISISIYKFKMLSLFIPANTSIGLAFLLVPIEFISYIFKPISLGVRLFANLMAGHTLLKVIVGFSWTMVL-LNSVILS-FLHIFPLLILILLFGLELGVALIQAYVFTILSCIYLNESINLH-------------------------------------------------------------------------------------------------------------------------------------------------------------------------------------------------------------------------------------------------------------------------MT---------NKIFLIY--ILLNIVYRFIPQF--------------DIITLGVQIFNLVLLFYTFYYINI-RFLIPFCVEIKKFRIKKYKKSYS--NICKHYISFCIKHSLVINNIKTFI----------------------------------------------------------------------------------MILLQCAKFIGAGLATIGLAGAGVGIGTVFGALVLGISRNASLKDELFKLAILGFALTEAIALFSLMMGFLILFAL--------------------MTEKICHVRFIEKVWLYST---DIGTLYIIFGAFSGIAGTTLSIFIRTTLAVPNSTFLDNNYHLYN-VIVTGHALLMIFFMVMPVLIGGFGNWFVPLMIGAPDMAFPR-----------------MNNISFWLLPPSLLLLTASMLAEAGVGTGWTIYPPLSSINAHSGASVDLAIFSLHLSGAASILGAVNFICTILNMRVKSLYMHKLPLFVWAIFITAFLLLLSLPVLAGAITMLLTDRNFNTTFFDPAGGGDPVLFQHLFWFFGHPEVYI--LILPAFGIISHIVSTTAKKPIFGYLGMVYAMFSIGVLGFIVWAHHMYTVGLDIDTRAYFTAATMIIAVPTGIKIFSWLATLWGGSIDIRTPGLFALGFIFLFTVGGVTGVILANSGLDISLHDTYYVVAHFHYMQINLHVWFTFIFLNKK---LLSLGAVFGMLGGIYYWFDKITGVKYPETLGKIHFWIFFVGANLTFFPMHFLGIAGMPRRIPDYPDAFTDFNQIASYGSYLSALSALFFFYIVFISFTNK--NNYSTIH-------------------------------------------------------------------------------------------------------------------------------------------------------------------------------------------------------------------------MFSL------------Y-GVLDSPIKWQIGFQEPAVPAMEGIVNFHNHVMIVILFIVIFVAWLMLNIIYYFNNYVITKNADFTHSNELEIIWTSVPAIILVFLATPSFTLLYSMDELIDPVINFKIIGHQWYWSYELSDYA---LCGTKSDDNNFKYDCYMLVLDSLP--E-TKKGYYRLLETNKRLLFPTNTHLRLFVSAADVLHSWTVPSFGLKIDACPGRLNLVNLFLNRIGLFFGQCSEICGINHGFMPISVVVLDITQFNAYVVSKLDF----------------M-------------NNNYNYIY--TYNNKK------------------KNRENI-NNFSYIN---------TNHSWHLVDPSPWPLVSAIGAFTITFSLVLYMHNYQYGGTLMTCGFFILSYSVYMWWRDVVREATLEEQHTFSVQRSLRLGMLLFIVSEIMFFFAFFWAFFHSSLSPVFNIGGIWPPESIEIIPSSGIPLTNTFFLLSSGVTVTWAHHAIISRAKKHAIVALIFTLILAILFTGLQGLEYLEAPFTMADSVYGSCFYITTGFHGFHVIIGTCFLFVSFIRIVFNHITNSHHFGFEAGAWYWHFVGATAKF----------------------------------------------------------------------MKINILS-------NKS-TDLLFPTSFINTNSR----------------WIKNYIISIFTNHLIKYPTPININYAWSFGSLAGICLIIQILTGIFLAMHYTAHIELAFSSVEHIMRDVNNGWLIRYAHANGASMFFIVVYCHIFRGLYFGSYMHPRQLLWCSGVLMFILMMATAFMGYVLPWGQMSFWGATVITSLFTAIPFIGNVIVDWLWGGFTVGNATLNRFFSLHFFLPFALAGLSIVHLALLHKDGSSNPLGVD-SHVDKVSFYPYFFVKDLFAFFAFLFFFCIFLFYFPNVLGHPDNYIPADPMQTPPHIVPEWYFLPYYAILRSIPDKLGGVLAMFSSLIVLFFIPFINTSDIKSTNFRPLFKIFY--WLTVTNFLLLGWIGQKPVT-DVYI----IVGQFATAYYFIFFLFLIPIIGILESVLANFKTTSIH----------------------------------------------------------------------------------------------------------------------------------------------MKYFYIND-----------------------------------------------------NKFKY-------------TVTKKSILDFCDNIKLNVPYFCYHNKLSLAGNCR-------------------------MCLVEIKNSLKPIVSCTMLI----TNKMKIYTHSLLVKKARENILEFLLLNHPLDCPICDQGGECDLQDQSFLFGNYKKRFYNFKRIVIDKNISPIIKMLMTRCIHCTRCVRFSYEISGDNSNLLGVFQRGVNSEIGTYVSK-TFNSELSGNLIDICPV----------------------------------------------------------------------------------GALTFKQYSFINRNWELKNIKSIDFTDGFGLDTQIFISNNHLI-KIQPSF-------------NSTWITDKTRFSFDGMFSKERLTNKLLL----NKNNSSAYWQTIFQNIIEILYFKDHLNKH-SLF-FNLIIILNNQLDMETLNILS-----LINKKYIFIKLKKLEKIT-FSNDHEESFLLNSNKK-ELCFNKSQFCLLLNSNLRFEGYSLNLKLRQNVLKNNLKVVSLSSITNLTFPVLYLG-STINTLNNIIEGNSIINQNLIYSINPYIIHNSD-IFKRKDNYNLIE-LYNVFKKNNFNIYNFN--WNGLNTLSNTLSDSGFNLYSNIKTFNFNDYHNSNILHLINI-----------------KFNFLNKYLKKYLELKLLNFTN-------ELNFLLLLEQNFII-------------------NSTYKNVRLLNFNFFENSNNIFFNTQGLFKKTPKIIVSNLLNTKSDKNILKILDLYLNK-LVFVSNLQDY--SILNLNY-LKFSFYN--MDLNLL-PSTFVSSLNYKYFKNSICLF-YFKNSKFK-LKKKKFFVNKLLFWLEDYYLN-NKDLYSYYSLIMLECSKSFRKHSNNFLY---------M-FSM-SLNIIYYLIKILIIVLPVLIAVAYFTLAERKIMGSIQRRKGPNVIGFLGLLQPLADGLKLLVKETIIPSNSSLFLFILAPILAFSLSLLNWAVIPFSENCVLSDLNVGILYILSISSLNVYSIILAGWSSNSKYSFLGAVRSTSQMISYEVSIGFILLTVVLCANSFNLTNIVLSQNKCWFLLPLLPLFFIFCVSMLAETNRHPFDLPEAEAELVSGYNVEYSAMTFALFFLGEYGNMLFMSTLLTVLFFGGWLPSPIF--SDFLLT-FVPNISS-FFFSFKILFGVFLFIIARAALPRYRYDQLMDLGWKCFLPLSVSYLIFTASILISFN--WI--------------------------------------M-------------------------------------------------------------------------TLF-FENFI-LIPEFFFCVTIICLILYGTIV------STTLK--TKKLII-KPVVNLSILILIFSIFLFYNN--LYS-------ISI----------FTNYFFNSITIDYFSEIAKIIITCFTILCFCLFRNYLPLQKI-NSFEYIVIILLAVLGVFLLCSANDLLTAYLSIELQSLAFYLLASFKKNSSFSINAGLKYFILGSIASCLFLFSSSFIYGLTGTINLEEIFSLFNIGNLFSLLSCFD-----------------------------------------------------------------------------------------------------------------------------------------------------FAHQLFNFGKFGFCYSF--------------NASFEYYI-----------LDIYFCLLELF--------------------------------------------------------------------------------YSYDITNSFVKINCNFEN----------------ILLVLNS------------CFY------------------------YSNVFNFN---------------------------------------------------------------------------------------------------------------------------DSFDTFFLFF-------------------------------------------------------------------------TFFFENFLFLND---------------------------------------------------------------------FFTYLLYYHTDFLKELSINIFN-------------------------------------------------------------------------------------------------------------SFNSF--------FCSIFYLNFLFLNGLSNVFI---------LNLLEFY--VLSIY-----------------------------------------------------------FFDTFSFLIAF----------------------------------------------------CMDLIFSGLL------------------LNFDNIY-------------------------------------LLNFFL--------------------------------------IDSIYYYF---------------KFFHFSNTI-IFLLFFYFLLFSLFFKLAVVPFNLWLPDIYEGSVSSTTAFFAIIPKLSIFIFFFRLL--DYGLFN-NT-TTFQYYVLISGVCSILYGSFIAIEERKLKSLIAFSAISNIGFSLLAFSSLTFHSNAMVFCYFVIYMLANMLIWFVLLSYNVV-KSSPNKFNKELSSFSNFYKSNKTMSFFFSFALFSIAGIPPFIGFLAKFGIFLIVLDSANYAVSIVSILGSVVAIFYYLRIIKLVFFENDDNTIKLVVPQNSFSFFIA----LFLLLFLLFMYPNIIYLLFFKLSYTFF---------------------------------------------------------------------------------------MIFYFFNISLLKTNLYPILIFLLFSFFLSSLILFLSYFIAIQNPETEKLSSYECGFEPYEDARQNFDIKFYLIAILFLIFDIETVFLIPWSVTFNLLNILSYWVIIDFILELGIGFIYIWYLNIFFYKTLK------------M--LPIF--------FVFKNNFMICTNLN-YFLLVTFLLFTVGLMGLILNRKNFLIVIISIELLLLAINLNFVVFSVYLDDIVGQIFVVFILSIAATESAIGLAILILYFKIHNTIIIDSVKTKKS------------------------------------------------------------------MFLILHNILNILLFIPLIGIFVLSVIPSQNKKFLKQVALFFASLTFIFSLFLWLFFDKSIGSFQYVSKIFWLPFFNINLHLGIDGISLFFLILTTLLIYVCLLASWFSINHD-VKYYLMFFLLMEFFLIGVFCVLDLLIFYIFFECVLIPMFFIIGIWGSRERKIRAAYFFFFFTLFGSVLMLLSIIYIYYQTGTTNFEILLTMNFSKKEQLILWISFFLSFASKVPMIPFHVWLPEAHVEASTTGSVILAGILLKLGTYGLLRFLFPLFPLACFYFAPLVYSLSVIGILYTSITAIRQSDFKRIIAYTSIAHMNLVIVGLFSFHMISIEGAILQSISHGFVSSALFLIIGVVYDRFHTRMVKYYGGLTHVMPLYVFIFLFFTLANIGFPGTSSFVGEFLILLGAFNVSIPITVLSAISMVLGGCYSLWLFNRVAYGNLKVQYLNNFFFDLTNREIYYFSPLFLCTLFFGIYPEVFLDYMHLSTQLIIEYINI----------------MYLTLIFLPLISSISSGLFGRFLGPQGSKFITINCIMFAFFISLFLFYEVIIMNCATYIKLSIWINSQLFNVDWGFLFDSLTVIMCCIVTFISFLVHVYSTEYMLHDPHITRFMSYLSLFTFFMLILITADNFVQLFVGWEGVGLCSFLLINFWFARIQANKAAIKAMVINRIGDFGLALGIFLIFIYFKSVDYATVFALTPFYVNAQFNLLSFDFNVLNMVGILLFIGAIGKSAQLGLHTWLPDAMEGPTPVSALIHAATMVTAGVFLIARSSLIYEYIPVILNFITFIGASTAFFAASVGLVQNDIKRIIAYSTCSQLGYMVFTCGLSNYNVGI-FHLINHAFFKALLFLGAGSIIHAVSDEQDLRKMGGLKKLLPFTYSVIIIGSLALSGFPFLTGFYSKDVILETAFSKFSLLSHYSYYLGTLGAFLTAFYSTRLIYFVFIAKPNGYRSIYKNAKDSGIPIIFSLFVLTIPSIFFGYFAKDMFIGLGTDFWGNSIYVTTYNFNIIDSEFIDLQYKLLPLMFSFLGIILACFLYTLNKKILYIIKITKVGKLMYNFINKKWFFDKVYNEFIAQNTFKIGFAVSYKLIDKGLIEVFGPKGISNFIFKN---------AIQLLTFQTKSIYHYAFSILFCITFICTTQYIVY------------------FLSF-------------EFIIIYFVSVYFYYFKFTH--------------------------------------------------------------------MIFFENLIFLILTIFLITSSILSISSRNIIHSIFYLILSFLSAVFIFFLLDCEFIAFVFLLIYVGAIAILFLFSVMLLNIKI---VNSIKNLVWFYPIGSFFGLILFLELYVNFI----LKFS-FKSDSSI---FNGNNSFFFD----------------------SSEFYYNWFETIESCF--NVEIFGLVLYSYFFIHLLIVGFILLLAILGTVVLTFDKTTLKQQERNQFLFKQIVRNV-------------------------MS-----IKKIQLKKKLKNFTINFGPQHPAAHGVLRLVLELNGELITRAEPHIGLLHRGTEKLIEYKTYLQALPYFDRLDYVSMLAQEYSYCLAIENLIKCKVPIRAQYIRVLFAEITRILNHLLAVGCHAMDVGAMTPFLWA-FEEREKLMEFYERISGARMHAAYFRPGGVSTDLPFGLLNDIFVFISQFTTRLNEIEEMLSENRIWKQRLVNVGEVTSVEASNWGFSGVMLRGSGVYWDLRKTQPYDVYSQLDFKIPTRSTGDCYDRYIIRIIEMRESIKIIEQCLNSIPLGVVKTTDTKIIAPSRFLLKSSMESLIHHFKIYTEGLKISKNETYTATEAPKGEFGVFLVSNNSNRPFRCKIKSPGFNHLQGLNFMSTNHLIADVVTIIGTQDIVFGE----------------VDR-------------------------------------------------------------M--------FYS-----HNRLLFHSFKVFLTILPVENISFFN-NEFT-LSVKSCYIFSVLKFLKQHTHCQFNVLVSITAVDYLYQLNR-FELNYDLLSLIFNNRLRIKVYLDELEFVDSCENLYRSASWYECEVWDMFGIYFSNHSNLKRILTDYGFEGYPLRKDFPLCGFIEIKYNELHKRIVTNSIELAQEYRTFNFLSPWVSK-------MIQQQSIIRVIDNSGAKTAKCIKVLK--KKPKAQIGDLIIVSITKVK-NYPNKVSKLKKGSIFLAVIVGLKRAYQKKKNFLFLTD-----FNSVCLLNKQKK---LIATRLNKAIFKELKKKKIFKLASLSLAG-----------------FY--------ML--LQPKKL-KF---KKLHK-KKFRQFKYKTLFLKFGTIGLKALECSYISSFQLKSITFALSKKLKKKGKIWYNVFPNSPITAKPIEVRMGKGKGSLKHWSGFVNSGFIILEVMSNINK-LSVVSILKSVSIKL-PLKTKVIF-------------------------------------------------------------------------MMFKKISPITPSQRNLIKLKKI-----------NNLE-KSPLLK-SEIHR-KKKKSGKNNEGIITISHKGNGHKQRYRKIDFL-R--VKKSFDIVLSVEYDPYRTSYISALYNKTNKTYKYIITPKNIVPGDIIKSGTSIHELKLGFSLPLKNIPVGSSIHNISIKPNSKGVLNRAAGTYAKIIKK-DLKNASIKLNSGKLKN-FSISCFATLGTVSNEFKFLNTLGKAGRSRWLNKRPTVRGVAMNPIDHPNGGGEGKTSG--KKLTPWGKYL--------------------------------------------------------------MNSVYFYI---------NNIFYCDFINKFNFNTPSNRFFKIQKLVLSTKL--TTVNI--KELISKLLALEIITF-KKS-FF----DPHFYITIKKGEYFVIKVEIRKKNIELLILNYLWHIASK-KIKQKN-VLIN-QKSNKKINLSFKF----NLIKKIEYFFDFKN-NTNT--LLHVNF-IFDAYDKKK-INFFFKS-LKLYF----------------------MQISLFKIPKTVTIIY-------------CSLKNLLILVNLNK--KKLVLKSKTKLLLVKKNLIIITNIL-----KNKNSFIQKFWFLYLNYLKL-VINFFLKKNLIKIKLNIIGIGFKFFVSSL-NNHNIIQIKAGFSHKTFYKLPKNITVLLLKPT-IIVIIGH-CYKTIFNIVTSIKNLRLPDPYKKKGIFYKNENIRIKQGKIC--------------------------------MLFFNLSIKISSQNKKQLKKFLIVLKSFNRKSKI-NLK--ISSFSNILLKKKNFSVLKSPHVHKTAQEQFYLKSHIISLQFL--NLLQLEKLLLFLKFF--NSIFFDFTLKLQVELFFKLFLNFK----KQLLN----TFIPNNFLVTNYK--------------------------------------------------------SLVKFVELFNTLGELKLLTYFKI------------------------------------------------------------------------------------------------------------------------------------------------MLFLH--SFNLKKSK-----------KTLKSI------------------T----IKKN-----------------NKINFFKKL------KIKQFNLNK-K---------LTIEKNLTN--------------------------------------LNNNKYVNFVFFNRSNFKI--NKQINYIFIINS-NYSNIFINIINNYNEQVCSFSLG-FA---KFKSLDKITKKYTLLQVIKNL-----------IKNYSIKQKNIALHLNSNNS-LYTKLIINFLK-NYCYVQIIKFYN-YLPHNGCRPKKKRRK------------------------------------------------------------------------------------------------------------------MPTIHQLS--KSK--RKKKLFRNKVPALNNCPQKKGICIKVFTRSPKKPNSAVRKLVKVKL-STKKKINVYVPGE-G-HSLQEYSTVLVRGGRVKDLPGIKYKLVRGKFDFLGLKTRKTSRSLYGTKKTKN-----------------?????????????????????????????????????????????????????????????????????????????????????????????????????????????????????????????????????????????--------------MINLKIKNIKRRKLITKYENSKYILNLIYSNKNFNNSIQSNLVQFKNKNIPINSCSIKLTKRCILTNNNKILNSHF-SISRS-VFLKFARLNLIFGVKKNYG????????????????????????????????????????????????????????????????????????????????????????????????????????????????????????????????????????????????????????????????????????????????????????????????????????????????????????????????????????????????????????????????????????????????????????????????????????????????????????????????????????????????????????????????????????????????????????????????????????????????????????????????????????????????????????????????????????????????????????????????????????????????????????????????????????????????????????MS----------RKINS-NLLKKNRS---NKWSFNYVVKTKEEMSFFLFKNYVIYNVLKILLIKY------------QLLMLNCKLYKTNSLVHLYVSYLNIRKK--------------------------------------------------------------------------------------------------------------------------------------------------------------------------------------------------------------------------------------------------KNFNCKNYP--------------------------------------------------VENSLFINKIIKVLNEYTKNKLNFYLII--QNVK-KYLI--QLKTFFTY--NWVKKRVVAKIKKFANKYNMLKTLLQIF--FIVITKPNS-AKLLSSYISYIFR-------FKAYKKDHL---KFFKLFKTIIQTILNSKI--SII-SGIKIILSGRINGFSRSRTRY--FQHGN-MPLNTFN-VKIDYASNTAFTVNGTLGIKVWVFEKG----------------------------------------------------------------------------------------------------------------------------------------------------------------MISLK-KKLRFKLK----YKTFKKLKTIIF--NRKL-YKNL-----------------------------NIKKNIYT-----------------------LKKYRI--NQNLVFYNLYFP--YEFFFKN-YYKSGLITKQKFSYFYGSIKLKTLKKNIEVFKTKVKKLNI--SNFF-HRNLFFFELFESRIDSILYRTYFVLNFKQVKFLICNKNIKVNNNIIKNSFFIIKKGDLITFSE--RCLNVLKKNVLN------------------------------------------------------------------------------NLKFEFIPKNLEINYKTFQILYLNNFN-NFLYLNNFNLLDYYNMN-----YSLNSLLRF-LKA------------------------MILYSVFFKKH----IQNQVSNKNYLVFKYLSTVVKHKTLKVKFINLLLKNGNKNKIENLFLKTIKEVQKST-KKQYLNNIKLFILNNYTVLMLKTSKNQRLKKKN---KNKTMIP-FLLKKKNRILLSLKSIILLSK---KKSKNSFFL--SLKFELIHSFIELKTKSNFNEELYKLIFLKKNF-AHYRWFI-------MNKLIWNLISSLKNAQLANKTVIFQKK-NNICFLFLNILWDEGFILGFRKSVVL-----TQHYEIYLKFNDKNHLSSFLRIKILYKPNTNLFFNVQQLWKLNLTTEILILSTSKGLFTHNQCRKYNLGGKPLILLK???????????????????????????????????????????????????????????????????????????????????????????????????????????????????????????????????????????????????????????????????----------MNYFVEIKNRVFIILSCTLLLIVSQLYYFKDTLLFVILKPNI-------DQQTQFYLICTNITEGFFSYWYIIWIISLHFFFFFFLIHTCVFFLPGLYKTEKKVFKYYLVIYLVFEIYFVLIFYNIILPYSW-NFFYNIFSNKLTQHLTIGLFFEIKINEYLSYFF-SLYFICLLISQILFILNIKLYLMYK--KSQFKTIKN--HRKKFYFLFFIFSTIIT-PPDVISQIMIGLFLIILLEINIFLIILLNKLN--------------------------
>Asterionella_formosa_strain_BGM1_Unclassified__NC_032029_Af
-------------MWTPLEQFQIISLVSLKMF--NLDLSITNLLIVFLLLLFFFIATLQTTSK---YFT-YLKGYFFFIVPNTWQFFIEIIYATVLKLLFDNL--NQHGEIYFPFISMVFLFILFCNLIGLVPYSFTVTSHLIVTFSMSFSIFIGINIIGFKHYKQKLLSLFLPANTSFLLALILVPIEFISYIAKPISLGVRLFINLMAGHTLLKVIVGFSWSILL-IED-TLS-IIQIVPLIILIILMGLELAVAVIQAYVFTILTCIYLNDSINLH------------------------------------------------------------------------------------------------------------------------------------------------------------------------------------------------------------------------------------------------------------------------------------------------------MPQF--------------DILTLSTQTLSLLISLTLLYYNNI-NLNLLYFIKIKKIRAKKIQKINK--HILKTGPNLDKMRWTSNINYQFYLQSKLTEI----------------------------------------------------------------------------MLLQAAKCIGAGLATIGLAGAGAGIGTVFGSLVLGISRNPKLKDELFKMAILGFALTEAIALFALMIAFLILFAL------------------------------MSR-WLFSTNHKDIGTLYLIFGSISGVAGTLLSLYIRMTLVQPNSSFLEYNHQIYN-VVVTGHAFIMIFFMVMPTLIGGFGNWFVPLMIGAPDMAFPR-----------------MNNISFWLLPPSLLLLIASILCESGVGTGWTVYPPLSSIIAHSGGSVDLAIFSLHVSGISSILGAINFICTIFNMRIKSLSFHKLPLFVWSVLITAFLLLLSLPVLAGAITMLLTDRNFNTTFFDPAGGGDPVLFQHLFWFFGHPEVYI--LILPGFGIISHVIVSTARKPIFGYLGMVYAMFSIGILGFIVWAHHMYTVGLDIDTRAYFTAATMIIAIPTGIKIFSWLATLWGGSIDLRTPGLFALGFIFLFTIGGVTGVVLANSGIDIALHDTYYVVAHFHY--------------------VLSMGAVFSMFAGIYYWFEKITGIMYSEILGQIHFWVFFIGVNITFFPMHFLGVAGMPRRIPDYPDAFQIFNKIASWGSYISVLSAVFFFLALIEAFQKT--DKYSSK-------------------------------------------------------------------------------------------------------------------------------------------------------------------------------------MLFGLHLSLNR----IF---LN---------FSGLV-LIFF------------Y-YLNDVPMGSQFKLNEPGSISMEGILLFNQHLLFLLLLIVVFVGWVLLNIISQFLEIDNSLQTKFVHSKELEIVWTTIPALILLVLATPSFTLLYAMDEISEPELSLKILGHQWFWSYEISDFT---SCSN--SQQSLKYVSYMLVLEGLP--K-PKLGYFRLLETNKRVVLPVNTHLRLLVSSADVLHSWAVPSFGLKIDACPGRLNQVNLFIKRVGVFFGQCSEICGVNHGFMPIAIVSLPTAQFHFYIVNKL-LD---------------------------------------MHILKKKNKILQ-------------SEPKN-ISFHYMK---------TRHSYHLVDPSPWPLVASLGAFMLTIGGVLYMHQFQGGYKLFLTGFFVILYVMFTWWRDIIREATFENQHSFAVQRGLRLGMILFIVSEIMFFFAFFWAFFHSSLSPVFNIGGVWPPKFIDPIQTFEIPLTNTCLLLTSGATVTWAHHSIVAREKKEAIEALILTILIASLFTEFQTIEYFVASFSINDSIYGSCFYLATGFHGFHVFVGTISLLIALIRIILNHFTNTHHFGFESAAWYWHFVDVVWLFLFLSIYWWGGII--------------------------------------MINTF------------------TLFS-------KFF-SSSLNLYNFLIKSIR----------------WNKNFLLGFFDSHLVHYPTPINLTYAWSFGATAGICLVIQIISGIFLAMHYTPNIDLAFSSVEYIMRDVPNGWLMRYTHANGASMFFIVVYGHVFRGLYYGSYMQPRQLLWCSGVLLFILMMATAFIGYVLPWGQMSFWGATVITKMFTAIPGIGEPLVIWLWGGYVINNATLNRFFSLHFVLPFFIAGLSIIHLALLHKEGSNNPIGVG-SGIAKISFYPYFFLKDLTAFFIFMSVFIFFIFYSPNTLGHPVNYIPADPMHTPSHIVPEWYFLPFYAMLRSVPDKVGGIITMGGAIAILFTIPFFNTSEIRSTTFRPFFKICY--WLLVVDFLVLVWSGEQSLN-EKCVVYLMFVSQAATVYYFFFFILLVPLTGIIESKLIHYK-----------------------MGFEPTIFDVTGRRFNQLSYNFL--------KNS--------------------------------------------DC-----------------------------------------IIKLSYFKINN-----------------------------------------------------HKYNYVAEFSNLNYI-EKWKVVSPVIELCSRLGFKIPHYCYHKELSIAGNCR-------------------------MCLIELKQSNKPMISCSVNAKTTLLPNTEIYTNSPLVKKARENVLEFLLLNHPLDCPICDQAGECDLQDQSLFFGFTRKRFYNYKKIVIDKNIGPIIKTVMTRCIHCTRCIRFATEIAGVQD--LGAFGRSFSTEIGTYISK-TFQSEISGNVIDLCPV----------------------------------------------------------------------------------GALTSKFYPFINRSWELKFINSIDFSDGFGLGIILQIKNKKII-KIHSNFNIN----------KTEWISNKTRFSFDGLFPSDYSLNTE---------ELNNIWFGLFKKLIKLFYFYDHLSRH-NLKLKPLFLIFGSTLNNESINLLF-----FISKRYKFIKLRRNMLVN-SSLDLEQYFKFNDLMT-SVNFNKSKFCFLIGVNPRYEGFYLNVKMRQRQLKGKFEIFSMNSTIDLTYQVKTLS-TNPKFLKIISEGNHILSQYFITSK-PSLVLNQR-ISNRIDSNFFFK-SMLIIET-YSKLKKNT--WNGFNLLSSSLNTVGINILNVFSGFSNKDFLNSTGLFFFNS-----------------SLNEI-SNLNKMLNLKLLNYLA------IQVEYFI-IKLGCCS----------K----KLLLSKISEYLYLPSSNFFENS-GTFISTEGITKISTKILVTN-LEKKNDWEILRILLSNSKS-LKLLHSTS-----KLLFLD-WNLNRLRNYIIFLAY-ASQGISNLSFFFNKKCQII--KNRLFKFD-ICKVNIFNTKLKRFIYDFYLA-NESYYSRFSFIMIQSSNVLRFEKINFESIFIG---------M-VIFILLFVFKILIILIPLLISVAFFTIVERKGMGIIQRRKGPNVIGMLGLLQPFADGLKLFTKETILPSNCNSFVFIIAPILTFFLSLIGWAVIPFFDSIVFTDLNVGVLYLLAISALSVYGVIIAGWSSNSKYPFLGALRSTAQMISYEVSIGFVVVNLCLFAGSFNLTDIIIAQRYCWYVLPSSPIFIIFCISMLAETNRHPFDLPEAEAELVSGYNVEYSSMTFALFFLGEYSNMLLMSAFSANLFLGGWLP--LF--N------FFP--GS-FWFSFKVALGVTFFIITRAGLPRYRYDQLMGIGWKCFLPFSLGYLIFAVGILIGSN--WLSN-----------------------------------------------------------------------------------------------MNI----------KTIFL-LSYII-VLPELFLGVCIVYLVFHSLFL------GFNRC--NNFILIEKPILFLIKLTILFVCLLLINQ-NFLG-------LR------------ILGFSNTFVFDILTNTSKIIIGITSIIFFFIIEHFVSTPKI-NYFEYYIIFLFAFLGTFLICTSNDLLIAYLSIELQGLSFYLLASFNKNSSYSVEGGLKYFILGSFSSGLFLYGSSILYGLFGTLNFTDFSEL-------------------------------------------------------------------------------------------------------------------------------------------------------------------------------------------------------------------------------------------------------------------------------------------------------------------------------------------------------------------------------------------------------------------------------------------------------------------------------------------------------------------------------------------------------------------------------------------------------------------------------------------------------------------------------------------------------------------------------------------------------------------------------------------------------------------------------------------------------------------------------------------------------------------------------------------------------------------------------------------------------------------------------------------------------------------------------------------------------------------------------------------------------------------SEDSLGNNIFSPD-IFQYPLFLILISLLFKLAIAPFHVWLSDIYEGSPFSSTFFFAVVPKLSIFILFLKVF--NYCFLN-VF-FYLTDVLVIIAVVSIIVGSFGGLEQRKLKSLLAYSSISHMGYILIVFSLPNTEGFQLAFSYLIIYMLSGLCFWFILMLIMVK-TVYLKKQNKDLTDLILLHKSNSGLAINLNIILFSIAGFPPLIGFLTKIGLFLAAVEVHYYFISFLSVFCSVISTFYYIRVIKILYFEISVLVGKLYYPIKNQITFLL--VLLVYFLIFFFIRPNLLFFISYKISFVL----------------------------------------------------------------------MLQ-NLF--------E-TTVFFNNVESLLRLNYITIVIYLVVALLLSLIIINFSFLLVIQNPETEKLSSYECGFEPYEDARHQFDVKFYLIAILFVVFDVETMFLLPWSICLVKLNSLGFWSMIDFVFELGIGFIYVWYVGGLCWKKV----------------------------MYPNFKKVLVLNIL-NSLRITVILFFISILGLILNRKNILITIIALEILLLSVNINFTLFSLYLDDILGQIFVLFILTVAATESSIGLAILTTYFKLRNTIQINQIININK-------------------------------------------------------------------MIFLNNLLFCLFSIPLLGSFFLVVVSLKYS---KQIGLSITCITFLFSLLLLLFFDKSLGTFQFGTSQIWFLGYTLIFSLGIDGISLFFVLLTTLLIPICLLISWNNITHF-LKTYLVLFLILEAMLIGVFCILDLLLFYIFFESVLIPMFLIIGVWGSRERKMRAAFLFFLYTLFGSVSMLISILYIYYQVGTTDYRVLLTFSFSFLEQKFLWFSFFLSFGTKVPMVPVHLWLPEAHVEAPTSGSVILAGVLLKLGTYGFLRFSLPLFPEACFYFSPFVYCLAGVSVVYTSFTAIRQTDFKRIIAYTSIAHMNIVVLGIFSFNVIGIEGAILQSLSHGFVASGLFMIIGVVYDRYHTRMVRYYGGLNHVMPIYVVIFLFFTMANIGLPGTSSFIGEFLILTGSFQSNTCITLIGSTSMVIGGCYSLWLFNRVSYGNLKTQYFIS-FLDINKLEFLSFLPLIIGICLMGFIPFIFLNYLHMSVNNLIELIYF----------------MYLLIILLPFFGFCSAGLFGRYLGFYGSSIITTMCTFLSFLFSFVGFCEVGFLNCSVYFKLIGWFECGTLNVDWGFLFDSLSITLCCIITFVSTLVHFYSIEYMAQDPHLSRFMSYLSFFTFFMLVLVTADNFVQMFVGWEGVGLCSYLLINFWFSRVQANKAAIKAMILNRIGDFGIVLGILVVFLTFKSVDYAIVFALVPFFVTKTILIFNINYSVLFVIGIFLFIGAVGKSAQLGLHTWLPDAMEAPTPVSALIHAATMVTAGVFLISRSSPIFEFVGSLLEIIAFIGSITAFFAASIGLVQNDLKKVIAYSTCSQLGYMIFACGLSNYSVGI-FHLANHAFFKALLFLGAGSVIHSVSDEQDIRKMGGLKQLIPFTYSMMVVGSLALVGFPFLAGFYSKDLILEVAYVKYTSISHFSYYLGSIGAFLTSFYSTRLIYLTFISKPNGNKSVIIFAYDSSYKICLTLFFLAFPSLFIGFFIKEIFVGLGSDFWGNAIFIKPENMNFFDAELIDNEVKIFPVQMSFFGIFLAFFFYINNSKFLFLLKKNSFGLKAYNFLNKKLFFDKLYQEFISQYVFIFGYSTSYKLVDRGIFEVMGPYGLNYIISKT---------GSDLQKLQSGYLYHYTFIFLVIISLILIFEHIVLLESINSILDIFY-----SFSDD-------------EIFSIFFISLFFIKFFKIWDFKSWK---------------------------------------------------------------MKINDFFGSIFSIIIIFTASASVFSKNAVYSAFFLILSFLSSASLLFLYKCEFIPLLFIIVYVGAIAVLFLFVIMMLDLKT---KSVEKINTKFLPTGFYIALFFLLSSLINNF---QYWFKMRNPYY---------NSIKYN-------------------------EYYNWFNKTEVIL--EIEAIGQVLYNYYVLSFLISGFLLFLAVLGSISLTTNF--KTQ----QNLFESVKQV--------------------------MN-----TLKKNSKKNIKNFTINFGPQHPAAHGVLRLILELDGEKIIRAEPHIGLLHRGTEKLIEYKNYLQALPYFDRLDYVSMMSQEHAYCLAVEKLFNCKIPLRAQYIRVLFAEITRILNHLLAVGCHAMDVGAMTPFLWA-FEEREKLMEFYERVTGARMHSAYFRPGGVNSDLPNGLLSDIYLFINQFNLRLIEIEEMLTENRIWKQRLVNIGIVTAKNACNWGFSGVMLRGSGLNWDLRKVQPYEIYGRLSFKIFSGNNGDCYDRYLIRISEMRESLNIIEQCLNSIPLGNIKTDDLKIAVPLRQDMKHSMEALIHHFKIHTHSFNVPANETYLGIEAPKGEFGVYLVSNNTNRPYRCKIKAPGFSHLQALSFMSENHLIADVVTIIGTQDIVFGE----------------VDR------------------------------MVLWLV-------------------LKINYMK----------------KNLIIIQNLEYFQKIFPIERIQVYN-SEIT-LVISKDLLKDVLFFLKNNILCQFKVLTSIAGVDYPLNKFR-FQVVYDLLSLKFNSRFRIKIFSHELMPVFSCVHIFFAANWFESEIWDMFGVFFVDHPNLKRLLTDYGFEGHPLRKDFPLSGFIEMRFIENLKRVSSEQIEFSQEYRTFNFISPWQVFKL-----MVQLQTILKVSDNSGAKTAKCIKVLGGFKRKFACPGDLIVVSIQQLR-NKSKILSKVKKGEVFKGLIIRTKKQIKKKDGLITFFN-----DNCVSLINKQNS---PVASRIIGPVSRLLKCGKYLKFVTISAG------------------LI---------M--LFPKKL-KF---KKVKK-GKLKKYEYKSNSLKFGTIGLKAMNSGFVTAKQIEAARQAITRKIKRKGKVWVRIFPDQPITSKPTEVRMGKGKGAFSHWAAKIRGGSIIFEV-CGINL-KTALKAFRTGGAKL-PVKTTIFF-------------------------------------------------------------------------MSPQIMQIKTLATQNYLSFCSN------------KKS-KKPFIK-SKIKG-LKNSTGRNSTGKIVSYHRGGGQKKNYRKISFD-R--YKNSIGIVTTIEYDPNRTANIAAIYEFIDKKYLYILAPKNLQVGDILKSGIN-AEPKLGHSLPLEKIPIGSFIYNISLKIKKEGKIARSAGTFAKLIEK-NSGFSLIKMNSGENKF-IPIDCFASIGIVSNPFYCLRAIGKAGRSRWLNRRPIVRGVAMNPIDHPHGGGEGKKSG--LKLSPWGKITKKKL-LPKII---------KKLKKNGKSKLE---------------GSLL------------MSFFESYY---------NNVIKFDLVNKFVYCK-LKKIPKIRKIIVDFGF--KKSSI--KELCTANLALELVTS-KKG-KFLISKKANLFFKIKKGDPIGCQVILRKNLMYNFFIKLIFEIFYK-FKVRLQ-KNQT--RKNYYSTISYKL-NNKLLFAELEDNYNLFNKNLIN---LNLTI-VSSKTNQKE-FFYLINS-FKQPFLI-------------MNFCYNLSKKYAVKIPKNILVIY-------------SENLKVIVLLGPFGT-KTFKLKTKVFLN-SHKNKIYVTKLSFLKMSKNRIKELKNFQGTLVSLLKQ-SVLEISI--LLYQKLKFVGVGYRAFLLDL-PLFQVLRLRIGYSHQVYFKLTKTINLFCFKAT-TLFIFGH-FYHMINSISAKFRSYKIPEYYKGKGILYENETIILKKGKKI-----------------------------------MLIDLKVISKNKTSLIFFFKTISKICEKKEF-RLIF-FLKKFQPRKINRIFTILKSPHVNKIAQEQFQYHLLSKTIKL---YTVQSLKLIVLLRRL-QVDFFSDIQIKVY------FSIKESNLK-RFQNQ----IFNPKVYNLKMFKTQDQTKF----------------------------------LRDI---------PNRIFLYLKLFDLRGAQLLYMFR--------------------------------------------------------------------------------------------------------------------------------------------------MLLL---QIKNDIKK-------------KKNL-----------------------LIH----------------IYNNKVLNQKL------KEKKTII-----------------NDFSN-----------------------------------TKKSIQKKR-------FHNLNI--LETLKYIVGVSF-LKKNTIIYITSSCGQLKYQCSAG-FL---KLNKKQKIKIPFVLIKLTKTL-L---------NKMPYLNRIPIALHLNNIPK-PLQFFFEAIFK-TQFFIIQLSSFK-SFPHNGCRPKKLKRKKKKLFFF-------E---------------------------------------------------------------------------------------------------MSTINQLC--KNI--RKNKSKMNRTPALEECPQKKGFCTKIFVRTPKKPNSALRKLAKLKL-SNGKSIIAYIPGE-G-HKLQPYSNVIIRGGRVKDLPGVKYHLVRGRLDFKGLTGRKTSRSKYGTKIIKH---YY------------MVFILDTDVRDIQPIFFVLSDVQGIGLKRALLICQKLGFSKKLKLKNLLDDEIIQIVKLIHT--LNFEVTSELSSFRVFLLKRLSYIKSKKGFRLKKGLPVRGQRTRTNAKSAKKKWCNILICICL-----------------------------MIKIIKKSKKNRFFIYKTEIKKKLIKAIIGNCNYSNMTRWNSL-IKMYYFSSISSKTSLIFKCILKGSKRGINKFY-RYSRH-TFLKLVRFGVISGLKKASW--------------------MARANWKGPYF-KNQKV-------------NNYKNIGLRNSEIMPSFVGKIYYTHNGKSNIKIIVLEEMVGFKFGEFSFTRKEFF-----------FS-------KNNGTKS---------------------------------------------------MKLNGTINSKLNSQDLSFFFKK-NSAL----LNLQILKSRIYEKR-LCLKNSL---------------FE-----IEEKFMQLKIILLVIYSYHLSNKTILFIGIPEKII--SILKRI--SDYHIFLPS----KIWLKRGFSS-KNSVRKH-PK-------FKSVKKR---FTRN--KINKLFIL-----IKIPKLVVIMSPFTDLF-VMEE-IYKLRLPVITLNSNKN-----FIDKFFYQI-HENSI---KADFNLNIVFLNLLNSLFFKSNFFFKLFKD-----------------KINYNINIKYQRKAINRNFFGEWLKNSFKKDRSV--RLLRKSANFIKAKF----MG----------QKVNP-IIFRLGIL--KNEWRSKYFEKNLEEFSLYSFQNIQIKRYLDQFLNES------------GLILHDYKMYFNETSLHLYVSYFVTSKILLNISKVKRK-------------------------------------------------------KFETK--------------------------------------TVCNSSKISI-----------------------------------------------------------------------------------------------FLKNKLQIYKRYE----------------KFLLINKFR----------------------YQTI------------------------IDKNSFIEQILESLTVFLNRRLNILIIF--QQVR-KGLS--LNFNNLNYLDKKILKNKFLFFRRYL-REPFFKDMFHLL--ILSVKLKSS-ASLLSNFISN----------RLVKMKKHT---QFFFLLKHILIILQKTKI--SKI-RGVKIKIKGRFNGKSKASSKF--IIVGQ-VPVQTLV-TKIDYSESISYTFNGTFGVKVWIVYKN-----------------------------------------------------------------------------------------------------------------------------------------MNK-----------------KKEILHLKIKKRRFKLL----YKKLINIKKNVQ--NRT---KVI-----------------------------NFKKKKWQKFIGHLEKTSLTKK----------QDFQFY-DQSCDYVSDFQ-----SRFKW-GHKNTVHCNSRFSFFYGYLLRKYIKTRVKIAKQKNKVLK---KKFW-ILSKIFINFFEKRLDTTLFRCNFAYSMRHAKQLISHKHIRVNGKTININSYQVKNGDLIDLVP--QKRFLI--NLHN-------------------------------------------------------------F-TYFI-----------SNFWPIPTKHFQINYRTYQIIFIED-------LSLNPLITSFPFY-----LNLNSVIKS-YS---------------------------------------------------------------MVKNKFLSYLMFCGKKIKSQNIFIKSSKLLQKNI-TKNSQKIIKLVVINSLPLICAKKLIKKKGKQ-----KFLQEIP-YILSKTQRISFAIKHIILILR---AKKINKVSK--LLQFEFLFHSK--AFLQKKIDILHQNLLTKKKY-AKFRWFL-------MKTYLYNMFATIQNGQIIKRSFVIQKK-TKISESFLNVLWDSGFISGYKNS--------RKKLKIFLKY--DNGIPVIKSFKTISKPSKKKYYSIKQIWKIDSSKTFLIISTSKGLKSLFECKKEKLGGEPVVTIN--------------------MRNISITQLLILFFTISLFF-------VDLKSFKNNILNYYKQFNK-------------------K-------------NRKKGIWTLVLWF------------WKPIFLPLNYFP-----------------------------------MFYHLILEIKNRTFLIITTWVSVFFI-TYHYKETLLFNLIKSNS----------TINYFLITNVTEVFLTYFKLNQFLANYFLTLYICYQLFLFCINGLYYTEYLFLKNLFLLNFINLICLILFLNFFGIPNIW-TFFFK-YQE-LVSNTLIPLHFETKLLEFLAFYT-YFFHLTILNAIFFTIL--IFFSVNT--NKNLLLLKN--NRKIFHLFLLIIIILVT-PPDLFSFLLISFIWITSFELILFFNFLKI-----------------------------
>Berkeleya_fennica_Unclassified__NC_026126_Bf
------------MLHAPLEQFQILSLVSIKIF--NLDFSITNFLLINLLALITFLSFIYFNSS---NSN-YLQETSFYFIPNSWQKLIESISEITAQLISDII--TTDNEKYFPVISVLFNFILFSNVIGLIPYTFTATSHLFVTFTLSFSVFIGINVITFEKYKLKSFSLFLPANTTFFLALLLVPIEFISYIAKPVSLGVRLFINLMAGHTLLKVIVGFSWSMLL-LEN-FTS-FGLILPLITLVVLFGLELGVALIQTYVFIVLTCIYIQDGS---------------------------------------------------------------------------------------------------------------------------------------------------------------------------------------------------------------------------------------------------------------------------------------------------------MAQF--------------DSLIIFPLIWSSLFVLFLHYTMSI-KMLIPHFFGAKKFREKKLDSPVFYGSLKSN-IEVKSDYSYNI-----------------AS-------------------------------------------MNH---------------------LRWFMLLQAAKCIGAGLATIGLAGAGVGIGTVFSALILGISRNPSLKDELFKMAILGFALTEAIALFALMIAFLLLFAL----------------MNTENLHSNSMYNFVVR-WLFSTNHKDIGTLYLIFAAVSGIAGTVLSLYIRATLASPNSEFLDYNYHLYN-VIVTGHAFLMIFFLVMPALIGGFGNWFVPLMIGAPDMAFPR-----------------MNNISFWLLPPSLMLLIGSVLCEAGVGTGWTVYPPLSSITAHSGGAVDLAIFSLHLSGAASILGAINFICTITNMRSKSLPFHRLPLFAWAIYITAFLLLLSLPVLAGAITMLLTDRNFNTTFFDPAGGGDPVLYQHLFWFFGHPEVYI--LILPGFGIISHIIISAAKKPIFGYLGMVYAMFSIGVLGFIVWAHHMYTVGLDIDTRAYFTAATMIIAIPTGIKIFSWLATLWGSSAEMKTPLLFALGFIFLFTVGGVTGVVLANSGIDIGLHDTYYVTAHFHY--------------------VLSMGAIFSIFGGVYYWFNKLTGLRYSEFLGQLHFWIFFVGVNLTFFPMHWLGVAGMLEEYQIIQMHFMFLIKL-------------LHGVLMLQVFQ---------------------------------------------------------------------------------------------------------------------------------------------------------------------------------------------------------------M---LNI------YSALIFP-TFTF------------D-WLGDSASMYQLGFQDPATTTMEGIYLFNLHLLFVIISIVILVGWLLFIILRNFTELDNSQVANFTHSNALEIVWTSIPALILLSLASPSFSLLYSLDEISNPELTLKILGHQWYWSYEISDFN---SCSD---TQNLKYSSYMLTDEALK--ENSSIGFFRNLETNKRVVLPTNTHLRLLITAVDVLHSWTIPSFGVKVDACPGRLNQANLFIKRFGVFFGQCSEICGVNHGFMPIVLLAMPSVQYHYLIMSNLEFN---------------MLEQPENGDKTIFMVKHLFSFFKWNKNNR-NGKVLH-------------TLLSK-EQFKYLK---------TTHSYHLVDPSPWPIVAAFGAFMLTSGGVLYMHKFIGGWNLFLTGFTIILYVMYTWWRDVIREATFEDQHTVVVQKGLRLGMILFIVSEVMFFFAFFWAFFHSSVAPVYNIGGVWPPKAITTINTYAVPLTNTFLLLTSGATVTWAHHAILVRAKKHTLVALIFTLVLASLFTGLQGLEYVSAPFSISDGVYGSCFFLATGFHGFHVFIGTIALLVSFIRIVYNHFTDKHHFGFESAIWYWHFVDVVWLFLFINVYWWSNAGV---------MICCKSTVMANRLGSCPRDTSSSLVFY-RMNVLNK----NNVYNIFTNVPTSIVR-------FALLIISRVKSLLPLNLTR----------------INRSYLFAFIDSHIIHYPTPISLTYAWSFGSLAGICLVIQMLSGIFLAMHYTPNIDMAFSSVEHIMRDVQNGWLIRYIHANGASMFFIVVYAHICRGLYYGSYMEPRELLWCSGVIIFLLMMGTAFTGYVLPWGQMSFWGATVITSMVTAIPVAGQPIVQWLWGGYTVGNPTLNRFFSIHFVLPFVIAGLTLVHLALLHKEGSNSPVGSD-TGVDDVPFYPYFVSKDVFAFACFLLFFATFVFYFPNVLNHPDNYIPADPLQTPAHVVPEWYFLPYYAILRSIPHKVGGIIAMGGSILILLLIPFINTSEIRNTTYRPIFKFCF--WFFIADFIILMWIGQKPVK-DTFI----LVGQIATVYYFAFFLILIPIIGKVESALVHYKLDSD---------------------------------------------------------------------------------------------------------------------------------------------------MLNT---------------------------------------------------------------------KKINNKVSLIAYLIANGISIPHYCYHNDLSIAGNCR-------------------------VCLVELKKSMKPIVSCATNAKAA-LYNNNMYHDSALVKKARENILEFLLLNHPLDCPICDQGGDCDLQDQSLFFGFTKRRFYKFKRVVSDKDLGPIVKTVMTRCIHCTRCVRFSAEIAGVEE--LGVFGRGGDSEIGTYVDK-VLASELSGNVIDLCPVASFTYKD------------Y-------------------------------------------------------------MGALTLKSFPFELRGWDIEKFESIDPTDGFGSNIRVYVSKDQIV-QIEPDYNIHT---------FNTWITDKGRQFFDGIFNTLKDDT-----------QEKNVWSKIIKSIVQNLYMFDHCNKQ-RSKNYFFTIVF-ENLSLEMLSMLS-----IISQNYSFIKVKRAEKVQ-INNDLESNLQLNLASN-KVKLGSSTLCLLISNNPRYEGYYLNLNLRQRFLKGNFKCLSVGSLIDLTFPVSFLG-SNLKVIKSIAEGNNLICQDLKFSKNPMLIFNSE-LLKRNDGKNILE-LLTALK--YSNIFNQT--WNGLNMLTPSLSESGTQISGKFDSLTLKDLSNFSTLYFLNV-----------------PTNNI-SNFKKITELKLLNFSLE-TIKQTQGNKLF-LDQNSNNNQ--NLVFYNN--LKSIEKEGLNQYYHLPHSMFYEND-ETFINTEGLIKRTTKLI-FR-KKTKNSWQILRKVLKHFKT-NLTFLNKKDN--QIIFFNS-KNISNFKNFIHFHYY-ATQTLTNMNFYLTLKTQSFIVHQPVQMFK-QKNTKIVETKLKYWLDDFFSG-GKDEYSQNSLILTNCSRILRSESTNFF----------------MIFILVTVLKILSIVVPLLISVAYFTIAERKIMGSIQRRRGPNVVGYIGLLQPLADGLKLFVKETTLPTSANTGIFLLAPALSFILSLIGWAIVPFAEGIVVCDLNLGILYLFAISSLNVYGILFAGWSSNSKYAYLGALRSAAQMISYEISIGFTALNVVICAGSFNLNTIVLAQQKIWFIVPLLPIFIIFYISMLAETNRHPFDLPEAEAELVSGYNVEYSAMSFALFFLSEYANMLLMSTFAAILFLGGWLP--PF--DNFLFN-LVP--ST-IWLSLKIATGVTFFIVTRATLPRYRYDQLMHLGWKCFLPLTIGYFIFTVSILISFN--WLPN--------------------------------------------------------------------------MEKKL---------------VMGL----------PSLVS-LQFFT-VFPEYFVSVSILYVLIVVALI------TYNI----YGLMLQKAMSECMALILFMACYLIVND-DLIA-------LN------------FSSFNHSIINDYFGFFTKFIICFFSGVYFFIIADTLKEQKL-TSFEYLLVILFAVLGLMLMCSSNDLLTAYLAIELSSLAFYILASFKKTSSYSIESGIKYFITGAVSSAFFLLGSSFIYGAAGSINFSHFFDLFECSLFY------------------------------------------------------------------------------------------------------------------------------------------------------------------------------------------------------------------------------------------------------------------------------------------------------------------------------------------------------------------------------------------------------------------------------------------------------------------------------------------------------------------------------------------------------------------------------------------------------------------------------------------------------------------------------------------------------------EFPY-----------------------------------------------------------------------------------------------------------------------------------------------------------------------------------------------------------------------------------------------------------------------------------------------------HTAAESSIGL-----------------------------------------------------------------------------------------------------------------------------------TELFDYN-FVELGLTLILFSLFIKLALAPFHLWSLDVYEGSPTSSTVFFAVIAKLSLFVLLVRLC--YFSFFS-LK-SCWQFYSLWIGVFSIFVGSFGGLKQRRLKTLLAYSSTSHMGYALISFSTSTYVGVQMLLFYMVIYMLSGLCMWSIVLSLRLRKKKFVAKYNKELGDLALLRKSNSSLAFALALTMFSIAGIPPMIGFLAKMSVFLSVVGISFYFVALISILFSVVSTFYYIRIIKVLYFE-NLLVGKLYYSIDTSKTIVL--SALIFSLVFLFLNPTILYLFSYKVTLSLI--------------------------------------------------------------------------MN--------NPIEIMLFLDNSLVKKEYATLLLFLVIAILLAVLIIGASYFLARQNPESEKLSAYECGFEPYEDTRHTFDIRFCVIAILFIIFDIEIMFLIPWCVSVSKLDLLGFWSMIDFLIELGLGFFYVWYVRALDWD-------------------------------------MLTISIN-YILSLTCIIFFIGLIGIVLNRKNILIIIMSIELLLLAVNLNFAAFSIYLDDMIGQIFILFVLTIAATESAIGLAVITVFYRLKNSIQLDPIRKKITK-KV---------------------------------------------------------------MLYIKNLLVYILMFPIFGTLLLLLIPAREEKLMKIVALNFACFSFIGSLLLWGFFQKSTGAFQYVVKLFWLPSLNLNFTLGIDGISLFFLLLTTLLIPLCLLTSWNSVGSN-LKEFLIAFLILDFFLIGTFCVLDLLLFYIFFESVLIPMFLIIGIWGSRERKILAAYYFFLYTLLGSVVMLLSILYIYYQVGTTDYEVLLTFSFSELEQKFLWFTFFLAFASKVPMLPVHLWLPEAHVEAPTAGSVILAGVLLKLGTYGFIRFSLPLFPKASFFFTPLVYTIAAVGIIYTSFTAIRQTDFKRIIAYTSIAHMNLVILGIFSFNSLGIEGAILQSLSHGFVASALFLVIGVVYDRYRTRIVQYYGGLASVMPLYITIFLFFTMANISFPGTSSFVGEFLILIGSFKVNTTITFLGATGVIIGGAYSLWLFNRIAFGNLKIQYTGK-FLDLSPREFVLFLPLIIGTLVIGVYPSIFLNSLHMSVNYLIELLYF----------------MYLLLVFLSIIGSCLAGLFGRYLGSWGSAIITTSCLFVSFLISLFVFYEVALVGCVVYIKLATWMSSEVLHIDWGFMFDSLTASMCVVVTFISFLVHLYSTEYMSHDPHLPRFMAYLSLFTFFMLILITADNFVQMFVGWEGVGLCSYLLINFWFTRIQANKAAIKAMILNRIGDFSLLIGIFLIFINYKAVDYATVAVLTPFFKAKSVNFLNIDVNLLTLIGIFLFIGAVGKSAQLGLHTWLPDAMEGPTPVSALIHAATMVTAGVFLVARSSFIYEHITHVLEYITIIGALTAFFASTTGLVQNDLKRVIAYSTCSQLGYMVFACGLSNYSVGI-FHLTNHAFFKALLFLGAGSVIHAVNDEQDMRKMGGLKNLVPFTYSMMVIGSLALIGFPFLTGFYSKDLILEVAYGKYTLLGYFSYFLGTLGAFFTAFYSTRLAYLTFMSKPTGHRKVICYAYDSGPQISIALGCLAIPSMLVGYYTKDMIVGVGSHFFGTAIYVNSQNINIFDAEFISTFYKTLPVKLSLLGVISAFILYNFQSNLLFKIKVSNLGKKIYTFLNRKWFFDKIYNEYFGQFFFKFGYSVSYKFIDRGIFEILGPTGLSMIALKV---------GSSLHKMQTGYIYHYTLVILIGATFLFGIRQVWL---------LFG-----FFIDY-------------RLFILIFILAFFIINSLNDKKITE----------------------------------------------------------------MLDANILFYLFSILLVISTFMVVVAQHPVFSLLFLVASFIFSSFLLFLLECEFLALLFIIVYVGAIAILFLFAIMMLESKL---SNLSRNTMKYIPVGFLFGILLVTPFLYEVS----SFFD-LNADS---------KFFYLN-------------------------KYQNWYDLVDSVT--DVEVYGQLLYSYFVLQFLIAGLILLLILVGVVYLTNNY--NNNQAIEQSIFKQLSRNS-----KFVFKN--------------MT-----LKKKDLVKKVKNFTLNFGPQHPAAHGVLRLLLELKGETVIKATPHIGLLHRGTEKLIEYKNYLQALPYLDRLDYVSMLSQEHSYCLAVERLTNCKIPERAKYIRVIFAEITRILNHLLAVGCHAMDVGAMTPMLWA-FEEREKMMEFYERVSGARMHAAYFRPGGVHADLPVGLLSDIYIFTEQFTNKLLEMEEMLTENRIWKQRLVDIGVVSAKDALDWGFSGVMLRGSGIKWDLRKSQPYEIYDNLQFEIPVGDNGDCYDRYLIRILEMKQSLNIISQCLETIPQGLVKTNDTKLCPPTKTEIKQSMEALIHHFKIYTNGFSIPSNETYVGTEAPKGEFGIYLVSNNTNKPYRCKIKAPGFAHLQALDHMSKGHMIADVVTIIGTQDIVFGE----------------IDR----------------------------------------------------------------------------------MLLICENIIKVLPIARFELYN-KESS-FLIQTNLLTEVLTILKNHFKYQFKVLTCVSGVDYPENLYR-FQIVYELLSIKFNSRVRVKVLVDELTPVNSVEKVFAGAAWWESEIWDMYGVFFLNQSNLTRLLTDYGFQGYPLRKDFPLSGFTESRYNVIKNRVVYENIELAQEYRTFEFLSPWENFTKK----MIQQRTILKVSDNSGAKTVRCIKVLGGFKKKYAKLGSVIIVSIQQLR-NKSKKTSKVKKKEVYKALIIRTKSKNRKKDGSELIFN-----ENSVALINKQGS---PIGTRIMGPIPRTLKKSVFKKFISISSG------------------IV--------ML--NGPRQT-KY---KKTKK-GKLSKLEFKSNDLKFGTVGLKAAESGIINSRQIEAARQAIVRKIKRKGKIWIKIFPDLPITSKPTGVRMGKGKGQVSHWGARVSGGTVLFEI-CGVNF-NTVLSALKTGGAKL-PIRTKIFN-------------------------------------------------------------------------MKFKTKKPITPSQRHLIQLNIK------------HLE-KKPLIK-KKIKG-LTQSSGRNNQGKITVRHKGGGHKRKYRYLDFS-R--TNTSVGITTSLEYDPNRNSNIASIYDLSKNNFFYILAPKNLKIGDIVKSGPN-AEPKIGHSLPISEIPVGSYIHNISPTTSKPAQISRSAGTFSILKEK-TLNYAKIELSSGEQRF-ISPKCYATIGIVSNELIFLTQLGKAGRSRWLNKRPTVRGVAMNPIDHPHGGGEGKKSG--KGRSPWGKTAKKGI-KKNSR---------NKLIIKKK-----------------------------------MHFLNRYY---------NKTLNYDLINKFPYNT-TKKLPKLKKITLNFGG--KTTEV--KHLASSLLALELITN-QKG-SFTTASRPNIRLKIRSGNPTGCKVTLRRNYMFDFFLKTLVEIFPK-IKNFKG-IQIT--KKTKKNVFSYEI-NDVFIFPELEEHYYLFN-NLPK---LHITI-VTSCKSKEE-FFFLLKS-LQLPFKRS---------------MKNIPKKYTIKIPNDTIILC-------------CNKKKIITVVGSLTK-KSLKLKVKVFFE-NETNTIKVSSIPFSTLSSNERKKIKSIQGTTVSLIKQ-LIIETSA--ILHTKLKFVGVGYRAFHVEN-FAERLLLFKLGYSHPIYFKITEDLKIFSLKFT-KLFIYGN-SYQSITQTASLIRSYKKPEPYKGKGILYDNEKITLKEGKKV----------------------------------MKSYHLIVQSRNRKSISTFFPFFLSSIQNLNF---NI-IQKYFEKKRKKKILTILKSPHVNKKAQEQFEFRYYSKQITL---HSTQNFKHLIF-----------------------------------------------------------------------------------------------------------------------------------------------------------------------------------------------------------------------------------------------------------------------------------MKQKGNIH------FDFNK------FLSSIKLRKQY-----------------------IKE----------------LKKKIILLNNT------KDKEY-------------------KNLSS--------------------------------------TLVSNT-------KFSPID--EHLVMYIIDITF-TRTNTLLHVTDFSGKLKFFCSAG-SL---KYTGKGKKLRSVVFRDFYRVL-V---------SKLKFLRSKPIALHLKNVG--YNKFWIIKKLK-KKFFIKVIRSFN-LYPHNGCRKRKMRRKKFKKKKWLSGLKRQTVNLL-------SYLIAGSNPAFFILLLISKYNAVVACLLWEQEAMCSNHIISKPFNKGLRFKISF----------------------------------MPTYNQLC--KIK--RIKKKKVNKTPALEKCPQKKGICTKLVLRTPKKPNSALRKLVKLRL-SNKKRVYAYIPGE-G-HNLQEYSTVLIRGGRVKDLPGVKYHLVRGKLDFLGLKNRKTSRSKYGTKNLRK---YL------------MIYLFESELVEDKSLFFALIQIYGVGKANSLLICKKLGFSKNLKTKNLSKEQINRLINLIDS--LDLDLASELKKLKLLSAKKLLFIKSYKGLRKNQGLPIRGQRTHTNARTARKRR------------------------MNFYLHGKTLLKNSVKKLLEKDKKLRLRLKNLEKQHFVFKSIFKNFNFFLLVRWNAF-LKLKNLTASNSKVSTSNRCLYTINKKRFNKLT-TFSRH-IFLKLIRSGEINGIRKSSW--------------------MSRSKWKGPYI-NVENINE---LNNIKK-HHQNILKASRSSEIIPSFLGATFYVHNGKNFIEVNVTSDMIGHKFGEFSFTRSKFA-----------FK-------KKSKK-----------------------------------------------------MKI-----EK--------KIKY-QNKV----LKLKLLKTKIYEKN-HHLKSIT----------------------IEDIEYRLKKALHIIYKYHLNDKKILFVGSELKTS--NKIKLLIKNTKHALIPK----IAWMNGIITN-PSSSFKY-LD-------KNKKT-----VNSK--LSEILFQI-----KKKSDLIVILDSSPNIN-ALNE-SYSAKIPTIFLNSNLNI----LDNKTSYKI-PGTFKFT-DKKIR-NNLFYSILANTLQKANKIKFSKNRYK-------SHKM----KQIFNR---KHRKTTND----------FKKKT----------------------MG----------QKINP-NIFRLENT---QEWNSKYFEKKSTEFSLYAFKDAEIKKFIHKFFNDN------------GLAVQTIKLYYLEGSLHVFVSYLLTTKSIVLVNSLNK----TQNIKVTPQTK------------------------------------------------------------------------------------QTSNKKKYNK-IKAGVKKYFH------------------YQQLNHNVNLRTLLK----KNSLKKAKKIIKYNKQV------------------------------LQVRRIKMLKYYK----------------SYLATKNYK----------------------SAKN------------------------IKNNAFLEKIFESLAQFTNKKIKISLTL--HQVN-KDLK--QTLTKKK---LEVLKKSLTQLRKYK-QNEFFKEGVNTL--FSCVVKKRS-SDLLVHFIAN----------QLKKLKRHN---FFIKFVKTTLSLFSGKTF--SII-NGIKIKIKGRFNGAPRAKHTI--IQIGNGVPVLTLN-SNISYSEATAYTSNGTFGVKIWIHEKI-----------------------------------------------------------------------------------------------------------------------------------------------------------------MILK-KKRRLEPL----YKQFLKLKENVQ--NRH---KLL-----------------------------KFKKQKWDKLIHNYKRKLKRY-----------KKFKPQ-DQNKYLVSKYPN--RNTSYQK-RYKNTLHATKRLALYYGGLSRGFIKNQIEITKKRR--------GIK-NTHQSFLELFESRLDTVLYRAKFSPSIRNARQLIVHGKVTVNNKPVRSKFYMLKTGDLISIDL--KHAHLIEANIRQ------------------------------------------------------------------------------ALMWPIPPKHLFINYKTMQIIF-GN-------IQNTNLSTNFSFN-----LNLERVLVS-YKSQ-----------------------MK--------------------------------QKQIETKNKIINHLMVNGKKETGNKILLKSLKEIQKES-KKQSQELIKLGIMYATPTFKLHKITNKKQKKRN---KKVREVPAFISDKKARISLAIKFIVANLK---KKKSASFYT--KLKQELLANAQYKGSAIQIKNELQKQVLANKRYFAYYRWR-------MMKNYLWNMFANIKNGQLAKRSFIYQTR-KKICESFLRILWDEGFILGYKIDSEN-----NNRIKIFLKY--KNEKPVINSIKLISKPGRRIYYSMKQIWKIDSSKSFIIFSTNKGLKSIIDCKKLKIGGEPYIVIN--------------------MRNISFKQIIILVILFFFFF-------GDFFNLKKKLNDFLKSFYN----------FL-----FKK-------------NRKKGIWTPVFWF------------WKPMFYQLNYSPF-----------------------------------MSKYFLEIKNRFFLLLLTWVSTVLI-SYLYKEILLFSIVQPNLILNF-GTGS-AFFYFIFTNVTEIFSVYLQLVLFLSFQIFVLSFFYHIFSFLSPSLFYTEYFYLKFFYKTIVGVWFFSVILLSYMLVPLTW-NFFLS-FQS-LTKAYSFNLHFEAKLDEYLSFYI-ELYYLSVLYCQVFAAL--FFLLIHT--NTNIKIVRK--FRKLNYYFFILFSTLIS-PPDILSQVLISTVTILLYEFLLFSFMIRSSLIL---LIRQPIKTN-------------
>Coscinodiscus_granii_CNS00554
------------MFFTPLEQFQIISIFSIKLF--CFDFSITNLFLIAFSSFLALFFLIKLISY---------KNNSFYIIPSTWQIIIETICDVVAQLLYDNL--NMKGEKFFPFITVLFSYILFNNLIGLIPYSFTITSHLIITFSLSLSVFIGVNIIGYKIHKSDMLSLFIPSNTSFGLALLLVPIEFVSYIFKPISLGVRLFANLMAGHTLLKVIVGFSWSMLM-LDD-LLF-YVHIIPLLVLIILMGLELAVAVIQAYVFTILTCIYLNDSVNLH------------------------------------------------------------------------------------------------------------------------------------------------------------------------------------------------------------------------------------------------------------------------------------------------------MTKFFFKKRFKNEVVLDKDIFIL----FNFLTLFSAFFILNF-------------FTSE-------------------------------------------------------------------------------------------------------------------MVLLQSAKFIGAGLATIGLAGAGVGIGTVFGALVLGISRNPSLKDELFKLAILGFALTEAIALFSLMMGFLILFAL-------------------------MLYNMASR-WLFSTNHKDIGTLYIIFGAFSGVAGTTLSLFIRMTLSLPNNQFLDGNYQLYN-VIVTGHAFVMIFFMVMPTLIGGFGNWFVPLMIGAPDMAFPR-----------------MNNISFWLLPPSLILLTASMLAEAGAGTGWTVYPPLSSANAHSGPSVDLAIFSLHLSGAASILGAINFICTIFNMRVKGLFMHRLPLFVWSVLITAFLLLLSLPVLAGAITMLLTDRNFNTTFFDPAGGGDPVLYQHLFWFFGHPEVYI--LILPGFGIISHIVISTARKPIFGYLGMVYAMFSIGVLGFIVWAHHMYTVGLDIDTRAYFTAATMIIAVPTGIKVFSWLATLWGGSIDLRTSSLFALGFIFLFTIGGLTGVVLANSGLDIALHDTYYVVAHFHY--------------------VLSMGAVFSMLGGIYYWFEKMTGLTYPETLGKIHFWLFFIGVNITFFPMHFLGVAGMPRRVPDYPDAFIDFNRIASFGSYISAFSALFFFYVVYVAFTTG--NSTSVKTTKKILV---------------------------------------------------------------------------------------------------------------------------------------------------------------------------------------------MI---FNPFSF----FFQN---LFNK------------K-IFLDCPSNWQIHFSDSASPAMEGIVNFHNHIMIVLSFIAFFVSWLLITCILSYSDDNISKSTKFTHSNELEIVWTSIPALILLFLATPSFTLLYSMDELIEPVINFKIIGHQWYWGYELSDYS---TCVT--GDNNIQYNCYMMVLEGLP--E-NRKGYFRLLETNRRVLFPVKTHLRLYITAADVLHSWTVPSFGLKVDACPGRLNLINLFIKRIGLFFGQCSEICGVNHGFMPISVMGVDVVQYNSYIISKVNWIK--------------M-------------YFILNKLF-SNFNNKKELFLIR-------------TFSKT-SSLNLIK---------TKHSWHLVDPSPWPLIASLGAFTLTSGGVLYMHNFLNGGNLLLTGFFILLYVMFTWWRDIIREATFEDQHSFSVQRGLRLGMILFIVSEVMFFFAFFWAFFHSSLSPVFNIGGVWPPTAIAVIPTSGIPLTNTFFLLSSGATVTWAHHSIIVRAKKQSIISLILTLILAFLFTFLQGVEYFEAPFSISDSVYGSCFFMTTGFHGFHVFIGTCFLFVSLLRIVINHFTSTHHFGFEAAAWYWHFVDVVWLFLFLAVYWWGGSV--------------------------------------MNTTV---------------TFKYKLN-------KKS-HNSSYLSSFVITRYR----------------WNKTYLFSILDNHLIHYPTPINLTYAWSFGAMAGICLVIQILTGIFLAMHYTPHIDLAFSSVEHIMRDVNNGWLIRYMHANGASMFFIVVYCHIFRGLYYGSYMAPRELLWCSGVLLFILMMATAFMGYVLPWGQMSFWGATVITSLMTAIPLVGEAITQWLWGGFTVSNATLNRFFSLHFLLPFLIAGVTIIHISLLHKEGSNNPLGID-SNVDKISFYPYFFIKDLFSFFIFIAFFSIFIFYFPNALGHPDNYIPADPMQTPAHIVPEWYFLPFYAILRSIPNKLGGVAGMGGSLIILFLIPFINTSEIRSTTFRPIFKIFY--WLLVADFLILGWVGQKPVA-DMYI----IVGQLATVFYFLFFLFLIPFIGIMESSLARYKE--------------------------------------------------------------------------------------------------------------------------------------------------MKYFYVNN-----------------------------------------------------KKYI------------LNNKTNFSIIDFCESIGETIPHFCYHKQLSIAGNCR-------------------------MCLVELKNSPKPLISCAMFV----VNKMEIYTNSPLVKKARENVLEFLLLNHPLDCPVCDQGGECDLQDQSFNLGVIKKRFYSFKRSVHNKNFGILIKTLMTRCIHCTRCVRFSQEVSGTSE--LGVFGRGLNSEIGTYKLS-NYNSELSANVIDICPV----------------------------------------------------------------------------------GALTSKPYSFVSRSWELKTIKCINFSDSFSQNLLISIKNNTIY-KILPTFDSDSSLN-----LNYSWITDKTRFSFNGMFSPERVSNTFLM---FESTISKKSWKFLFKEFALNLFFQDQLIKH-KYVPWKITLIVNETLSLDLIFILL-----LINKQYSFFNLKKLNLFN-VKNDLEKSFFFNS------NFSNSKLCWLIDINPRYEGPLLNILIRKLYLSGNFNIFYIGSLLNLTYPVNYLG-SNFKIIKEIVEGNHPFCQKLISSFSTQVIVGSSTLLGGSFYTSFYN-ILNYFNR-----LPIS---FTTNFLNPTIEISNLNYLKFFKNVTFSDFFNSNLLFFLDT-----------------NFKN--SFFKKIIELKILKYKT----DTFFFKTPI-IIQSSFF----NKNSSLN----LHQALDSNLIFNFPNKNFFEES-GVFLNNLGILKRKIKIISNTKSTTKSNWYLLKTVFNSFSK-VTFSSINSKNNYKYLVYRS-NNFLLNLSYLNINFL-PTNFYSKISLEQNTFNT----FNTKVNKK-KKKTIFYFSKNYLWYKDFFIG-NLDLFSKFSTIMIKCSKNIRKINNNFLI-------------M-ILTILEIFLKILSIIIPLLISVAYFTLAERKIMGIIQRRKGPNVIGFLGLLQPLADGLKLFVKETVLPSNSNIYLFICAPIITFMLSLMNWAVIPLSDTIVISDINLGILYIFSISSLSVYGIIIAGWSSNSKYPFLGALRSTAQMISYEVSIGFIILNICICSGSFNLSTVVYSQAYVWFIIPLFPMFILFLISMLAETNRHPFDLPEAEAELVSGYNVEYSAMGFALFFLGEYANMLLMSSLLTIFFLGGWLP--LL--PIFPFK-YFP--GF-FWYSLKLLLSVFFFIISRAALPRYRYDQLMLLGWKSFLPLSLGYLLFTSGVLISFN--WLP------------------------------------------------------------------------------------------------MFS----------NSLLC-LKNIT-IFSEIFLSISILLILLYGTFI------GTKK----KKLLIQNSTFNLSILIIILLFYILINE-NTFL-------MD------------SSNFNNSISNDFITYLSKIFIVSFSFFCIVIIKQYLKNQRL-NQFEYILLTLFSLLGILFLCSSNDFITAYLAIELQSLSFYVLAAFKKNSNFSVDAGLKYFILGSLSSGIFLFAASLIYGFTGSQNFEDLKDLLFWVSLFSFDFINK-LDMFIL-------------------------------------------------------------------------------------------------------------------------------------------------------------SK--------------------------------------DLNEI---------------------------------------------------------------------------------YSVFFLKT-------------------------------------------------------------------YCNS-FSSLNE---------------------------------------------------------------------------------------------------------------------------------------------------------------------------------------------------------------------------------------------------------------------------------------------------ESIFSFLINVHTLPGTEEE------------------------------------------------------------------------------------------------------------------------------------------------------------------------------------------------------------------------------------------------------------------------------------------------FLIISQHNVF--------------------------------------------------------------------------------------------------------------------SDNS-----NNFDFFCDISNIA-IIKFSLILLLISLFFKIAIAPFHIWSPDIYENSATSSSFLFAILPKLGLFLFMIKLL--YYSFYG-FF-ESLQLFLTIIALFSIIIGSFTALEQRKLKTLIVYSSISHMGYSLLAYSSGLFEGIQMLFFYLITYLLTGVFIWSTFILFKLK-YKYSNKSNKDLSEFNLLFKTNKIMALLMMFVLLSLAGFPPLIGFLSKANVFLVAMDSSMFYIAILAILCSVIATFYYLRIIKILFFE-NKLVGNLFYCLNTQNSSLL--VLIFYCVILLFINPSFIYLICYKSSLLLSLS-----------------------------------------------------------------------MFM----------IITNFNFNKSLLLNEYFGVLILLIFSIFLAILILFLSYILVLQKPDLEKLSSYECGFEPYEDARHKFDIKFYIVAVLFIIFDLEAIFLFPWSISLSNLDILGFWSMIDFIFELGVGFVYVWQMNVLEWD-------------------------------------MSFLNIS-YLLILILLIFLSGIIGLVLNRKNILIIIISIELILLSINFNFILFSLYLDDIIGQIFVMFILCIAAAESAIGLSILTAYHKIRSTILIEKIKTLKS------------------------------------------------------------------MLNFYNHYLFFFLITPLIGIFIILIIPSTNKLLIKVTSLFFSSLLFIMSLLLWIFFDNSSGFFQFVNKLYWIPFFNFNITLGVDGISLFFILLTTLLIFLCFLNSWNSITFN-LKEYFSLFFLMEFFLIGVFCILDVLLFYIFFESVLIPMFLIIGIWGSRERKIKAAYYFFLYTLLGSVLMLLAIIYIYIQIGTTDYETLLSVQFTFTEQKYLWAAFFASFATKVPMLPVHIWLPEAHVEAPTSGSVILAGVLLKLGTYGLFRYSFPLFPEACFYFTPIVYLLAAIAIVYTSFTAIRQTDFKRIIAYTSVAHMNLVIVGMFSFNIIGFEGALLQSISHGFVASALFLIIGVVYERHHTRMVKYYGGLAHVMPIYSFIFLFFTMSNIGLPGTGSFIGEFLILTGSFVTNTSITFISATGMILGGCYSLWLYNRVCYGNLKTQYIKN-FVDLNKREFLIFLPLLLGTLLMGILPNIFLLPIHMSVDLLFEHLFH----------------MYLIFIFLPLISSITAGLFGHKIGHKGSCFLTVLYLFLTFLISIFIFYEVSLMSSPVYIKLISWIDSSTFNVDWGFLFDSLTTVMCCVVSFISFIVHLYSVEYMSSDPHLSRFMSYLSLFTFFMLILITADNYVQMFVGWEGVGLCSYLLINFWFTRIQANKAAIKAMILNRIGDFGLALGIFSIYITFKSVDYSTVFSLAPLFIHYKINFLIFEINSISLICFLLFIGAMGKSAQLGLHTWLPDAMEGPTPVSALIHAATMVTAGVFLLARSSVLLEYSFSVLEFITILGALTAFISATIGLTQNDLKKVIAYSTCSQLGYMVFSCGLSNYNIGM-FHLMNHAFFKALLFLSAGSVIHAVADEQDMRKMGGLKKLTPFTYSMMIIGSLALMGFPFLTGFYSKDVILEVAYGKYTTIGHFSYFLGSFGAFLTAFYSIRLICLTFLVKPNGFKKVLTYSADSSYNIVSSLAILAIPSIFIGFFFKDMLIGMGTDFWGNSIYISSVNCNLIESEFINYFFKIFPVLLSCLGALSSFFTYIFFNNILISLKLKL--KVLYTFLNRKWFFDKLYNEIFVQKFLNFSYNTSYKLMDKGIIEIFGPLGFSNTIFSK---------ANVLNSINTKILYHYAFTILLSITLILGLYQFYF---------FFN-----LLINF-------------KIFLIFFLSFFFFAKTIQIDN--------------------------------------------------------------------MIDNLIIFLFCLIII-NSSIIIFSTNSVHSVLFLILNFIISSFIVLLFEREFLALSFLIIYVGAISILFLFVIMMLDTKA---INYNKDIIKYFPIGFLICAVLILEISYVFL----NNFT-FNNYN---------NLFFYN-------------------------EYINWYTKLDSIS--DIVVIGNIMYTHFVIQFLIAGLILLLAVISVIVLMTDN--LQEKPKKQLLFKQISRNF-----KNI-----------------MS-----LKKKNLVKKIKNFTLNFGPQHPAAHGVLRLVLELKGEVVERADPHIGLLHRGTEKLIEYKNYIQALPYFDRLDYVSMMSQEHTFCLAIEKLVDLNVPIRAQLIRVLFAELTRILNHLLAVGCHAMDVGAMTPFLWA-FEEREKLMEFYERASGARMHAAYFRPGGVSKDIPLNLLDDIYLFSKQFLTRLDEIEDMLNENRIWKQRLVDIGIVTNSEALEWGLSGVMLRGSGQKWDLRKDQPYDFYSKIDFEIPTGSNGDCYDRYMIRILEMKESLKIINFCINKINPGITLSQDNKITPPQRFLLKSSMESLIHHYKIFTQGFNVFSNETFTATEAPKGEFAVHLISNNTNRPFRCKIKAPGFSHLQLLDQMSKNHLIADVVTIIGTQDIVFGE----------------IDR------------------------------------------------------------MF----------------INNILFKSLSYFSKIIPIKSICLFN-NEIA-FNIKLKNLKFVMFFFKNNTFSQYKSLSSISGVDYVYNKYR-FEINYDLLSLRYSNRIKIKICLNELQGISSCEKIFPAANWYECEIWDLFGIFFQNHSNLKRILTDYGFIGNPLRKDFPLSGFVEICYCENEKKIITNHLELSQEYRTFNYKSPWNIS-------MIYNQSILKVIDNSGASKVKCLKILGGFKKKSISEGDFLVVSVNRLK-KKNKDISKVLKGNVLKALLLRTKKKKRKKDGSFFNFT-----ENSVCLLNNKKK---LIATRVIGPVSRTVKKKSSLKSLNISTG------------------FF--------MQ--LQPKKV-KY---KKIKK-GRLKRLTSNTALLKQGVFGIKAIQAGLISSKNIESARQSISRKTRRKGKLWINIFPNLPITAKSVGVRMGKGKGSIHNWSSKVKPGTILFEI-CGVSL-KTAQKAFKTGSAKL-PIQTQFYKITNL------NFSIYR---------------------------------------------------------MIFKKFKKTTASQRNLVKLKK-------------SLQ-KFPLLK-FKTKG-KTLSLGKNTKGNITMYHRGGGHKKKYRQIDFV-R--KINSISIVISLEYDPNRSAFIAALYDKNLKKYSYILAPKNLKIGDIVKSGDF-SDLKLGNNLPVSKIIIGSFLYNISTRQNQRGIIARSAGTSALLIKK-TNKYCKLLLSSNKKSLIISSKSRASIGTVSNTNHFLETIGKAGRSRWLNRRPIVRGVAMNPVDHPHGGGEGKTSGGKSAVTPWGKSCKGRK-TSRSK---------QILIWNVPKEKA-----------------LFFLIV--?????????????????????????????????????????????????????????????????????????????????????????????????????????????????????????????????????????????????????????????????????????????????????????????????????????????????????????????-------------MLKKIKIPKNISVLF-------------NYKTNFFIIKGPLDS-KFIKCPFKIFFI-KNKRHIVIVNNSFSKKFNSKNKE----KNLYFFIIKK-FFLEVSK--VLTKKLIFVGLGYRFFFLDT--PIPILKLKLGYSHDIFFKPSLNLKYNYVKNT-SLFLQST-CFNFLNLISAQIKTYKKPNAYKKKGIYYAKEKTFLKKFKKI--------------------------??????????????????????????????????????????????????????????????????????????????????????????????????????????????????????????????????????????????????????????????????????????????????????????????????????????????????????????????????????????????????????????????????????????????????????????----------------------------------------------------------------------------------------------------MY---IITNKKNLKTPE-------NNINKF-----------------------IKKND--------------KKNKKKFFKFLI-----------------------------KCLNR---------------------------LKL---------------------IDKNSK--NIFINYQILINF-SISNIIFNITNVEGKNIVSASSG-IL---NYSSSQKKNK-HALLNILHSL-KNENTSVENDNNFNFLSNKNIILSVTGPIK-KFNNIVIKFLK-KDYNIVAIKFKN-LTPHNGCKPKKLKRLKK----------------------------------FFI---------------------------------------------------------------------------MVTLNQVC--KKK--RKKSLKKNKVPALIQNPQKKGFCLKLFTRTPKKPNSAIRKLAKVKL-STKKVINVYIPGE-G-HSLKEYSSVLVRGGRVKDLPGIKYHLVRGCYDFKGIITRKTSRSKYGTKKNLK-----------------MILLY--ELHSSKHLEISFLKIYGIGKNRSKFLIKSLGFTSNFKSKQLNDFNLNRILSIIKK--KKFKIKKNLKKKKIINLKRLVELKTYKGLRRVQGLPVRGQRSRSNAKTSKKLNK-------------------------------------MKKLLKKDKILRKNLSNKKIFKRILLSLSKNPKIKTSTIWNIN-FSISTILSKFSSSRVKNCCFFTGKSLSLNLKL-KVSRI-FFLKTAKKLEFYGFRKLIW--------------------MKRSKRKGPFF-S------------------NCLDNFKRNTTITKFFNNKNLKIYNGYTFNSFIISKKSFYFKLGSFVPTRKTFR-----------FK-------NH------------------------------------------------------???????????????????????????????????????????????????????????????????????????????????????????????????????????????????????????????????????????????????????????????????????????????????????????????????????????????????????????????????????????????????????????????????????????????????????????????????????????????????????????????????????????????????????????????????MG----------QKNNS-NFLRLNLK---NEWNSSYHEKNIEDSSLYLFLNVSLKNYLIRFFNIY------------GIILFYSKTSISNHCLKVLISFFITKKTIKKILLL------NKKLYLKTT-------------------------------------------IKSKL--------------------------------------STINSKKFIK-KKKNKKK---------------------------------------------------------------------------------------NYTRRLFLIKKKK----------------LNYFFKKLI----------------------IKKE------------------------LLLNHFSQQILNTFKIYFCNKMNFILIF--QKFN-KGYS--LRLNNKE---LKNFKVILIKLRNFL-KFNFFKDILNIL--IIIVKKKKT-IKLLTEYISF----------QISVLKQHN---FFLRFLKIALTFFLKSNL--SGI-LGLKILLKGRVNGFSRSSIKG--FSLGK-LPISSFS-SNISYYNSTSYTSNGTIGVKFWIFEKV------------------------------------------------------------------------------------------------------------------------------------------------------------------MLE-KNSQKFYF----FKKILKLKIIIQ--KKTLIKKLL-----------------------------KLKKKKWNFFLKSLTYSLNFR-----------KTYKLF-DVFKYSLKKKGN---GISQKK-KYLYSHNSKQLIKMFYGNLLTSYIKKLSKKYSNE------------------FFLKLESRLDTILYRSHFSSSIFLARKLIHQGFVYVNDKQITRYSFFIKEGDVVSLKK--QTKSNQKFFPSF------------------------------------------------------------------------------SNIWPVVNENLIINFSTFEILYINK-------FQKKKIFKNFYYY-----INLNLLNLS-LIAQR----------------------MV--------------QKKILNKNL---------IKKNSIKLIFYNFILKKGKKSISEKIFKRFIIQIQKLY-SKNYKSFLNIILYKNILIFSLKILKRK-LKK-----KTYKYIPFFLTNHLLRINLSVKYLIKEVR----QSKTSFSV--SLKNVFIKLFLKKTTKMNLIQDFYQLSFIKKKF-FHYRWF------------MNNLFSIIQNSQNSFKWFVFIKN-TKKNRLILNSLWSENLISGYLK---K-----NSILKVFLKY--YKKIPVIKKIKTFNKSNKSFFLNLKQIWKIKVNLSIPFFSTNKGLNSLNSCKKKKIGGKLLFIIF---------------------MTTSTFQLILLLFIFILFF-------GDLSKIKANISKNFTKMSK-------------------K-------------NRKKGNWTLTKSFGN--------------FYSTFKLFSFLR-----------------------M-------TFKYFIKEIKNRFFIILISYIFILTI-SFLYKEIILYLIIKPCINSK----EI-NKFYFICTSITEIFYTYLLISLIIGNIFLLCFVIFQILKFIEKGLFKNEKYIIKKYIKTSFFLFIFLFLIAHHFLIPFYF-KFFFN-ISNFSNNLLSFNFFFELKFNEFLFFFLYTAVYWSIFSCQMLTFF--ILWIHFF--LENLEIVILN-KKIYFYFLIISISTLIS-PPEIFSQIVVSLINLILFEILIFLNLFLFEIKNKK-KLRKPIKTN-------------
>Coscinodiscus_wailesii_MW122841_1
------------MLFTPLEQFQIISLFSLKLF--CLDFSLTNLLLISIISFLSFYFLITC----------LLKQTSFYLVPSNWQILVESLYEVIAQLLYDNL--SNDGEKYLPFISVLFSFILIANLIGLIPYSFTITSHLIITFSLSMTVFIGVNIIGFNIYKFKMLSLFIPSNTSFGLALLLVPIEFVSYIFKPISLGVRLFANLMAGHTLLKVIVGFSWSMLL-LDD-LLF-CAHLIPLLVLIILMGLELAVAVIQAYVFTILTCIYLNDSINLH-------------------------------------------------------------------------------------------------------------------------------------------------------------------------------------------------------------------------------------------------------------------------------------------------MVHLYIPQF--------------DLLSSGSQIFSLFCIVNLYYFFTV-YKILPLCIEVKKFRIKKLKKNNV--KLKTLKTFLKSNVNILQNVFKRVLVN--------------------------------------------------------------------------------MVLLQSAKFIGAGLATIGLAGAGVGIGTVFGALVLGISRNPSLKDELFKLAILGFALTEAIALFSLMMGFLILFAL-------------------------MNYYSISR-WLFSTNHKDIGTLYLIFGAFSGVAGTTLSMFIRLNLSLPNGQFLDNNYQLYN-VIVTGHAFVMIFFMVMPVLIGGFGNWFVPLMIGAPDMAFPR-----------------MNNISFWLLPPSLVLLTISMLAEAGAGTGWTVYPPLSSVNAHSGASVDLAIFSLHLSGAASILGAINFICTILNMRVKGLFMHRLPLFVWSILITAVLLLLSLPVLAGAITMLLTDRNFNTTFFDPAGGGDPVLFQHLFWFFGHPEVYI--LILPGFGIISHIIVSTARKPIFGYLGMVYAMFSIGVLGFIVWAHHMYTVGLDIDTRAYFTAATMIIAVPTGIKVFSWLATLWGGSIDIRTPSLFALGFIFLFTIGGLTGVVLANSGLDIALHDTYYVVAHFHY--------------------VLSMGAVFSMLGGIYYWFEKMTGVKYPETLGKIHFWLFFVGVNLTFFPMHFLGLAGMPRRVPDYPDAFIAFNRIASFGSIISAFSALFFFYTVYVAFSDG--VRVKTKLEKIIKN---------------------------------------------------------------------------------------------------------------------------------------------------------------------------------------------MF---INNIVQ----YLNT---EFNK------------P-ILLDCPVDWQMNFSDSASPAMEGITNFHNHIMVVICFIAFFVGWLLLNCILSYSDNKISQSTKFTHSNELEIIWTTIPALILLFLATPSFTLLYSMDELIEPVINFKIIGHQWYWGYELSDYS---TCVT--GNNNIKYNCYMMVLEGLP--E-NRKGYFRLLETNRRILFPVKTHLRLYVTAADVLHSWTIPSFGLKVDACPGRLNLINLFIKRIGLYFGQCSEICGVNHGFMPISVMGVDVAQYNSYIMSKVNWIK--------------MIS---------------KKLINTKILNRKENS----------------ILTST-NVFNYIK---------TKHSWHLVDPSPWPIIAALAAFTMTSGGVFYMHNYINGGNLLTLGFFMLLYVMFTWWRDIIREATFEDQHTFQVQRGLRLGMILFIVSEIMFFFAFFWAFFHSSLSPVFNIGGVWPPSAITIIPTSGIPLTNTFFLLSSGATVTWAHHSIIVRAKKQSLIALLCTLILAILFTCLQGLEYVEAPFTITDSVYGSCFYMTTGFHGFHVFIGTCFLFISFLRIVYNHFTSTHHFGFEAAAWYWHFVDVVWLFLFLAVYWWGGLS--------------------------------------MKYL--------------KLKKKKFSF-------KKS-YNFNLISSFVLNRTR----------------WNKNYLLSILDNHLIHYPSPINLTYAWSFGAIAGICLVIQILSGIFLAMHYTPHIDLAFSSVEHIMRDVNNGWLIRYMHANGASMFFIVVYCHIFRGLYYGSYMAPRQLLWCSGVLIFILMMGTAFMGYVLPWGQMSFWGATVITSLVSAIPLVGQPITQWLWGGFTVSNATLNRFFSLHFVLPFVIAALVIIHLALLHKDGSNNPLGVD-SSVDKISFYPYFFVKDLFSFFLFLFGFCIVIFYYPNALGHPDNYIPADPMQTPPHIVPEWYFLPFYAILRSIPSKLGGVIAMGGSLIILFFIPFINTSEVRSTTFRPLFKIFY--WLLVADFLILGWVGQKPVK-DTYI----LVGQIATIFYFLFFLFLIPVIGNIEYKLARYKLK-------------------------------------------------------------------------------------------------------------------------------------------------MKYFYINN-----------------------------------------------------KKYKL-------------SSNIHSIIAYCENLGITIPHFCYHKKLSIAGNCR-------------------------MCLIEVKNSPKPIVACSMSV----TNKMEIYTDSPLVKKARENVIEFLLLNHPLDCPVCDQGGECDLQDQAFYFGSTQKRFYNYKRIVTNKNLGVLIKTVMTRCIHCTRCVRFSNEIAGTSE--LGVFGRGMTSEIGTYLNK-NFSSELSGNVIDICPV----------------------------------------------------------------------------------GALTSKPYPFVKRSWELKVVKSFDFTDSFGINILIYLKDNLIV-KVLSNSNIDSQDF------QNYWLSDKTRFSFNGMFSPERITETFLV---FKKSIIKKTWKNLIKELVLNIYFYDQLKKH-LFKKFHITLLINTEISFEIMLILI-----GLKKQYNFIQIRKLDTYK-IKTNLESSFTTNSIND----IKFNDFCCLLNVNLRYENSYFNIKLRQRYLKGNFKVLTLGSNFNNTYPFKTLG-FNINLLKNIAEGNNTICQEIITARKPLVVLGSS-LFNRNDTYGITN-TLDLLKK-IKPIL-------ALNTLNVSLTESTISYITKLKEYSSIDYNMSSVLYLINI-----------------NLKT--SKLNNLIKVKLLHYYN----KNIVFKKIM-IQQNNSF----FLNNYFK----VMKEYDSYIFYNLPNKVFFEES-AIMLTNEGILKKKIKIVKNNNTIEKSNWSLIRNFFNILSK-INFLNDINKY--KKVVCLY-KKFRSNLHILKIFYF-PKKTKFIFDSYL-KVNDPL--MISQQKYS-KKKTPILKTKGYFWIEDFFIG-GKDSYSKLSTIMIKCSKKLRITSTNFML-------------M-FYITFILIIKILSIIIPLLIAVAYFTLAERKIMGIIQRRKGPNVIGYLGLLQPLADGLKLFAKETIFPSNSNFILFILAPIITFFLSIINWAVIPFSETAVLADINLGILYLFSISSLSVYGILIAGWSSNSKYPFLGALRSTAQMISYEVSIGFIIVNVCLCSGSFNLSSVVNAQLYVWYIVPLFPIFILFAISMLAETNRHPFDLPEAEAELVSGYNVEYSAMTFALFFLGEYANMLLMSSFITILFLGGWLP--LI--NLPPFN-LLP--SF-FWFSLKIVFIVFFFIISRAALPRYRYDQLMLLGWKSFLPLSLGYLLFTSGILISFN--WLPY-----------------------------------------------------------------------------------------------MYL----------TSLIS-FKNLS-ILPELFLSISILFLLLYGSII------STKK----KYLIIQNSIINLGIFILFLSFLLFIND-PLYV-------VN------------INQFNNTIISDSLSYFSKLFIIIFSIVCLFNIKKNLEFQKI-NNFEYILLYLFAILGLLLLCSSNDLITAYLSIELQSLSFYVMASFKKNSNYSVDAGLKYFVLGSLSSGLFLFGSSLIYGFTGSTNFEDFKDLFFWFTYDNYLLVND-VNTNLD-------------------------------------------------------------------------------------------------------------------------------------------------------------SS--------------------------------------NVVML---------------------------------------------------------------------------------QSAFLLRL-------------------------------------------------------------------NQNE-NYKVFD---------------------------------------------------------------------------------------------------------------------------------------------------------------------------------------------------------------------------------------------------------------------------------------------------NELYYFFNNVGYENSSTISV---------------------------------------------------------------------------------------------------------------EDF-------------------------------------------------IF--------------------------------------------------------------------------------------------------------------------------LMQLKLSSII---------------------------------------------------------------------------------------------------------------------KNY-----QELNIFSDISDYS-FIQFAIVFILISMFFKLSIAPFHGWLPDVYEGSPTSSTFFFAIIPKLGLFTLLIRIF--YYSFYG-FM-DLWIYVLIVIALLSIIVGSFTAIEQRKLKSLFAYSSIGHMGYALIAYSSGTFDGVQMLLIYLLIYMLAGAFIWSSFLLTKLK-YNTSSKYSKDLGEFSLLFKSNKILALSMFFVLLSLAGFPPLIGFLAKASVFLVSIKSYLYYVAILAILCSVVSTFYYLRIMKTIFFE-NCLVGSLYLPIKSQNTFCL--IVCFYTFIFLFINPTLLYLITYKVSLLISIF-----------------------------------------------------------------------MFT--------TNYINIFNTNQSLLNKEYYSILILVFISIFLSLILLSLSYFLSVQNPDSEKLSSYECGFEPYEDARHKFDIKFYIIAILFIVFDLEAIFLFPWSISLSNLDVIGFWSMIDFIFELGVGFFYVWFTNVLDWE-------------------------------------MTLINIY-YILSFTFIIFIIGILGVVVNRKNILIIIISIELMLLAVNLNFIVFSIYLDDIIGQLFVLFVLTVAASESAIGLSILSAYYKVKQTIAVDKIKSLKS------------------------------------------------------------------MLITTSNILIILLSLPLLSIVLLLFIPTFNKFLLKITALTASCLIFICSLLLWVWFDSSTGLFQFVNKLYWIPFFNINLILGIDGISLFFILLTTLLTFLCILISWNSITHN-LKEYLVFFLLMEFFLIGVFTTLDLLLFYIFFESVLIPMFLIIGIWGSRERKIRAAYFFFLYTLLGSVLMLLGILYIYYQTGTTDYEILISVNLTELEQKFLWFTFFASFATKVPMLPMHIWLPEAHVEAPTSGSVILAGVLLKLGTYGILRFLFPLFPEANFYFTPLVYSLAAVGIIYTSCTAIRQTDFKRIIAYTSVAHMNLVIIGLFSFNTIGLEGAILQSISHGFVASALFIIIGIVYERYHTRMVKYYGGLVHIMPLYSIIFLLFTMANIGLPGTGSFVGEFLILTGSFTANTSITIISATGMVLGGCYSLWLFNRIIYGNLKTQYILI-FKDINKREFLIFLPLITGTLIMGIYPKIFLTPVHMSVNMLLELLYR----------------MYLLFIFLPLLSSLTAGLFGRFLGGKGSCFLTVNCLLVTFLISLLIFFEVAFMNCCVYIKLFTWVDSGFFNVDWGFQFDSLTVIMCCVVSFISLLVHLYSVEYMANDPHLSRFMSYLSLFTFFMLILVTADNYIQLFVGWEGVGLCSYLLINFWFTRIQANKAAIKAMIVNRIGDFGLAIGIFIIFVNFKAVDYATIFSIIPYFVCYKFNILSIDFHLLSLISFFLFIGAMGKSAQLGLHTWLPDAMEGPTPVSALIHAATMVTAGVFLLARSSMFYEYSPSILSFVTILGALTAFISATIGLLQNDLKRVIAYSTCSQLGYMIFSCGLSNYNVGI-FHLMNHAFFKALLFLSAGSIIHAVADEQDMRKMGGLKNLLPFTYSMVLIGSLALMGFPFLTGFYSKDIILEVAYGQYSSEGFFSYILGSISAFFTAFYSIRLICLTFLTKPNGFKKVVCQAYDSSYYIMTALILLSIPSIFIGYVSKDMIIGFGSDFWSNSIYITPNKHNIIDSEFIPHIYKILPVVLSLLGALISFIMYLFFKDFLIITKLNY--RILYNFLNRKWFFDKLYNEFIVQYFFKFSYNISYKLIDRGIIEVFGPFGLSKLITKK---------AYYLYRAQTGYLYHYSFILLLSTTILLGVKQLWF---------FFG-----YLLDF-------------RLFIILFITIFFYLNYKK------------------------------------------------------------------------MFNILIFLFILLMIFNSLAIILSNNSIHSVLFLVLNFIISSGLLLVFEREFIALSFLIIYVGAISILFLFVVMMLDIKI---KNSQLDLLKYFPIGFFLGILFFLEVIYMLF----NSFW-VNTYE---------HTILAN-------------------------YYINWFKTIDNIT--DIVALGQIIYTHYIVQFLLAGIILLVAVIAAVVMTQDN--IIKKPKKQILFKQISRQY-----KSAIII--------------MS-----LKKKLLLKKIKNFTLNFGPQHPAAHGVLRLVLELKGEIVERADPHIGLLHRGTEKLIEYKNYIQALPYFDRLDYVSMMAQEYTYCLAIEKLTGSNVPIRAQYIRVIFAELTRILNHLLAVGCHAMDVGAMTPFLWA-FEEREKLMEFYERASGARMHAAYFRPGGVSKDLPLKLLTDIFIFTNQFTTRLNEMEDMLTENRIWKQRLVDIGIVSLKDAYDWGFSGVMLRGSGKKWDLRKSQPYDVYDKIRFNIPIGTNGDCFDRYLIRIQEMRESLKIIKFCIDNINQGLVLTQDNKITPPDRYNMKSSMESLIHHYKISTQGLTILPNETFTASEAPKGEFGVHLISNKTNRPYRCKIKAPGFNHLQSLDFMVKGHMIADVVTIIGTQDIVFGE----------------IDR------------------------------------------------------------MY----------------NNKLLMKSLKNFSKLLPLKSFSVYN-NEIS-IFVKIEYLEFIMMFLKLNTFSQYKILSSITGVDYIYNKFR-FEISYDLLSLVYNNRIKVKIYTDELTGIYSCESVHSTANWYECEIWDLFGIFFINHSNLKRILTDYGFLGNPLKKDFPLSGFIEIKYNENKKKIISESLEFSQEYRTFNYLNPWD---------MIQQQTKLKVIDNSGARLVKCIKVLGGFKKKKASTRDLIIVSVIKLR-NKFKITSKVKKGEIYKAMVIRTKKKKKKKDGSYLYFF-----ENSICLLNNQEK---PIASRIIGPISKQFKKTR-MKLINLASG------------------SI-S------ML--LSPKKI-KY---KKVKK-GRLKKFNYKAHTLKFGTIGIKSIESGVISAKNIEAARQSINRKIQRNGKLWIRVFPHIPIMSKSLGVRMGKGKGSIHNWSAKITAGMILFEI-CGVVK-EKAKTALNIGATKL-PIKTKILSDI-----------------------------------------------------------------------MSIKIQKPITPSLRNLIQLKYK------------NLS-KKPFLK-KLLKI-KKKSLGKNNTGQITMYHRGGGVKRKYRKIDFL-R--KKASTDIVISIEYDPNRTAHVAVIYNSIKKKYRYIIAPRFLKIGDIVKSGSI-AEHKLGHSLELSNIAIGTFIHNISNKKDGKSLYVRTAGNFAKLIEK-NINFCKILLTNTKILK-IPSNCRAIIGKISNENNKLKTLGKAGRSRWLNKRPIIRGVAMNPVDHPHGGGEGKTSGGRPSVSPWGKLCKNSK-KFKK----------------------------------------YF-----------MSTLKKYY---------NNQIRRKLFIKFFYKN-LIEIPRIKAIEIEYYL--TNPNE--KQITSAVLALEISSL-KPV-THHTKPSLDIFVKVKKGSPVCCKIVLFNKWSDSFLKHIIKKKLFL-FES----------SNYFQKVLRLSL-STILVEKKIKKNYLFFR-QLPD---LNIKI-YTNCKKLEE-LKFLTKQ-YRLLI-----------------MLIYLIKKSKIKVPKNVIILL-------------DRVKNYMIIKGPFGT-RYVKQEFITLFI-KQKRIVYITDLFYFKKSKNSRVTQKKKQ-KYILFIKK-KILEVSL--LLTKKLKFIGLSYKFLLIHR--EFQIFKLNLGYSHNIFFKPSNNIKIFFVKNT-TMYLKSF-NYDSLSETASRIRSYKKPEPYKGKGILYENEKINKKKPKKL-----------------------------------MNIHIHLKTKKKLIIRKYLYYFKEIMFKYN--WIQL-DFKVNQKKTSTSFFSVLKSPFVFKTAQEHIGYNYYKVFLHI---FIINKYLFYIFFKKI-FKNLSQDIFNKLL------LTSSSFVKQ-KKIIN----KLNVNNYYMIKN---------------------------------------------------------IKTDYLRTFDLFGEVLLKKKFK-------------------------------------------------------------------------------------------------------------------------------------------------MLLYK--LFARNLFINKT---LLPNSYIYKKFFFI---LHNLIIKLFFNFLIPSIISE----------------IKIKMHILKYL------KNNPL-------------------YYISY---------------------------------------------------FDFINI--KISINYIIKFII-YKKNIMLHLTDIKGTTLLYINSG-LL---NNLKNQKINK-HTILKTLSIV-L---------ENVHFSKNSQIAIHFNSNLK-NFNKLIIKFIK-SNYKINIIKLFN-LTPHNGCRPKKLKRLKRFSLSNI---------------------------KF-----------------------------------------------------------------------------MTSINQLC--NKK--RKKKKKINKVPALIRNPQKKGICIKLFTRTPKKPNSAIRKLVKVRL-TNNLKVNVYIPGE-G-HTLKEYSSVLVRGGRVKDLPGIKYQLIRGKYDFKGLQNRKTSRSKYGAKKP-------------------MIYLMNQELNEKTPIYFSLQGIFGIGKLYSNYISKKVGFSKSTTLLMLSEEQVLLLINIIEK--QKLKLSKDLKEKNYIAIKRLINIKTYRGIRLIKNLPVRGQRTRTNSKTAKKLNRL------------------------------------M-------------------TRLILKLFINNSIFSTAILWNSC-YLLSNYIKKNSICFINNCCIFTGRNVALNLSF-KLSRI-SFLRFSRLSLIYGLKKLYW--------------------MKRSFRKGPYI-NNK-------------------KIITKNSLITSLFLNKTVVLYIGNTFEKVLITKEMIGFKFGEFIKTRKSFN-----------YK-------KKK-----------------------------------------------------???????????????????????????????????????????????????????????????????????????????????????????????????????????????????????????????????????????????????????????????????????????????????????????????????????????????????????????????????????????????????????????????????????????????????????????????????????????????????????????????????????????????????????????????????MG----------QKANS-TFLRTNLQ---ETWNSNYLEKKKEEKSILLYIDIKLKSYLKQFFNKF------------GLSIIFIKTTLSKNICKVFVSFFITLKAIKIINNILK----KENITKKK--------------------------------------------LKFKK--------------------------------------KPKQTLFFLN-RKLTIKN---------------------------------------------------------------------------------------NSKKRIFYIREKK----------------LNYYKKKWK----------------------KKKQ------------------------MILNRFNLKLLDVLKTYFKNKVKIILVF--QKNN-KGKS--LRLKNKE---ALIFRRIVMQLRFYN-KFKYFKELLNIL--IIIFKKKST-AQLLVNYLVF----------QMSLSQQHT---NFLRFLKQSLLLLFKANI--TSV-KGLKLIIKGRINGVARASIKG--LEIGD-VPRNTLK-KSVNLFTAVSYTNNGTLGVKLWLYDM-------------------------------------------------------------------------------------------------------------------------------------------------------------------MLN-KKNIYKPV----YKKILKLRENVL--NKNI--KIFL----------------------------RLKKKKWQYFIKKLLKNNKKARSVSQISNAFLGVYKYF-DIYRHVLQY----NCGTSKKK-KFKSFLQNKQKFDLHYSKRSKTNIDRLIIKSKKKQK----------------IFNLLESRLDVILYRSKFCTSIKNARQIIKHMHVLVNNSIITNYSLVLQKGDKITIKK--QSKNLIKGFLVQ------------------------------------------------------------------------------SQLWPLPLQYVSINYRTLEIILNDT-------VKKYNYFIYFPFW-----FNINRIKNYK---------------------------MILKGYKTEKH----RDQNMVLKNL---------KKTTFLKNSFENNIMINGLKTLAEKQFLKSIMLLQKSS-LKNYKLILLLAIINNMPILYLKKLKKK-KKQ-----TIITYIPYTLATQRIRNNFTIKLIIKKLR---KNNNDEFFK-LKLKNIILKSSKDNVEIIDSKRKLHEFVYIKKTF-SHFRWF------------MIELLNTIKNNQLIYKSVIFVKF-TKKNLALLHFLWNENLIAGYKPTKIT-----EKSIKIFLKY--QNKIPVISKVKILSKPGNLIYLKARQIWKVKSNLGVFIINTTKGLLTTNLCKRYNLGGEPLFLIN---------------------MTLSIFQLIILIIIIILFF-------GDIKQLKKKIYLVIGFFSYNNMKK-----TTSK---EKKI------------VRKKGNWTPELRF------------WKPLFYRLNYFP-------------------------------------MILLHELRNRTYIFIIFLSNILLI-TYFYKNILLYIIVKPYLVTT----N--KYFYFIFTNITEVLYSYLTLTYYITFIFSIGFFFFTIIDFIWLGLYNYEKNQIKTIILYSFFLIFLNSFFLQTYILPFSC-SFFLN-YSHNLEDKLCFTFFFETKLKEYLCFYF-NFFFINFITSQLLLLF--ILNWKFF--FKTNNSIKK--LKKTVYLLLIIFSTIMT-PPDVLSQVLISVINIIIFECFTFFYLFFILV-------RQPIKANKYSWCK-------
>Cylindrotheca_closterium_CNS00381
------------MVYSPLDQFKIAPLISLQIA--GLDLSFTNFTLAALVTLFVIQSIVFLIKE--------PTTNSFFVIPSGWQNLIEKLYALVSQILSDII--TTGSEKYFPFMAVLFMFILSNNLIGMVPYSFTTTSHITLTFFLSFSIFVALNVIGFERHGMEYFSLFLPANTGFFLALVLVPIELISYIAKPISLGVRLFINLMAGHSLLKVIVGFSWNMLL-VEN-LKA-IAFIFPLLVLVVLTGLELAVALIQAYVFITLTAIYLNDSEALH------------------------------------------------------------------------------------------------------------------------------------------------------------------------------------------------------------------------------------------------------------------------------------------------------MPQF--------------DFTTLSVVLFSSLLSAVLYYAFIS-LRLLPEIITVLKFRTKKLFKENS----------LNLNSVFLPNLFSYDVIVKRKK-----------------------------------------------------------------------------MLLQAAKCVGAGLATIGLAGAGVGIGTVFGALVIGISRNPSLKDEMFRMAILGFALTEAIALFALMIAFLVLFAV------MG-------AINTNQTTLEKVTSFIFR-WFFSTNHKDIGTLYIIFGGIAGVAGTALSLYIRITLAQPNGSFLEYNHHFYN-VVVTGHAFVMIFFMVMPILIGGFGNWFVPLMIGAPDMAFPR-----------------MNNISFWLLPPSLLLLIESVLCEAGVGTGWTVYPPLSGIIAHSGGAVDLAIFSLHLSGAASILGAINFICTIVNMRTESLPFHKLPLFVWAVFITAILLLLSLPVLAGAITMLLTDRNFNTTFFDPAGGGDPVLYQHLFWFFGHPEVYI--LILPGFGIISHIVVSASRKPIFGYLGMVYAMCSIGVLGFIVWAHHMYTVGLDIDTRAYFTAATMIIAIPTGIKIFSWLATLWGSTIEMRAPILFALGFIFLFTVGGVTGVVLANSGLDVALHDTYYVVAHFHY--------------------VLSMGAVFSIFGGLYYWFEKITGVQYSEILAQIHFWTFFLGVNITFFPMHWLGVAGMPRRIPDYPDAFYLFNKIASWGSYISGASFVFFFFVMAEAFYSS--RQAESSH----------------------------------------------------------------------------------------------------------------------------------------------------------------------------------------------------------------------MS-IEKI------------F-FFCDAPELAQLRLQDPSTTTMEGLLEFNKHLLFVIIIIVMLVGWLVFATVSNFDEFNSQESQSFFHSNALEIVWTSLPALTLLSLASPSFTLLYSMDEISTPEISVKVIGHQWFWSYEISDFDTMATCMD--SDKTLKYTCYLLTEESIS--EKNYLGFFRLLETNKRVLLPSNTHLRLLVTSVDVLHSWTIPSFGVKVDACPGRLNQVNVFLKRIGMFFGQCSEICGVNHGFMPIALLVVPSIQYHYFVVSKLF--------------MYTM-----------------------------------------------STLKNN-FNLKYLN---------TTHQFHLVDPSPWPLMASLGGFFLTTGLVSYMHKFIGGWSLFLNGFLLIIYVMYVWWRDIVREATYEEHHTFVVQRGLRLGMILFIVSEIMFFFAFFWAFFHSSLAPVFNIGGVWPPKSIIAMNTYTIPLTNTLILLSSGATVTWAHHAIILNAKRHTIIALIYTVSLAALFTYFQGLEYVTAPFNISDGIYGSCFYMATGFHGFHVFAGTIALIVSFFRIVFNHGTNTQHFGFESAIWYWHFVDVVWLFLFINIYWWGNLEPYNLSTNVLM----------------------------MVT--------NLLKKNDLGMNEVVKQ-------TAL-ATRTRARNVSLNKFR----------------WNKTYLLGFVDSHLIHYPTPIGLTYAWSFGSLAGICLVIQIISGLLLTTHYTANIDLAFASVEYIMRDVPNGWFLRYVHANGASMFFIVVYSHIFRGLYYGSYMKPRQLLWCSGVVLMLLIMGTAFTGYVLPWGQMSFWGATVITNMVTAIPFGGQTIVEWLWGGFTVNAPTLRRFYTVHFLLPFIIAGVTLIHLALLHKDGSNSPIGSD-TGVDDVPFYPYYFAKDLFAFTCFILFFGVFVFFFPNLLNHPDNCIPADPMETPKHLVPEWYFLPFYAILRSIPHKAAGIVAMGGAILILLVIPYTYTGYIRNTTYRPLFKVFY--WLLVADFITLMWVGQAPIT-DPFI----ILGQVASVYYFSFFIFIIPIIGIIETKLVNYKVD---------------------MN-------------------------------------------------------------------------------------------------------------------------------MS-------------------------------------------------------K-N------------STNLNKVSLLAYLINLGISVPHYCYHNNLSIAGNCR-------------------------ICIVEMGNLNKPVVSCAVSAGTS-LFNHEIYHNSGLVKKARENVMEFLLLNHPLDCPICDQGGECDLQDQSLFFGFTKRRFYKFKRVVSDKNLGPIVRTVMTRCIHCTRCVRFSAEIAGVEE--LGVFGRGNQSEIGTYVNK-VLLSELSGNVIDLCPVGSLTTKT------------NYTNSLMGIIIQVSGVQVPLPSINNGKKW---LTQLVECLAYNEEVSGSNPLSLIYSKDYLKMGALTLKAFSDELREWEFIEGEGIDPTDSFGVNLRLSIRENQIF-LAEPSDP------------TIPWITDKGRLFFDGMFEKKS--------------EKQADWEMFFNDILELIYFMDHLNFH-KKNASSFIFAF-ENISLETLNMLY-----LIKQNCSLIKLRKVESHK-SLNDLESGYQLSSMTQ-KPKLHMSSLCILLNTNPRYEGYVLNLSLRQRFLKGDFKLLNIGSMLDLTVPTYNLG-SNFSVLKSLGEGTHLSCQDIKNADHPMLITNTE-TLKRSDAKIFME-VLK-----YSSVIDVA--W---NVLNHNLSSAGIQSLNRFLPLTTEDFVNFFGLYYINV-----------------SLDST-ANIKKLVDLHLLNIMS---LPTTFNNSVF-VDQNTKSTN--QAFYEK------VKDKMFKDYFYLPNNLFMEDN-ETYVNTQGLIKRTTKLIHFK-KDAKTNWQITRKFYANTKS-LIFFNNKKDN--DLISFNS-INSFNFRNYINFQFF-AVQTFSSLSFYLTKQNSPLS-VSPTSSIK-PAKIKLLNTKVKSWLDDFFNNNGKDSFSYNSSVLINCSKITRSSTTNFF--------------M-IYSIIISLLKILSITIPLLLAVAFFTVAERKIMGAIQRRRGPNVIGFIGLLQALADGLKLFVKETTLPSNSNIGVFLLAPVLSFLLSVVSWAVIPFSHTVVFADINLGILYLFALSSLNVYGIILAGWSSNSKYAFLGALRSAAQMISYEISIGFIILSIAVCVGSLNLSRIILAQQEVWLIVPLFPLFVMFYISMLAETNRHPFDLPEAEAELVSGYNVEYSAMTFALFFLGEYSNMLLMSALSAILFLGGWLP--II--DIFPLS-LIP--GS-LWFSLKVALGAVFFILTRATLPRYRYDQLMYLGWKCFLPFAIGYLMLTIGILVSFN--WLPY-----------------------------------------------------------------------------MI---------------ELEL----------FQIYH-LKEMS-LSTELFLSCSILQFTFYAIST------AYQRK--AGFVILNQQVYYIGSLLIILSCFLLLNE-DLLI-------MN------------SFSSNNFIINDYFGFITKLTICLTSLMFLTIINVSFRDEPIQNNFEYAVLIIVSILGLLLLCSSNDLITAYLAIELQSVAFYIMATFKRNSSYSIESGLKYFIIGALSSAFFLFGSSIVYGCMGTLSFDDLQMFFSLLFSTKVDASVW-YASLVP------DFLFAD----------------------------------------------------------------------------------------------------------------------------------------KASSIVALFIP-----------------------------------------LL---------------------------------------------------------------------------------DNVIGIDL------DF----------------------------------------------DFLTTSLKTYS-HYETT-GDSLVDWC-------------------------------------------------------------------------------------------------------------------------CIQDMYASPF-----------------------------------------------------------------------------AANNLTQ---------------------------------------VDPAFSIFNTFIDGSNFQL-VE---GQLNI---YDRALLLAQYDFFSSYVTQS--------------------------------------------------------------------------------------------------------------FLSYPI--------------------------------------------------------------------------------------------------------------------------------------------------------------------WSDLTNANGLLSLSENLSF----------------------------------------------------------------------------------------------------------LNHIFTCYINSG-S-----SFISQGESSLNLE-FVSIGFILICLSIFIKLAIAPFHFWSLDVYEGSPNTTTAFFSIVPKMGLFVLLMRLC--YVSFYNIF--DSYQTVFFLLSMGSVFVGALGGLEQRKLKTLLAYSSIGHTGYLMLSFSTGNVEGMQMMFYYLAIYMISGLCFWSVYLFLRQKRNFYFNKSNKELGDLVLLKESNPMLALILAITLFSVAGIPPIVGFLAKIGIFLTVIKSSAYLVAVLSILFSVISTFYYIRLIKILYFE-NSLVGKLYIPINTQKSLLI--SVLALSLIVLCIDPTILYLVFYKATLLAG----------------------------------------------------------------MDINFFSK-NFINS---N--NYLEQFSFLKESSMKEEYLGIFVYLCFAIFLALLIVVLSYFLVTQSPETEKLSTYECGFEPYGDTRNQFNIRFYIIAILFVLFDIEIIFLLPWCVSISQLNLLGFWSMVEFLVELGIGFIYAWCVGAIEWS-------------------------------------MAGIELNFYLLSTAIVLFHIGMLGLILNRGNILKTIMSLEILLLSVNLSFITFSLYLDDIVGHIFVLFILVLSATESSIGLSILAVFYEQRDDIALDPIKIQNQNLKI----------------------------------------------------------MNLASLFYYQDILLYISFIPLIGIFLLIFINPEQQKLMKIVAINFSSIPFILFLFVWGGFKKSVGTFQFVSKLLWIPVLNLNVTLGIDGISLFFLLLTTFLIPLCILISWNSIGSN-LKGYLISFLIIEYFLIGVFCVLDVLMFYILFESILIPMFLVIGIWGSRERKMLASYYFFLYTLLGSVVMLLSILYIYGQVGTTDYEILLTFMFSDFEQKILWFTFFLAFAAKVPMVPVHLWLPEAHVEAPTAGSVILAGVLLKLGTYGFIRFSLPLFPQASFYFAPLVYTMSLIGIVYASLTAIRQTDFKRIIAYTSVAHMNVVMLGIFSFNNVGIEGALLQSLSHGFVASALFVIIGVVYERYRTRLVKYYGGLVHTMPLYISVFLFFTMANIGFPGTSGFIGEFLIFAGSFKVNSSVTVFGATGMILGGCYALWLFNRIAYGNLKSQYIKE-TLDINKRELFIFLPLICYTLILGLTPDAYLSSIHMSVNNLIENMYF----------------MYIPLVFLSFIGFCIAGLFGRHIGPKGSAIVTTGCLATSFLLSVFAFYEVGLMGSVVYIRLAPWVSSEVLLINWGFMFDSLTVVMCVVVTFISSLVHLYSIEYMSHDPHLPRFMSYLSLFTFFMLILVTADNYIQMFLGWEGIGLCSYLLINFWFTRVQANKAAIKAMVINRIGDFCLIIGILVMFVNFKSVDYATVAAMAPFFKNETANFLNMDFDVISLICVFLFLGAVGKSAQLGLHTWLPDAMEGPTPVSALIHAATLVTAGVFLIARSSFLFELAPNVLEFVAVLGAMTAFFASSVGLLQNDLKKVIAYSTCSQLGYMVFSCGCSDYSAGV-FHLANHAFFKALLFLGAGAVIHAVNDEQDMRKMGGLKNLVPFTYSAMTVGSLALIGFPFLAGFYSKDLVLELAYGKFTPSSHFSYWLGTFGAFLTAFYSTRLACLTFLVKPNGYRSVIGFAQETFSYIFIALCFLTVPSIFVGFIAKDMVVGVGSDFFGTAIYNNPKTLHVFDAEFVEFFYKILPVTLSLFGATLSFILYNFQSSILFYIKTSFLGRKVYSFLNKKWFFDKLYNELFGQFFFKFGYSMSYKSIDRGTFEIIGPTGLSSVAMKT---------AHQLHKAQTGSLYHYTLIILTALTLMLCVRHLWS---------VFG-----YSFDY-------------RGLVLIVITLFFISNSNR-------------MLG------------------------------------------SWPKVCRFESC-LWQMMILTYFMCAVLLGSAAMVVVSKNPLHCVLFLVTSFLSASMLLFLFENEFLALFFLIIYLGAIAILFLFVVMMLDIKY---RELQTSRL-YLPVGILIGSTMLVEVYGAFS----KVFS-KYTNV---------SNQEHN-------------------------LYLNWYDMLDALP--DLYVFGQIFYTHYVLQILIAGLILYLAVIGVAFLTVKSAFSR-TVNEQSIFRQLSR-------KDVL----------------MV-----L-KKELVKEIKNFTVNFGPQHPAAHGVLRLVLELTGEVVERAEPHIGLLHRGTEKLIEYKNYLQALPYFDRLDYVSMMAQEHTYCLAIEKLLNCSIPRRAQYIRVLFAELTRILNHLLAVGCHAMDVGAMTPMLWG-FEEREKLMEFYERVSGARMHAAYFRPGGVHTDLPKGLLTDIYLFKEQFKLRLLEIEEMLTENRIWKQRLVDIGVVSLDQAQNWGFSGVMLRGSGLEWDLRKSQPYEVYDEVEFDILAGTNGDCYDRYLIRIFEMKQSIRIIEQCLDNMPFGPIKTSDNKITPPSRFDIKQSMESLIHHFKFYSSGINIPANETYTGTEAPKGEFGVYLVSNNSNKPYRCKIKAPGFAHLQGLDMMSRGHMIADVVTIIGTQDIVFGE----------------VDR------------------------------MFEVFLYGDNEPIQTRSQQKKADDRKKYNTKM----------------NNLFIAENLKVITKVLPILKVQIHQ-KEIS-LIVKNSHLIPVLTFLKNHIKYQFKILTCISGVDYPANKHR-FKVVYDLLSVRYNVRIRVKVLTDELTPVESCDKIFAAASWYESEIWDMYGIFFSNHTNLTRLLTDYGFEGYPLRKDFPLSGFVEASYDYTRKRVVHERVELSQEFRAFKFTSPWETLELN----MIQQQTILKVADNSGAKTVKCIKVLGGFKKRYAKLGDIVVVSVQQLR-NKSKKTSKVSKGEVFRALVVRTKKRYRKKDGSSFFLQ-----ENAVALINKQGN---PIGTRILGPIPKILKKTKFMKFVSLSIG------------------LI--------MF--LQPRKT-KY---KKTRK-GKLKKLEFKANVIRFGELGLKAEVAGLVSARQIEAARRTIARKIKRKGKIWICIFPDLPVTAKPTESRMGKGKGAVSHWVARVRGGTTLFEV-CGVPT-HVGIEALKAGSKKL-PIKTKIFD------------------------------------------------------------------------MISLQKVKPTTPGRRQLIKLNQKS----------LNLS-KKPMLK-NKVKG-LKNSSGRNNSGRITAFHRGGGVKKRYRKINFN-R--VNNSTAIVCSLEHDPYRNAYIAAVFDFINNDFFYILAPKNLKVGDIVKSGLE-VEPSLGSSLPIAKIPIGTAIHNVSPVPNKKAQISRSAGTFSMIKEK-TEKYAVIELSSGEQRY-VSSKSFASVGEVSKELYFLTRSGKAGRSRWLNRRPTVRGVAMNPIDHPHGGGEGKKSG--TSRTPWGKPNQRGK-TTKSI---------NKLIIKKK-----------------------------------MNILENYY---------KKVIRHDLLNKFFYNR-IEDIPQLKKVVLNFGC--KSFDI--RSLAVSLLSLELITG-QKG-VLTKSKRANILLKIRKGNPVGCMVILKKNKMYDFTFKLLIDVFPN-LRDFRG-IHVA--KKLNMTSLSFTL-TDLISFKELEKQFYLFS-NLPP---LNITF-VTNARSKKE-LLYLLNS-FKLPLTS-------------MSSLKKLKKRYTIKIPKNISIIY-------------CDKKNIITFVGPLQT-KSIKLKVKIFLI-PDSQLIVVTQIPLSNISTGSLKSSKKLQGTTVSKIKQ-VIIEVSY--TLYNKLNLVGVGYRVFAHEK-LPNQ-IYLKLGYSHLIYFKIPNDLNSFCQKFT-KLFLFGNCSFDLLTNTAAQIRNCKLPEPYKGKGILYNQEKIVLKKGKKI-----------------------------------MFFHIKVSAKDKKVLENFGQFISKLQLTSN-------SLRLLSKRNLRKFITILKSPHVNKTAQEQFEFRVYTKEFII---SSFKPLTFFLILKKI-NDSSFSGLNLKIE------SLFKQNTKK-KLI------ALNPDSVDLNTVEKFNSLLSSDLSSSS---------------------------QSFL-----------SSKRYIQLFDCYGEMVLKTDFH-----------------------------------------------M-----------------------------------------------------KSF----------------------SAYKINTFLYNILFMNLSNTLFN---NLTNKLQL------DTYLFEKEKNY-----------------------VEN----------------LQNRIDYLKKL------KEQNY-------------------KNLSV------------------------------------TEFAKSKQ-------EQSINQ--DLMVMYIINISF-LKANTTIHVSDIKGNIKLFYSAG-SV---GLTGKQKRKRRVAVVKLISLL-M---------KKASFIGNKPVAIHLNNVN--FYQSLIINKLK-QALFIKVIKSFN-QAPYNGCRKPKVRRKKYTKKFK-----------------------------------------------------------------------------------------------------------MVTLNQLC--KKQKSRKKKRKLNKVPALDKCPQRKGICTKLVLRTPKKPNSALRKIVKLRL-TNDKMVYAYIPGE-G-HNLQAYSTVIIRGGRVKDLPGIKYHLVRGKLDFAGLASRKTSRSKYGTKKVKN---YLWLNH--------MLYLLETNLPENKSVFFALTYIYGIGNSTAFRICKKLGFSTNLKIKDLTQEQTLEILQTIDS--MDLILNNELKKLRSLSLKNLIQIKSYRGLRRVRGLPVRGQRTHTNAKSAKKGRRS------------------------------------MKKLFAKDQKNRQIVKKLELKNFILKQISANSNFSRTTQWNAL-SKLSSLTKRRSKTVLSNRCVKTINKKTFHKFT-NFSRT-VFLKLVKSGHISGIRKSSW--------------------MKRSKWKGPFT-KKIDV-------------TAKLPLLARDYEITSYVIGLTCNVHSGKKLVPLTLTDDMIGHKIGEFVPTRAKFE-----------FK-------KKKKKK----------------------------------------------------MKL-----RK--------LEFK---QI----LKLHLLKHRTYEQPFVKNNNIN-----------PVTDLT-----LNETIFNLKKALQIIFQYHIRNKRIFFIGVPTKLE-----SKINKTTNHVAISQ----DLNIQGLISN---RSNKN-LIG------TKQIN-----KQKTVKFKSLLPKL-----SKKPDLVVVVAHEKTDL-IYKE-CAVAKLPIINFKTEDISK--ETWSTYSYDL-QLSPKNS-TLTTD-KNLFSIGLNFLFKISNIQSRKPF--------------------NLKQ--PTGKKKFNK-------------------------------------MG----------QKVNP-NILRLGVN---KTWKTKFFEKKSQELPLYTFKDLEIKNYIERFLEKH------------GLILHDHRRHYSNSTLNLYLSYFITSDFNLQKND-------IQKLIIVNK-------------------------------------------SGDKK---RVQSSVP----------------------------NLHSNLTKVT----KLSNDQI------------------------------------------------------------------------------------NSKHFYKIKKYLKLNHYHDLQKFAHTYSHSAIDNNQSS---------------------DFIDK------------------------WKVESVFDQLFRVLNLFTNNKFNIVINF--CCIN-KDLT--FL--------KFSQTKKFSLLQKFR-NTPFLKEGVELL--FHVVYNKNS-SNLLVRFIAL----------QLKKIKRQK---FFFSFLKQTLSILIDSNF--SKV-KGVKIIVKGRLNGVPRAKHKI--ISVGD-VPVQSIN-EELDYSQTTIHNSSGSYGIKAWVVAR--------------------------------------------------------------------------------------------------------------------------------------------------------------------MK-QNKRNKPF----YKQFLRLRKNIQ--DRP---KLF-----------------------------KFKKQKWQNIQRYSKNQLKFY-----------RRFQVK-DQFQSSISKFAS--RGNSFQR-KFRNNLYDRKLFSLFYGGLKRKYLKKHILKSIQTKQYIN----GIN-DFRYQTLQFFESRLDTVLVRSKFCLSFKSAAQLILHGHVLVNGLPITTKSYILKPNDLIEITLNSKSRQLVKKNLDR------------------------------------------------------------------------------SNFWPLPPKHFAINYRTLQILFLYT--------EDSNFVPVFNHY-----LNLNSIVAN-IKRS-----------------------MI-----------------KSLRK----------NKTSYLKRKIVNTLMKSGRKTTGEKILLKSLKSLQKST-DKNFKTLFHSAIVNSASAFKVNEQAVKKGKR-----KAIKSIPSFIISDSLRITTALKLLVKISS--KSKNSDFLYK--KLVAEILSSSALKGRSIDEKNEVQRQILVNKRYLSKFRW---------MKSYLWNMFTSIKNGQMAKKSTVIGPR-KNICESSLKVLWNEGFITGYRVSKDN-----DNKLEIFLKYT-KNGIPAINSMKFLSKPGQRLYYSSKQIWKLDSSKTFIIFSTSRGLKSINECKKNRLGGEPLVIIS---------------------MRISIGQILVVVLIIFLLF-------GDVQKLKTTLKKSISKFNK----------FL-----K-------------------------------------------------------------------------------MI------FYYKYYIEIKNRCFLLLTCWVFTLLT-CYFYKETILFMLIDSSNY---------AEQYFIFTDISEIFYVYLQLTVFVSNQITLLMLLYHSIIFLSSGLYKSEYEKLQFAFQIYILSWICSVTLLNKVIIPISW-DFFLS-FQK----ADGIAFFFEAKIIEYLNYFT-NLYYVCFLNCQLLAVI--TLLLNNY--SKNINRIRR--FRKLFYMLFVIFSTLTT-PPDIISQVLMSASLITFYEILLFFSILRTSKVTS------------------------
>Cylindrotheca_closterium_Unclassified__NC_037986_Cc
------------MVYSPLDQFKIAPLISLQIA--GLDLSFTNFTLAALVTLFVIQSIVFLIKE--------PTTNSFFVIPSGWQNLIEKLYALVSQILSDII--TTGSEKYFPFMAVLFMFILSNNLIGMVPYSFTTTSHITLTFFLSFSIFVALNVIGFERHGMEYFSLFLPANTGFFLALVLVPIELISYIAKPISLGVRLFINLMAGHSLLKVIVGFSWNMLL-VEN-LKA-IAFIFPLLVLVVLTGLELAVALIQAYVFITLTAIYLNDSEALH------------------------------------------------------------------------------------------------------------------------------------------------------------------------------------------------------------------------------------------------------------------------------------------------------MPQF--------------DFTTLSVVLFSSLLSAVLYYAFIS-LRLLPEIITVLKFRTKKLFKENS----------LSLNSVFLPNLFSYDIIVKRKK-----------------------------------------------------------------------------MLLQAAKCVGAGLATIGLAGAGVGIGTVFGALVIGISRNPSLKDEMFRMAILGFALTEAIALFALMIAFLVLFAV------MG-------AIHANQTTLEKVTSFIFR-WFFSTNHKDIGTLYIIFGGIAGVAGTALSLYIRITLAQPNGSFLEYNHHFYN-VIVTGHAFIMIFFMVMPILIGGFGNWFVPLMIGAPDMAFPR-----------------MNNISFWLLPPSLLLLVESVLCEAGVGTGWTVYPPLSGIIAHSGGAVDLAIFSLHLSGAASILGAINFICTIVNMRTESLPFHKLPLFVWAVFITAILLLLSLPVLAGAITMLLTDRNFNTTFFDPAGGGDPVLYQHLFWFFGHPEVYI--LILPGFGIISHIVVSASRKPIFGYLGMVYAMCSIGVLGFIVWAHHMYTVGLDIDTRAYFTAATMIIAIPTGIKIFSWLATLWGSTIEMRAPILFALGFIFLFTVGGVTGVVLANSGLDVALHDTYYVVAHFHYGAASNVVFACLDFDQDSHYLLIRMGAVFSIFGGLYYWFEKITGVQYSEILAQIHFWTFFTGVNITFFPMHWLGVAGMPRRIPDYPDAFYLFNKIASWGSYISGASFVFFFFVMAEAFYSS--RQAASNH----------------------------------------------------------------------------------------------------------------------------------------------------------------------------------------------------------------------MS-IEKI------------F-FFCDAPELAQLRLQDPSTTTMEGLLEFNKHLLFVITIIVMLVGWLLFATISNFDEFNSQESQSFFHSNALEIVWTSLPALTLLSLASPSFTLLYSMDEISTPEISVKVIGHQWFWSYEISDFDTMATCMD--SDKTLKYTCYLLTEESIS--EKNYLGFFRLLETNKRVLLPSNTHLRLLVTSVDVLHSWTIPSFGVKVDACPGRLNQVNVFLKRIGMFFGQCSEICGVNHGFMPIALLVVPSIQYHYFVVSKLF--------------MYTM-----------------------------------------------STLKNN-FNIKYVN---------TTHQFHLVDPSPWPLMASLGGFFLTSGLVSYMHKFIGGWSLFLNGFLLVLYVMYVWWRDIVREATYEEHHTFVVQRGLRLGMILFIVSEIMFFFAFFWAFFHSSLAPVFNIGGVWPPKSIIAMNTYTIPLTNTLILLSSGATVTWAHHAIILNAKRHTIISLIYTVALAALFTYFQGLEYVTAPFNISDGIYGSCFYMATGFHGFHVFAGTIALIVSFVRIVLNHSTNTQHFGFESAIWYWHFVDVVWLFLFINIYWWGNLEPYNLSTNVLM------------------------------------------------MNEVVKQ-------TAL-ATRTRARNVSLNKFR----------------WNKSYLLGFVDSHLIHYPTPIGLTYAWSFGSLAGICLVIQIISGVLLTTHYTANIDLAFASVEYIMRDVPNGWFIRYVHANGASMFFIVVYSHIFRGLYYGSYMKPRQLLWCSGVVLMLLIMGTAFTGYVLPWGQMSFWGATVITNMVTAIPFGGQTIVEWLWGGFTVNAPTLRRFYTVHFLLPFIIAGVTLIHLALLHKDGSNSPIGSD-TGVDDVPFYPYYFAKDLFAFTCFILFFGVFVFFFPNLLNHPDNCIPADPMETPKHLVPEWYFLPFYAILRSIPHKAAGIVAMGGAILILLVIPYTYTGYIRNTTYRPLFKVFY--WLLVADFLTLMWVGQAPIT-DPFI----LLGQVASVYYFSFFIFIIPIIGIIETKLVNYKVD------------------------------------------------------------------------------------------------------------------------------------------------------MS-------------------------------------------------------KAN------------STNLNKVSLLAYLINLGISVPHYCYHNNLSIAGNCR-------------------------ICIVEMGNLNKPVVSCAVSAGTS-LFNHEIYHNSGLVKKARENVMEFLLLNHPLDCPICDQGGECDLQDQSLFFGFTKRRFYKFKRVVSDKNLGPIVRTVMTRCIHCTRCVRFSAEIAGVEE--LGVFGRGNQSEIGTYVNK-VLLSELSGNVIDLCPVGSLTTKA------------NYNNSL--------------------------------------------------------MGALTLKAFSDELREWEFIEGEGIDPTDSFGVNLRLSIRENQIF-LAEPSDP------------TIPWITDKGRLFFDGMFEKKS--------------EKQTNWELFFNDILELIYFMDHLNFH-KKNASSFIFAF-ENISLETLNMLY-----LIKQNCSLIKLRKVESHK-SLNDLESSYQLSSATQ-KPKLHMSSLCILLNTNPRYEGYVLNLSLRQRFLKGDFKLLNIGSMLDLTVPTYSLG-SNFSVLKSLAEGTHLSCQDIKNADHPMLITNTE-TLKRSDAKIFMQ-VLK-----YTSVIDVA--W---NVLNHNLSSTGIQSLNRFLPLTTEDFVNFFGLYYINV-----------------SLDST-ANIKKLVDLHLLNILS---LPNSFNNSVF-VDQNTKPIN--RSFYEK------AKDKMFKNYFYLPNNLFLEDN-ETYVNTQGLIKRTTKLIHFK-KDAKTNWQITRKFYANTKS-LIFFNNKKDN--DLISFNS-INSFNFRNYINFQFF-AVQTLSSLSFYLTKQNSPLL-ASPSLSIK-PVRIKLLNTKVKSWLDDFFNNNGKDSFSYNSSVLVNCSKITRSSTTNFF--------------M-IYSIIISLLKILSITIPVLLAVAFFTVAERKIMGAIQRRRGPNVIGFIGLLQALADGLKLFVKETTLPSNSNIGVFLLAPVLSFLLSVVSWAVIPFSHKVVFADINLGILYLFALSSLNVYGIILAGWSSNSKYAFLGALRSAAQMISYEISIGFIILSIAVCVGSLNLSRIILAQQEVWLIVPLFPLFVMFYISMLAETNRHPFDLPEAEAELVSGYNVEYSAMTFALFFLGEYSNMLLMSSLSAILFLGGWLP--II--DIFPLS-LIP--GS-LWFSLKVALGAVFFILTRATLPRYRYDQLMYLGWKCFLPFAIGYLMLTIGILVSFN--WLPY-----------------------------------------------------------------------------MI---------------ELEL----------FQIYH-LKEMS-LSTELFLSCSILQFTFYAIST------AYQRK--AGFVILNQQVYYIGSLLIILSCFLLLNE-DLLI-------MN------------SFSSNNFIINDYFGFITKLTICLTSLMFLTIINVSFRDEPIQNNFEYAVLIIISILGLLLLCSSNDLITAYLAIELQSVAFYIMSTFKRNSSYSIESGLKYFIIGALSSAFFLFGSSIVYGCMGSLSFDDLQMFFSLLFSTKVDSSIW-YASLVP------DFLFAD----------------------------------------------------------------------------------------------------------------------------------------KVSSIVTLFIP-----------------------------------------LL---------------------------------------------------------------------------------DNVIGINL------DF----------------------------------------------DFLTTSLKPYS-YYETT-GDSLVDWC-------------------------------------------------------------------------------------------------------------------------CAQDISINQL-----------------------------------------------------------------------------ATSGLTQ---------------------------------------AGASFSIFNTFIDGSNFQL-VE---GQLNI---YDRALLLAQYDFFSSYVTQS--------------------------------------------------------------------------------------------------------------FLSYPI--------------------------------------------------------------------------------------------------------------------------------------------------------------------WSELTNTDGLLNLSENVSF----------------------------------------------------------------------------------------------------------LNYIFNCYVSSG-S-----SFVPQSESLLNLE-FVSIGFILICLSIFIKLAIAPFHFWSLDVYEGSPNTTTAFFSVVPKIGLFVLLMRLC--YVSFYNIF--DSYQPFFFLLSLASVFVGALGGLEQRKLKTLLAYSSIGHTGYLMLSFSTGNVEGMQMMFYYLVIYMISGLCFWSVYLFLRQKRNFYFNKSNKELGDLVLLKESNPMLALILAITLFSIAGIPPIVGFLAKIGIFLTVIKSSAYLIAVLSILFSVISTFYYIRLIKILYFE-NSLVGKLYIPINTQKSLLI--SVLALSLIVLCIDPTILYLVFYKATLLAG----------------------------------------------------------------MDINFFSK-NFITS---N--NYLEQFSFLKESSMKEEYLGIFVYLCFATFLALLIVVLSYFLVTQSPETEKLSTYECGFEPYGDTRNQFNIRFYIIAILFVLFDIEIIFLLPWCVSISQLNLLGFWSMVEFLVELGIGFIYAWCVGAIEWS-------------------------------------MAGIELNFYLLSTAIVLFHIGMLGLILNRGNILKTIMSLEILLLSVNLSFITFSLYLDDIVGHIFVLFILVLSATESSIGLSILAVFYEQRDDIALDPIKIQNQNLKI----------------------------------------------------------MNLASLFYYQDILLYISFIPLIGIFLLVFINPEQQKLMKIVAINFSSIPFHSFLFVWGGFKKSVGTFQFVSKLLWIPVLNLNVTLGIDGISLFFLLLTTFLIPLCILISWNSIGSN-LKGYLISFLIIEYFLIGVFCVLDVLMFYILFESILIPMFLVIGIWGSRERKMLASYYFFLYTLLGSVVMLLSILYIYGQVGTTDYEILLTFMFSDFEQKILWFTFFLAFAAKVPMVPVHLWLPEAHVEAPTAGSVILAGVLLKLGTYGFIRFSLPLFPQASFYFAPLVYTMSLIGIVYASLTAIRQTDFKRIIAYTSVAHMNVVMLGIFSFNNVGIEGALLQSLSHGFVASALFVIIGVVYERYRTRLVKYYGGLVHTMPLYISVFLFFTMANIGFPGTSGFIGEFLIFAGSFKVNSSVTVFGATGMILGGCYALWLFNRIAYGNLKSQYIKE-TLDINKREFFIFVPLICYTLILGLTPDAYLSSIHMSVNNLIENMYF----------------MYIPLVFLSFTGFCIAGLFGRHIGPKGSAIVTTGCLVTSFLLSLFAFYEVGLMGSVVYIRLAPWVSSEVLLINWGFMFDSLTVVMCVVVTFISSLVHLYSIEYMSHDPHLPRFMSYLSLFTFFMLILVTADNYIQMFLGWEGIGLCSYLLINFWFTRVQANKAAIKAMVINRIGDFCLIIGILVMFVNFKSVDYATVAAMAPFFKNETANFLNLDFDVISLICVFLFLGAVGKSAQLGLHTWLPDAMEGPTPVSALIHAATLVTAGVFLIARSSFLFELAPNVLEFVAVLGAMTAFFASSVGLLQNDLKKVIAYSTCSQLGYMVFSCGCSDYSAGV-FHLANHAFFKALLFLGAGAVIHAVNDEQDMRKMGGLKKLVPFTYSAMTIGSLALIGFPFLAGFYSKDLVLELAYGKFTPSSHFSYWLGTFGAFLTAFYSTRLACLTFLVKPNGYRSVIGFAQETFSYIFVALCFLTVPSIFVGFIAKDMIVGVGSDFFGAAIYNNPKTLHVFDAEFVVFFYKILPVTLSLLGATLSFILYNFQSSILFYVKTSFIGRKVYSFLNKKWFFDKMYNELFGQFFFKFGYSMSYKSIDRGTFEIIGPTGLSSVAMKT---------AHQLHKAQTGSLYHYTLIILTALTLILCMRHVWS---------VFG-----YSFDY-------------RGLVLIVITLFFISNSNR-------------------------------------------------------------------------MMILTYFMCAVLLSSAAMVIVSKNPLHSVLFLVTSFLSASMLLFLFENEFLALFFLIIYLGAIAILFLFVVMMLDIKY---RELQTSRL-YLPVGILIGSTMLIEVYGAFS----KVFS-KYTNV---------SNQEHN-------------------------SYLNWYDMLDALP--DLYVFGQIFYTHYVLQILIAGLILYLAVIGVAFLTVKSAFSR-TVNEQSIFRQLSR-------KDVL----------------MV-----L-KKELVKEIKNFTVNFGPQHPAAHGVLRLVLELTGEVVERAEPHIGLLHRGTEKLIEYKNYLQALPYFDRLDYVSMMAQEHTYCLAIEKLLNCSIPKRAQYIRVLFAEITRILNHLLAVGCHAMDVGAMTPMLWG-FEEREKLMEFYERVSGARMHAAYFRPGGVHTDLPKGLLTDIYLFKEQFKLRLLEIEEMLTENRIWKQRLVDIGVVSLDQAQNWGFSGVMLRGSGLEWDLRKSQPYEVYDELEFDILAGTNGDCYDRYLIRIFEMKQSIRIIEQCLDNMPFGPIKTSDNKITPPSRFDIKQSMESLIHHFKFYTSGINIPANETYTGTEAPKGEFGVYLVSNNSNKPYRCKIKAPGFAHLQGLDMMARGHMIADVVTIIGTQDIVFGE----------------VDR-------------------------------------------------------------M----------------NNLFIAENLKVITKVLPILKVQIHQ-KEIS-LIVKNSHLIPVLTFLKNHIKYQFKILTCISGVDYPANKHR-FKVVYDLLSVRYNVRIRVKVLTDELTPVESCDKLFAAASWYESEIWDMFGIFFSNHTNLTRLLTDYGFEGYPLRKDFPLSGFVEASYDYTRKRVVHERVELSQEYRAFKFTSPWETLELN----MIQQQTILKVADNSGAKTVKCIKVLGGFKKRYAKLGDIVVVSVQQLR-NKSKKTSKVSKGEVFRALVVRTKKKYRKKDGSSFFLQ-----ENAVALINKQGN---PIGTRILGPIPKILKKQNLWNS----------------------------------MF--LQPRKT-KY---KKTRK-GKLKKLEFKANSIRFGELGLKAEVAGLISARQIEAARRTIARKIKRKGKIWICIFPDLPVTAKPTESRMGKGKGAVSHWVARVRGGTTLFEV-CGVPT-HIGIEALKAGSKKL-PIKTKIFD------------------------------------------------------------------------MISLQKVKPTTPGRRQLIKLNQKS----------LNLS-KKPMLK-NKVKG-LKNSSGRNNSGRITAFHRGGGVKKRYRKINFN-R--ITNSTAIVCSLEHDPYRNAYIAAVFDFINNDFFYILAPKNLKVGDIVKSGLE-VEPSLGSSLPIAKIPIGTAIHNVSPVPNKKAQISRSAGTFSMIKEK-TEKYAVIELSSGEQRY-VSSKCFASIGEVSKELHFLTRSGKAGRSRWLNRRPTVRGVAMNPIDHPHGGGEGKKSG--TSRTPWGKPNQRGK-TSKST---------NKLIIKKINEKI-------------------------------MNILENYY---------KKVIRYDLLNKFFYNR-IEDIPQLKKIVLNFGC--KNFDI--RNLSVSLLSLELITG-QKG-VLTKSKRANILLKIRKGNPVGCMVVLKKNKMYDFTFKLLIDVFPN-LRDFRG-IHVA--KKLNMTSLSFTL-TDLISFKELEKQFYLFS-NLPP---LNVTF-VTNARSKKE-LLYLLNS-FKLPLSA-------------MSNLKKLKKRYTVKIPKNISIIY-------------CDKKNIITFVGPLQT-KSLKLNVKIFLI-LESQLIVVTQIPLSNISSGSLKTSKKLQGTTVSKIKQ-SIIEVSY--TLYNKLNLVGVGYRVFAHEK-LQNQ-IYLKLGYSHLVYFKIPNNLNSFCQKFT-KLFLFGNCSFDLLTHTAAQIRSCKLPEPYKGKGILYNQEKIVLKKGKKFK--WVKNEIKKIR-IQTNFKITLIET---------MFFHIKVSAKDKKVLENFGQFISKLQLTSN-------SLQSLSKRNLRKFVTVLKSPHVNKTAQEQFEFRVYTKEFVI---SSFKPLTLFLILKKI-NNLSFSGLNLKIE------RLFKRNTKK-KLI------ALNPDSVDLNTLEKLNPLSLSDL-SSI---------------------------QNFS-----------PSKRYIQLFDCYGEMVLKTNFQ-----------------------------------------------MAVELVILLKLIFLYRFFTPPPRWKAVMRPELFRPLEFFKPLTLFFSIGFLLKFKDFWFNLINCLRPGVVGFTFCNEIIFAYKINTFLYNILFMNLSNTLFH---NLTNKLQL------DTHLFEKEKVY-----------------------VEN----------------LQKQIDYLKKL------KEQDY-------------------KNLSI------------------------------------TEFAKSKQ-------EQTINQ--DLMVMYIINISF-LKANTTIHVSDIKGNIKLFYSAG-SV---GLTGKQKRKRRIAVVKLISLL-I---------KKASFLGNKPVAIHLNNVN--FYQSLIVNKLK-QALFIKVIKSFN-QAPYNGCRKPKVRRKKYTKKFK-----------------------------------------------------------------------------------------------------------MVTLNQLC--KKQKSRKKKRKLNKVPALDKCPQRKGICTKLVLRTPKKPNSALRKIVKLRL-SNDKMVYAYIPGE-G-HNLQAYSTVIIRGGRVKDLPGIKYHLVRGKLDFAGLASRKTSRSKYGTKKLKTI--YD------------MLYLLETNLPENKSVFFALTYIYGIGNNTAFRICKKLGFSTNLKIKDLTQEQTLEILQIIDS--MDLVLNNELKKLRSLSLKNLIQIKSYRGLRRVRGLPVRGQRTHTNAKSARKGRRS------------------------------------MKKLFAKDQKNRQIVKKLELKNFILKQISANSNFSRTTQWNAL-SKLSSLTKRKSKTVLSNRCVKTINKKTFHKFT-NFSRT-VFLKLVKSGHISGMRKSSW--------------------MKRSKWKGPFT-KKYDV-------------TAKLPLLARDYEITSYVIGLTCNVHSGKKLVALTLTDDMIGHKIGEFVPTRAKFE-----------FK-------KKKKKK----------------------------------------------------MKL-----RK--------LEFK---QI----LKLHLLKHRTYEQSLVKNNNMN-----------LVTDLS-----LNETVFNLKKALQIIFQYHTKNKRVLFIGLPTKLE-----SKINITTNHVALPQ----DLNIQGLISN---RSNKN-LRS------VKQTS-----KQKTVKFKSLLPKL-----SQKPDLVVVVAHEKVEA-IHKE-CAVAKLPIINFRTEELSK--ETWSTYSYDL-QLSNKNS-SLAAD-KNLFSIGLNFLFKISDIQNRKSF--------------------NFKQ--PAGKKKSNR-------------------------------------MG----------QKVNP-NILRLGVN---KTWKTKFFEKKIQELPLYTFKDLEIKSYIERFLEKH------------GFILHDHKQHYSNSTLNLYVSYFITSDFNLKKND-------TQKLMFVNK-------------------------------------------SGDKK---RVQSVN--------------------------------NSLNAFI----KPSGERI------------------------------------------------------------------------------------SSTHFYKIKKYLKLNRYNDLQKLMRNNL-HPMVNQQSF---------------------EMTNK------------------------LKIRSVFDQLFKVLNLFTNNKLNIVINF--CCIN-KDLT--FL--------KFSQTKKFSLLQKFR-NTPFLKEGIELL--FHVVYNKNS-ANLLVRFIAL----------QLKKIKRQK---LFFSFLKQALSILIDSNF--SKV-KGVKIIVKGRLNGVPRAKHKI--ISVGD-VPVQSIN-EELDYSQTTVHNSSGSYGIKAWIVGR--------------------------------------------------------------------------------------------------------------------------------------------------------------------MK-PNKRNKPF----YKQFLRLRKNIQ--DRP---KLF-----------------------------KFKKQKWQNIQRYSKNQLKFY-----------RRFQVK-DQFQSSISKFAS--RGNSFQK-KFRNNLYDRKLFSLFYGGLKRKYLKKHILKSIQTKQYGN----GIN-DFRYQTLQFFESRLDTVLVRSKFCLSFKSSAQLILHGHVLVNSIPITTKSYILKPNDLIEIILNPKSRQLVKKNLDR------------------------------------------------------------------------------SNFWPLPPKHLAINYRTLQILFLYT--------EDSNFIPVFNHY-----LNLNSIVAN-IKRS-----------------------------------------------------------------------MKSGRKTTGEKILLKSLKSLQKST-DNNFKTLLHSAIVNSASAFKVNEQAVKKGKR-----KAIKSIPSFIISDSLRITTALKLLTKISV--KSKNSDFLYK--KLATEILAASALKGQSIDQKNEVQRQILINKRYLSKFRW---------MKSYLWNMFTSIKNGQMAKKSTVIGPR-KNICESSLKVLWNEGFITGYRVSSEN-----DNKLEIFLKYT-KNGLPAINSMKFLSKPGQRMYYSSKQIWKLDSSKTFIIFSTSSGLKSINECKKNRLGGEPLVIIS---------------------MRISIGQIIIVVLIIFLLF-------GDIQKLKTTLRKLIDKFNK----------FL-----K-------------------------------------------------------------------------------MI------FYYKYYVEIKNRCFLLSTCWLFTLLI-CYFYKETILFVMINSSNY---------AEQYFIFTDISEIFYVYLELTFFVSNQITLLMLLYHSLIFLSSGLYKSEYKKLQFAFRIYIFSWVCSIFFIKQSNYTCKL-GVFLS-FQK----TEGIAFFFEAKIIEYLNYFT-NLYYICFLNCQLLAVI--TLLLNNY--SKNMNRIRR--FRKLFYIIFVIFSTLTT-PPDIISQVLMSAGLITFYEILLFLSILKTSKVAN------------------------
>Nitzschia_ovalis_CNS00113
------------MVFSPLDQFKIAPLISIVVA--GIDLSFTNLLLASFLAVFTVQSYVFFIKD--------IKTNTFFVVPSGWQNLLEKLYALVIQLLSDII--ITGSEKYLPFLIVVFMFILTNNLIGLVPYSFTTTSYFTLTFFMSFTIFIGITIIGFQKHGLDFFSLFLPANTTFFLALILVPIEFISYIAKPISLGTRLFINLMAGHTLLKVIVGFSWSMLL-IEN-VTA-IIFVIPLLVLVILMGLELAVALIQAYVFVTLTCIYLNDCEALHSNGAAADFETNDGSISQKSFTNFDVFILVFGILSYFLGYFFLTLYAVIHVIVRLLQNFSPRFNTFQLDQETIKTHYLEDFWVFYYLGGFVKICVIIFYFYFFFVLSPENLPVYESIFYNITYIFILTTLLDLAITIYIILYKNNPVKEAAMSICYHCVTKGVPVMGALHVSSNVPVISPNPVSNNYHLHSPIGRGYGAYSSINLLQADAIKAQMGASFDYKQCIDEHSFLDPNKLQAYAEKHNINTDLTVQHVHSLSNPIFKKKK-------------------------MKRQIPQL--------------DFSTLSVVLFSLLVSAVVYYSFFS-VQLLPDVITVLKFRTKKLFKENS----------LNLNSVFLPNLFSYNVVVQKKK-----------------------------------------------------------------------------MLLQAAKCVGAGIATVGLAGAGVGIGIVFSALVIGISRNPSLKDEMFRMAILGFALTEAIALFVLMIVFLLLFAV------MG-------AIATNATTLDKVTSFIFR-WLFSTNHKDIGTLYIIFGAISGIAGTALSLYIRITLSQPNGSFLEYNHHFYN-VIITGHAILMIFFMVMPILIGGFGNWFVPLMIGAPDMAFPR-----------------MNNISFWLLPPSLLLLIESVLCEAGVGTGWTVYPPLSGIIAHSGGSVDLAIFSLHLSGAASILGAINFICTIVNMRTESLPFHKLPLFVWAVFITAILLLLSLPVLAGAITMLLTDRNFNTTFFDPAGGGDPVLFQHLFWFFGHPEVYI--LILPGFGIISHIVVSAARKPIFGYLGMVYAMCSIGILGFIVWAHHMYTVGLDIDTRAYFTAATMIIAVPTGIKIFSWLATLWGSSIEMRAPILFALGFIFLFTVGGVTGVVLANSGLDIALHDTYYVVAHFHY--------------------VLSMGAVFSIFGGLYYWFEKITGVTYSEILAQIHFWTFFLGVNLTFFPMHWLGVAGMPRRIPDYPDAFYLFNKIASWGSYISAASFVFFFVIIFEAFYSS--RQETVH-----------------------------------------------------------------------------------------------------------------------------------------------------------------------------------------------------------------------MR-IEKI------------F-FLCDAPEFAQLRLQDPSTTTMEGLLAFNKHLLFVIIIIVVLVGWLLFATISNYDEFNTQKSQSFFHSNALEIVWTSLPALTLLNLASPSFTLLYSMDEISTPEISVKIIGHQWYWSYEISDFDTMATCMD--SDKTLKYTCYLLTEESIS--QKNYLGFFRLLETNKRVLLPSNTHLRLLVTSVDVLHSWTIPSFGVKVDACPGRLNQVNVFLKRIGMFFGQCSEICGVNHGFMPIALLVVPSIQYHYFVVSKLF-----------------M-----------------------------------------------SNIKNN-FDFKYLG---------TTHQFHLVDPSPWPLVASIGGFCLTLGAVSYMHKMIGGWGLFTNGFMIILLVMYVWWRDVVREATFEEHHTVAVQRGLRLGMILFIVSEIMFFFAFFWAFFHSSLAPVFNIGGVWPPKAIIAVDTYTVPLTNTFILLSSGATVTWSHHAIILGAKRHTIISLLYTLTLATLFTYFQGLEYVSTPFNISDGIYGSCFYMATGFHGFHVFVGTIALAVSFVRIVLSQQTTTHHFGFESAIWYWHFVDVVWLFLFINIYWWGNLEPYNLSATVLM----------------------------MVT--------NLLNKNDLGLNEIVKQ-------TAL-ATRTRARNASLNKFR----------------WNKNYLLGFVDCHIIHYPTPIGLTYAWSFGSLAGMCLVIQILSGVLLSTHYTANIDLAFASVEYIMRDVPNGWFIRYVHANGASMFFIVVYSHIFRGLYYGSYMKPRQLLWCSGVVLFLLIMGTAFTGYVLPWGQMSFWGATVITNMVTAIPFGGQTIVEWLWGGFTVNAPTLRRFYSVHFLLPFIIAGLTIIHLALLHKDGSTSPIGSD-TGVDDVPFYPYYFAKDLFAFTCFVLFFGVFVFFFPNLLNHPDNCIPADPMETPKHLVPEWYFLPFYAILRSIPHKAAGIVAMVGAILVMLLIPFTYTGYIRNTTYRPLFKIFY--WLLIADFAILMVVGQAPIT-DPFI----ALGQLASVYYFSFFIILIPVIGIIETKLVNYKVN------------------------------------------------------------------------------------------------------------------------------------------------------MS-------------------------------------------------------KTN------------LTALNKVSLLAYLINLGISVPHYCYHNNLSIAGNCR-------------------------ICIVEMGKMNKPVVSCAVSAGTS-LFNHEIYHNSGLVKKARENVMEFLLLNHPLDCPICDQGGECDLQDQSLFFGFTKRRFYKFKRVVSDKNLGPIVRTVMTRCIHCTRCVRFSAEIAGVEE--LGVFGRGNASEIGTYVNK-VLLSELSGNVIDLCPVGIFTRKV------------Y-------------------------------------------------------------MGALTLKSFSDELREWEFIEGEAIDPLDSFGVNLRLSIREDQIF-LAEPNDI------------NTPWLTDKGRLFFDGMFDKSA--------------FKTTEWESFFNEIAELMYFIDHLNVQ-KQNALSLIFAF-ENISLETLNMLY-----LLKQNCSLVELRKVENYN-LPNDFESSYQLSSLTQ-KPKIHMSTLAILLNTNPRYEGYVLNLSLRQRFLKGDFKLFNIGSMLDLTFPTHNLG-STFQTVKSIGEGTHLVCQDIKNAEFPMIITNTE-LFKRNDAKVFTE-VFK-----YVNVLETA--WNGLNVLNHNISYVGIQSLSKFLPLSSEDLGNFFGLYYLNV-----------------SLSSI-PNMKKLTELYLLNIFS---TNSSFQNQIF-VDQSSKPLN--EAAYAK------LQDKMFKQYFYLPSNLFLEDN-ETYINTQGLIKRTTKLLNFK-KDAKTNWQITRRMYANSKS-LMFFNNKKDS--KLVNFDS-VNSFNFKNYVNFQFY-AVQTLTSLSLYLTKQNSPII-KPMISPIK-SIKTKVLNTKLKNWLDDFFNNNGRDSFSYNSSVLVNCSKITRSSNTNFF--------------M-LYTIIIILLKILSITIPLLLAVAFFTVAERKIMGAVQRRRGPNVIGFIGLLQALADGLKLFVKETTFPSNSNLTVFLLAPILSFLLSLIGWAVVPFSHTFVLADINLGILYIFAISSLNVYGLILAGWASNSKYAFLGALRSAAQMISYEISIGFIVLSIAVCVGSLNLSKIVLAQKEIWFIVPLFPLFVMFYISMLAETNRHPFDLPEAEAELVSGYNVEYSAMTFALFFLAEYSNMLLMSALSALLFFGGWMP--LF--DIFPLN-LIP--GT-VWFSLKVAIGAVFFILTRATLPRYRYDQLMQLGWKCFLPLAIGYLMFTIGVLVSFN--WLPV-----------------------------------------------------------------------------MI---------------NLEL----------FQIYH-LKEMP-LSAELFLSCSILQFTFYAIST------AYQRR--AGFVILNQQVYYIGSLLIILSMFLLLNE-DLLT-------MN------------LFSSNNLIVNDYLSFATKLTICLTSVAFLTIINVSFRDEPIQNNFEYVILITISILGLLLLCSSNDLITAYLAIELHSIAFYIMSAFKRNSSYSIESGLKYFIIGALSSAFFLFGSSMIYGCTGTLSFDDLRMFFSLMSVIPDGSNLSTSI--------------------------------------------------------------------------------------------------------------------------------------------------------GASSNSLVVAP-----------------------------------------SV---------------------------------------------------------------------------------FEFVVSYA-TASGADL---------------------------------------------------QIMLPQ-PYSTT-PDSLIDWC-------------------------------------------------------------------------------------------------------------------------YLNYEINLIKG---------------------------------------------------------------------------FFPNDCLQLSSNE-------------------------------DFLVYPIFSYFITDFLTSIFAL-------DWAINKNFDGGLLAFYQNIDFVKATST-----------------------------------------------------------------------------------------------------------------TNL--------------------------------------------------------------------------------------------------------------------------------------------------------------------VFNLVSLP-EATVESTFTA----------------------------------------------------------------------------------------------------------LTQIYNFYVSSEIS-----SLVPTGSSMLSFN-LVSIGFFLICVSLFIKLSIAPFHYWSLDVYEGSPNTTTFFFAVVPKISLFVLLMRLC--YISFYPIFT-NDFQIYFFGLAVLSVFVGSLGGLEQRKLKTLLAYSSISHTGYLLLSFSTGNVEGVQMMFYYLMIYMISGLSFWSVYLFLIQKRDVYFNKNNKELGDLVLLNESNPMLALILAMTLFSMAGIPPIVGFLAKVGIFLVVVKSSAYLVATVSIVLSVISTFYYIRFIKVLYYE-NTLVGKLYLPITTQKALLI--SIIALALILLCVDPTLIYLFFYKATLLMN--------------------------------------------------------------MYMDINFFFK-SFIGS---N--VYLEQFNLLKSSSIKEEYLAIFIYLCFAIFLALLIVILSYFLVTQSPETEKLSTYECGFDPYGDTRNQFHIRFYIIAILFILFDIEIIFLLPWCVSIAQLDLLAFWSMVEFLVELGIGFIYAWCVGAIEWS-------------------------------------MTGIELNYYLLTTSIILFHIGLLGLVLNRGNILKTIMSLEILLLSVNLSFITFSLYLDDVVGYIFVFFILVLSATESSVGLAILSVFYEQRDDIALDPIKIQSQNLKT----------------------------------------------------------MNLASIFYFQDILFYTSLIPLIGILLLIFINPEQQKLMKIVALNFSSFPFLVFLNIWGGFKKSVGTFQFVSKVLWIPVLNLNITLGIDGISLFFLLLTTLLIPLCILISWNSIRVN-LKEYLIAFLIIEFFLIGVFCVLDVLMFYIFFESILIPMFLVIGIWGSRERKILASYYFFLYTLLGSVVMLLSILYIYNQVGTTDYEVLLTFVFSDLEQKILWFTFFLAFAAKVPMVPVHLWLPEAHVEAPTAGSVILAGVLLKLGTYGFIRFSLPLFPQASFYFAPFVYTISLVGIVYASLTAIRQTDFKRIIAYTSVAHMNVVMLGIFSFNNVGIEGALLQSLSHGFVASALFVIIGVVYERYRTRLVKYYGGLVHTMPLYISIFLFFTMANIGFPGTSGFIGEFLIFAGSFKVNSSVTFFGATGMILGGCYALWLFNRIAYGNLKSQYIKQ-TLDINKREFFIFLPLIVYTLIFGLTPDPYLSSIHMSVNNLIENMYF----------------MYIPLVFLSFLGFSITGLFGRFIGPKGAAFVTTGCLVISFFLSLFAFYEVGLMGSPVYIRLGTWVSSEVLLINWGFLFDSLTVVMCVVVTSISSLVHLYSIEYMSHDPHLPRFMSYLSLFTFFMLILVSADNLIQMFLGWEGIGLASYLLINFWFTRVQANKAAIKAMIINRIGDFCLIIAILILFVNVKAVDYATIASLAPLFKMQTVNFLNMDFNIISLVCIFLFFGAVGKSAQLGLHTWLPDAMEGPTPVSALIHAATLVTAGVFLIARCSFLFEYAPNSLQVVTVLGACTAFFASSVGLLQNDLKRVIAYSTCSQLGYMVFACGLSDYSVGI-FHLANHAFFKALLFLGAGSVIHAVNDEQDMRKMGGLKNFVPFTYSVMTIASLALIGFPFLAGFYSKDLVLELAYGRFSTASHFSYYLGTFGAFLTAFYSTRLACLTFLVKPNGYRSVIGFAQETFSYMSIALCVLAIPSMFVGFYAKDMIVGVGSDFFGAAIYNNPKTLHVFDAEFVEFFYKILPVTLSLCGAGLSFFLYNFQSSILFQIKTSYFGRKIYSFLNKKWFFDKLYNELFGQFFFKFGYSISYKAIDRGTFEIIGPTGLSTVALNV---------AHKLHKAQTGSLYHYTLLILTTIALILSFRHLWL---------LFE-----YQIDY-------------RSLVLIFITLFFILSSKK-------------------------------------------------------------------------MIFLTYFMCAVLLISASMVIISKNPLYSVLFLVTSFLSASMLLFLFENEFLALFFLIIYLGAIAILFLFVVMMLDIKY---RDLQMSRL-YFPAGVLIGSVIFIEVYGAFS----KVFS-KNTNF---------SFQEHN-------------------------LYYNWYDIVDSLP--DVYVFGQIFYTHYVLQILIAGLILYLAVIAVAFLTVKTALNRGIVREQSVSRQLSR-------KNVL----------------MV-----L-KKKLVKEIKNFTVNFGPQHPAAHGVLRLVLELTGEVVERAEPHIGLLHRGTEKLIEYKNYLQALPYFDRLDYVSMLCQEHTYCLAIEKLVHCKIPKRAQYIRVLFAEITRILNHLLAVGCHAMDVGAMTPMLWG-FEEREKLMEFYERVSGARMHAAYFRPGGVHTDLPKGLLTDIFIFKEQFKLRLLEIEEMLTENRIWKQRLVDIGVVSLEQAQDWGFSGVMLRGSGLEWDLRKSQPYEVYDELDFDILAGTNGDCYDRYLIRVFEMKQSVRIIEQCLDNIPFGPIKTSDNKITPPSRFDIKQSMESLIHHFKFYTSGITIPANETYTGTEAPKGEFGVYLISNDSNKPYRCKIKAPGFAHLQGLDMMSQGHMIADVVTIIGTQDIVFGE----------------VDR-------------------------------------------------------------M----------------NNLFIAENLKTITKVLPILKIQIHQ-NEIS-LIVKRNHLIPVLTFLKNHIKYQFKILTCISGVDYPSHKYR-FKVVYELLSVKYNIRLRVKVLTNELMPVESCCNLYPAAGWYESETWDMYGIFFTNHINLTRLLTDYGFEGYPLRKDFPLSGFVEASYDYTRKRVTNERVELSQEYRAFKFTSPWETLELN----MIQQQTILKVADNSGAKTVKCIKVLGGFKKRYANLGDIIVVSVQQLR-NKSKKTSKVLKGGVFRALVIRTKKQFKKKDGSSFILN-----ENSVTLINKQGN---PIGTRVLGPIPKTLKKKKFMKFISLSVG------------------LV--------MF--LQPRKT-KY---KKVRK-GKLKKLEFKASTIRFGEFGLKARIAGLITARQIEAARRTIARKIKRKGKIWICVFPDLPVTAKPTESRMGKGKGAVSHWASRIRGGTVLFEV-CGIPR-HIAIEALRAGSKKL-PVKTKIFD-------------------------------------------------------------------------MILQKVKPTTPSRRRLIKINQKS----------LNIN-KKPLLK-NKVVG-KKNSSGRNSSGKITVFHKGGGVKQRYRQIDFK-R--TSNSTGIICSIEHDPNRSAYIASVYDFIHKKFYYILAPQGLKVGDIIKSGLE-TEPSLGSSLPIVNIPIGTPIYNVSPKISKPAQISRSAGTFSIIKEK-TEKYAVIELSSGEQRY-ISPQSFACVGEVSKELHFLTRLGKAGQSRWLNKRPTVRGVAMNPVDHPHGGGEGKKSG--RSKTPWGKPNQRGKRTNKFA---------NKLIIKK------------------------------------MNLLENYY---------KKIIRYDLINRFFYTH-LNDIPKLKKIILNFGC--KSFEM--KNIVASLLALELVTG-KQA-SVTKSKRANILLKIRKGHPVGCMVVLTKSEMYVFFSKLLIEVFPN-LRDFKG-LSIL--KKKETKSFSLTL-MDLITFKELEKQFYLFT-NLPP---LNIVL-VTNTKTRKE-LMYLLNS-FKLPFV-----------------MKNFKKKHSIKIPKNIQVIY-------------CDQKNIITFVGPLST-KSLKLPVKLFLL-PASSTIIVSRLPVVDNLGVDFKSIKKLQGTTLAKIKQ-VLIEITY--VLYHKLNLVGVGYRAFSHEK-LSNQ-IYLKLGYSHLIYFKIPTDVNVHCQKFT-KLFIFGECSYDSLTQTAAQIRSCKVPEPYKGKGILHDQEKVILKKGKKI-----------------------------------MFLYFKISCKEKKTLKKFTHFFQRLNFLPV-------SLKLFSKQKKQKFVTVLKSPHVNKTAQEQFEYRFYSKDFLV---RSFKPLTFFLLLKKL-KNQSFPGINLKVE------GLFEKNSFY-KYTLR----IVTPDNLCLGNNKMS-GRSL-KTISMV-------------------------PRPNYR-----------FMKRYVQLFDLHGEICFKNFFCS-------------------------------------------------------------------------------------------------------------------------------------------MNLSNTLFN---SLASKLEL------EISLLQKEKIY-----------------------VKT----------------LLTQATYLKKL------KENDS-------------------KGLSV------------------------------------QKYTVNNE-------KKIDAQ--DFMVMYIINISF-SKANTIINVSDIQGNLKLFYSAG-SV---QLSGKQKRKRRIAILKLISLV-L---------KKATFLGRKPIALHLNNVN--FYKNLIVRKLK-RNLYIRIIKIFN-QTPYNGCRKKKLRRKKYTKKFK-----------------------------------------------------------------------------------------------------------MATINQLC--KKQKSRKKKKKLNKVPALDKCPQKKGICSKLVLRTPKKPNSALRKIVKLRL-TNNKMVYAYIPGE-G-HNLQAYSTVIIRGGRVKDLPGIKYHLVRGKLDFAGLATRKTSRSKYGAKKIKK---YL------------MLYLLETKLPENKSVFFALTNIYGIGQTTAFLICKKLGFSMNLKIKDLTQEQIVDILQIVES--LNLTLNNELKKLRSLTLKKLISIKSYRGLRKVRGLPVRGQRTHTNAKSARKNRRF------------------------------------MKKLFAKDRENRKIIKQLELEHFILKQILANPNFSKTTRWNAL-YRLSGMSNKSSKTFITNRCVQTVNKKTFHKFT-HFSRT-VFLKLAQSGYISGMRKSSW--------------------MKRSKWKGPFL-KKLNL-------------TEKLPLLPRDFEITSRMVDITGNVHSGRTLVKLTITDEMIGHKIGEFVPTRERFI-----------FK-------KKKKKK----------------------------------------------------MKI-----RK--------LKFK---QL----LKLQLIKLKSYEQS-IKKTSFN-----------DSINVN-----LDQILADIKKALKIIFQYHQAKKRILFIGFPYKLE-----LKINHLTNHAAVPF----NFNIQGLISNSNVKFLNE-TKG------SSRAW-----LKSN--LKVLVPKL-----TKKPDLIVLFEHEKDKS-VLTE-SWNAKIPVIVFQSNCSLQ--NLNDGNLYTV-RGNFQST-SSMSDKKNIFFIGLNFLFKNSLVKR----------------------------------------------------------------------------MG----------QKINP-TIFRLGIN---KTWKTEFFEKKNRELPLYNFKDLETRNYIERVLENN------------GILLHDYKQYYNDSKLNLYISYFVTPEFVTNKKDT------TEKIIFKNS-------------------------------------------NGQRK---IVKRLA-----------------------------QTNSDLSFTG----VTHFASS------------------------------------------------------------------------------------DARRFYKVKKYLNTSLNNHLL--------AIQPNIRIK--------------------SSNDLE------------------------LKVKGVFSQIFKVLNLFVGSSAVIHINL--CCVN-KNAH--FL--------KSTKKKTFLSLQRFK-NTTFFKEGIELL--FHVVYNENS-ANLLAKFIAS----------QIKKVKRQK---FLLSFLKQTLTLLLESNL--AKL-KGIKIILKGRLNGVPRAKHKI--IIIGD-VPVQSLA-TKLDYAQTAAHNSNGSYGIKVWLVEK--------------------------------------------------------------------------------------------------------------------------------------------------------------------MQ-NLKRNKPF----YKQFLRLRQNVQ--NRA---KLF-----------------------------TFKKQKWKKFQHYAKNQLKFY-----------RRFKVK-DQFQLSASKFAS--RGNSFQR-KFKNNLHERKVFSLFYGGLRKKYLKKHILNSIKTKNYSN---SELI-DFRYNTLKFFESRLDTVLYRANFSLSIKEASQLILHGHVLVNKNPVRIKSYILKTTDLVEIDSNIKARVLVKKSLDR------------------------------------------------------------------------------SNFWPIPPKHLLINYRTLQILYMHT--------EDFNLMPVFNHY-----LNLNSVIAN-IKKG------------------------------------------MKLKS----------NETIVLKNKIINILMKNGKKRTGEKILLKSAKLLQKST-SKSFQNLVQLVIINTTPVFKLNEQAVKKGKR-----KAQKIIPFFIVKNSLRIMTALKFLKDSVA--KDKTNVGFHK--SLVKEILAASSLKGQSIEQKNKLQTQALLNKRYMSKFRW---------MTNHLSNLFANIKNGQMAKKPVISELR-KNTYELFLKMLWDEGFISGYRISLRN-----EKKLEIFLKYT-KEGKPVITSFKCLSRPGQRLYYSAKQIWKLDSSKIFIVFSTNAGLKTINQCKKNKIGGEPLVIIK---------------------MRISIGQILVLLIIIFLLF-------GDFDTLKKRTTSLLRQIIQ----------FA-----NQK-------------DKKKGTWTPALRF------------WKPLLYQLSYFLDK-------------------------MT------LYYKYYLEIKNRLLLVFFTWISVLIT-CYCFKEPLLFVFIHLIKHYG----QLGYTPYFIFTDVSEIFQVYLQLIFFIANQTFILMVIYQILMFLTLGLYNFEYLQLRSIFQVWLLTWVCSILLLKEFILPFSW-SFFMS-FQETNDNLQPASFFFEARIVEYLNYLI-SLYYACFLNCQALVIL--TFALNTI--SAQSGTIKT--FRKLFYFVFIVFSTITT-PPDVTSQVIMSFSLVLMYEFLIFFQCFRT-----------------------------
>Didymosphenia_geminata_Unclassified__NC_032171_Dg
------------MLNAPLEQFQILSILTLNFY--SFDFSITNFLVINLLALLSFVSFIYFNSS---KNN-YLQESSFYFLPNAWQKSIEFISEITSQLITDII--ASDNDKYFPVISVLFNFILFSNLIGLIPYSFTATSHLIVTFVLSFSVFIGLNIITFSKYKMKTFSLFLPANTTFFLALVLVPIEFISYIAKPISLGVRLFINLMAGHSLLKVIVGFSWSMLL-LEN-FTS-FGLILPMVILVALFGLELGVALIQTYVFIVLTCIYIQDGS---------------------------------------------------------------------------------------------------------------------------------------------------------------------------------------------------------------------------------------------------------------------------------------------------------MAQF--------------DSLIIFPLIWSLLIALFIHYNILF-ESIIPNFFGVKKFREKKLDFSGI--SLDSNTLDTKNAYNLSL------------------------------------------------------------------------------------------MLLQAAKCIGAGLTTIGLAGAGVGIGNIFSALVLGISRNPSLKDELFKMAILGFALTEAIALFALMLAFLLLFAL----------------MGTTTVKNHALYNFAIR-WLFSTNHKDIGTLYLIFASIAGVAGTVLSLYIRANLASPNSAFLDYNYHLYN-VIVTGHAFIMIFFLVMPALIGGFGNWFVPLMIGAPDMAFPR-----------------MNNISFWLLPPSLLLLIGSVLCESGVGTGWTVYPPLSGITAHSGGAVDLAIFSLHLSGAASLLGAINFICTITNMRSKSLPFHRLPLFAWAIYITAFLLLLSLPVLAGAITMLLTDRNFNTTFFDPAGGGDPVLYQHLFWFFGHPEVYI--LILPGFGIISHVIVSAAKKPIFGYLGMVYAMFSIGVLGFIVWAHHMYTVGLDIDTRAYFTAATMIIAIPTGIKIFSWLATLWGSSIDLKAPILFALGFIFLFTVGGVTGVVLANSGIDIGLHDTYYVTAHFHY--------------------VLSMGAVFSIFAGVYYWFNKITGLYYSEFLSQLHFWLFFIGVNLTFFPMHFLGVAGMPRRIPDYPDAFYIFNKISTWGSYASGLSVIVFYLVIVDALNSA--RKKEHN---------------------------------------------------------------------------------------------------------------------------------------------------------------------------------------------------------MG---------INLST-INLY------------K-WLGDSAAMYQLGFQDPATTSMEGIFLFNLHLLFVIISIVILVGWLLFIILRNFAESNNSNVADFTHSNHIEIIWTSIPALILLSLASPSFSLLYSLDEISFPELTLKILGHQWYWSYEISDFN---SCSN---SHNLKYSSYMLTDETLQ--K-SSVGLFRVLETNKRVILPTNTHLRLLITAVDVLHSWTVPSFGVKVDACPGRLNQANLFIKRFGVFFGQCSEICGVNHGFMPIVVLAVPSVQYHYIIMTNLEFN---------------ML---------KFIKSNFVDL---NFSNK-KSKVKE-------------TLFFK-EQFKYLK---------TTHSYHLVDPSPWPIVASLGAFMLTSGLVLYMHKFLGGWQLLVTGFLLVLFTMYTWWRDVVREATFEDKHTAVVQKGLRLGMVLFIVSEVMFFFAFFWAFFHSSIAPTFSLGGVWPPKAITTINTFTIPLTNTFLLLTSGATVTWAHHALLVRAKKHTLIALLLTLFLAIVFTLVQGFEYINAPFSISDGVYGSCFYMATGFHGFHVFVGTVALFVSFIRIVLNHFTNKHHFGFEAAIWYWHFVDVVWLFLFISIYWWSNK---------------------------------------MKNIIESI---IFKEKQCCNESKGLTR-------SMLLLVSKIKSFLPVNLPRY---------------LTKNYLVSLLSNHIVFYPSPISLSYAWSFGSLAGITLVIQMISGIFLSMHYTPNINLAFSSVEYIMRDVPNGWLIRYIHANGASMFFIVVYAHTLRGLYYGSYMEPRQILWCSGVILLLLMMGTAFTGYVLPWGQMSLWGATVITSMVTAIPFAGQALVQWLWGGYTVANPTLNRIYSIHFVLPFVIAGMSLIHLALLHKVGSSSPIASD-TGVDDVPFYPYMVSKDLFAFTVYLLVFGIFVFYFPNVLNHPDNCIPADPMKTPAHVVPEWYFLPYYAILRSIPTKGAGILAMFGSLMVLFLIPFINTSEIRNTTYRPLFKIFF--WLFVSDFVILAWLGQKPMR-KTFI----FAGQIATAYYFFFFLVVIPVVGKIEYALVHHKSES-----------------------------------------------------------------------------------------------------------------------------------------------------MNT---------------------------------------------------------------------TKINDKVSLIAYLISNGIAVPHYCYHNDLSIAGNCR-------------------------VCLVELQDAMKPVVSCATNAKTA-LQNNKVYYDSPLVKKARENILEFLLLNHPLDCPICDQGGDCDLQDQSLFFGFTKRRFYKFKRVVNDKDLGPIVKTVMTRCIHCTRCVRFAKEIAGVEE--LGMFGRGNDSEIGTYIDK-VLTSELSGNVIDLCPVASFTYKS------------YL------------------------------------------------------------MGALTLKSFPFELRGWDIEKFESFDPTDSFGSNTRVYVSKDQVV-QIEPDYDSNN---------FNTWLTDKGRQFFDGIFNSVKSTTLNYK-------NKKSFWTSLFYKILESTYIINHCNKL-NVIKTYFVIIF-DNVSLEVLNLLL-----ILQKSYSFIKLRKVEQNY-LNNDLELDFQLNVASN-KIKLNSSTFCLLLSINPRYEGYYLNLNLRQRFLKGNFKCLSIGSLVDISFPVTFLG-SNIKILQTFSEGNSLTCQEFICATNPLIVYSSE-LSKRSDSNYITQ-LLKSLK--YSGKKKKS--WNNLNVLSSSLTEAGNNYLEKIKGITNKDINTANTLYFINV-----------------NAESS-SFFNKITTLNLLTYNL--CNSITNKNTLV-LDQNYKTHN--NKHLLQK--IFSDKKEFFINYNSLPISAFYENE-ETFINTEGMFKRTTKLL-SR-KKTRNGWQIIKKLLKYNRE-YLLSFDNKDN--SILFFNS-NQIINYKNYTNFQSY-ASKTLSNLSFFLTTTTSPIFFKYNNAQFK-SNSKKINVTKLKYWLDDFFTS-GKDEYSKNSLILSNCSKIIRSEITNFF----------------MMSMIIIILKVLSIIVPLLISVAYFTIAERKIMGSIQRRRGPNVIGFIGLLQPLADGLKLFVKETTLPTNANTGVFLLAPALTFILSLIGWAVIPLSKGIVISDINLGIMYLLAISSLNVYGILFAGWSSNSKYAYLGALRSAAQMISYEISIGFTILNVVVCTGSFNLSNIVLSQQKVWYILPLFPVFIIFCISMLAETNRHPFDLPEAEAELVSGYNVEYSAMTFALFFLGEYANMLLMSTICSILFLGGWLP--PF--DLFVFN-LIP--ST-IWLCIKICLGVVFFILTRATLPRYRYDQLMYLGWKCFLPLSLGYLIFTVGVLISFN--WLP-------------------------------------M-------------------------------------MKKNI---------------TMGL----------SSIIL-LENFT-VFPEYFVGISILYVLIVIVLI------TYSV----YGLIIQKALSECMALIMFMTCYLIIND-DLIL-------LE------------FASLNNSFMNDSLSYITKLIICFFSALYFLLISNSLKEQKL-TSFEYLLIILFAILGIMIMCSCNDLLTAYLSIELSSLALYILASYKKTSSYSIESGLKYFITGAVSSAFFLLGSSFLYVFSGSIHFEDYIVLYESDIFFYAWADEF--------------------NP------------------------------------------------------------------------------------------------------------------------------N----------------------------------------------------------------------------------------------------------------------------------------------------------------------------------------------------------------------------------------------------------------------------------------------------------------------------------------------------------------------------------------------------------------------------------------------------RYTP-------------------------------------------------------------------------------WILTWMF-----------------------------------------------------------------------------------------------------------------------------------------------------------------------------------------------------------------------------------------------------------------------------------------------------------IHVFGFGPII----------------------------------------------------------------------------------------------------------------------------FGPNDPFLNPFDYS-FIELGLSLIMFSLFIKLACAPFHLWSLDVYEGSPTSSSFFFAAISKLSIFVLLIRLC--YISLHS-TF-DNTQFYCFWVGLFSVFVGSFGGIKQRRIKTLLAYSSITNMGYGLFALGTSNTLGIQMLFFHLVIYMISGLCTWSIFLFIRLKTKKNSNKYNKELCDIALLRKSNPALAFALALTMFSISGIPPMIGFLAKMGVFLSIVKVTFTVFAVVSAVFSVVATFYYIRIIKVIYFE-NLLVGKLYYPINSTVTLIL--SGLVFSLILLFINPSIIYIYGYKIIPSLFEISCLPSQNYVSF-WSV---------------------------------------------------------MN--------NSIYMMMLVENSLIKKNYLNIFVYLLFAIVLTILIIGASYFLAKQNPDAEKLSAYECGFEPYENARHTFDVKFCVIAILFIIFDIEIMFLLPWCISISKLDMLSYWSMIDFLIELGVGFFYVWYVKALDWNWYYYNVKKVFFTVIF----------------------MLSISIN-FIFKLTCIIFFIGLMGIILNRKNILVIIMSIELLLLAVNLNFAAFSIYLDDIVGQIFVLFILTVAAAESAIGLAIITVLYRLKNSIELDPIKKKINN-KL---------------------------------------------------------------MLSLKNIIIFTLIFPVIGIILLLFTPSREEKLLKLIALNSSCFAFTSSLILWGFFQKSSGSFQFVLNFNWLPLMNLNVSLGVDGISLFFILLTTFLIPLCLLASWNSIGFN-LKEFLIAFLFLDFLLIASFCALDLLVFYVLFESTLIPMFLIIGVWGSRERKVLASYYFFLYTLLGSVLMLISILYIWREVGTTNYEILITYTFLKFEQKIMWITFFLAFASKVPMIPVHLWLPEAHVEAPTAGSVILAGVLLKLGTYGFIRFTLPILPKACFFYAPIVYTIAIIGIIYTSFTAIRQTDFKRIIAYTSVAHMNLVILGIFSFNTIGLEGAIFQSLSHGFVASGLFLVIGVVYERYRTRIVQYYGGLASVMPIYILIFLFFTLANISFPGTSSFVGEFLILIGSFKVNSTVTFLGATGVVIGGVYSLWLFNRIAYGNIKIQYTKN-FLDLSPREIITFAPLILGTLITGIYPGFFLDSIHMSVNNLIESIYF----------------MYLLIIFLSIIGSCLAGLFGRYLGSSGAAVVTTSCLIFSFLLSIFGFYEVALLGSPVYIKLFTWISSETLNVDWGFMFDTLTISMCVIITFISSLVHLYSIEYMSHDPHLPRFMSYLSLFTFFMLILVTADNFVQMFVGWEGVGLASYLLINFWFTRIQANKAAIKAMVMNRIGDFCLLIGMLLIFMNYKAVDYASVAVLTPLFQETTINFINVKVNLLSVVGIFLFLGAVGKSAQLGLHTWLPDAMEGPTPVSALIHAATMVTAGVFLLARSSFIYEFIPNILEIITVFGALTAFFAATTGLVQNDMKRVIAYSTCSQLGYMVFACGLSNYTVGF-FHLSNHAFFKALLFLSAGSVIHSVNDEQDMRKMGGLKNLAPFTYSMVVIGSLALIGFPFLTGFYSKDLILEVAYGKYSSLGYLSYILGSLGAFCTAFYSMRLTYLTFLSKPMGHRKVICYAHDSGTYICVALGCLAIPSIFIGYLTKDMMVGVGSSFFGTAVFVNLNNFNIFDAEFINTFYKTLPVNLSLLGFFLALLLYVFYNNLLFKIKTSLLGKKVYNFLNRKWFFDKIYNELFSQFFFKFSFSISYKFIDRGIFEVLGPTGLSSIVLGA---------GAALHKLQSGYIYHYNLVILIGITSLLGIRQIYN---------FVG-----FFVDY-------------RLLMLMVVLYIFLFNYPEHIENNND---------------------------------------------------------------MLISNLLFYFFSFVVVFSSIMVVVCNHPVFSLLFLVTSFVASSFLLFLLECEFLALLFIIVYVGAIAILFLFSIMMLESKL---VNITRNSTKYFPIGIIFGICLLIPLFKLID----IYFTDTSDLS---------SSFYLN-------------------------NYQNWYDLIDSTS--DINVYGQVLYSYFVLQFLMAGFILLLILIGVVHLTNSF---QKETKQQVSFRQLARKS-----KIF-----------------MT-----LKKKNLVKKVKNFTLNFGPQHPAAHGVLRLILELQGETIIKATPHIGLLHRGTEKLIEYKNYLQALPYFDRLDYVSMLSQEHTYCLAIENLTNCKIPERAKYIRVIFAEITRILNHLLAVGCHAMDVGAMTPMLWA-FEEREKLMEFYERVSGARMHAAYFRPGGVQSDIPMGLLSDIFIFIEQFNVKLIEIEEMLNDNRIWKQRLVDIGVVSAKDAMDWGFSGVMLRGSGINWDLRKSQPYEIYESLDFNVPVGITGDCFDRYLIRINEMKESIRIISQCIDAIPVGLVKTNDNKICPPTRAELKQSMEAIIHHFKIYTSGISIPSNETYLATEAPKGEFGVYLISDNTNKPYRCKIKAPGFAHLQSLNFMSKGHLLADVVTIIGTQDIVFGE----------------IDR-------------------------------------------------------------M------------------IFVILTCESIFRIIPIIRFELYN-KESS-FLVPTNLINEILRIFKHHFLYQFKVLTCISGVDYPENLYR-FQVVYELLSLKYNSRLRFKVLVDELTPIETVENVFCASTWWEAEIWDMFGVFFSNQYNLTRLLTDYGFQGHPLRKDFPLTGFLEARFNFPKNRVAYENLELAQEYRVFEYLSPWENHTKW----MIQQKSKLKVSDNSGAKTVRCIKVLGGFKKKIAKIGDLIVVSVQNLR-NKMKYNSKVKKKEVYRALIIRTKNSFTKKSGFISSFF-----ENSVVLINKQGN---PLGTRIIGPVPRILKKKTLQKVLSISSA------------------II--------ML--NGPKKI-KY---KKTKK-GKLVRLEFKMNVLQFGTIGLKSMESGILSSKQIEAARQAIARKIKRKGKLWIRIFPDLPITAKSTGVRMGKGKGQFSHWGARVRGGTVLFEV-CGVNS-LTVYSALKTGGAKL-PVKTTIFS-----------------------------------------------------------------------------------------------------------------------------------------------------------------------------------------------------------------------------------------------------------------------------------M-LSPKCYATVGIVSNEYDFLNKRYKAGQSRWLNKRPTVRGVAMNPIDHPHGGGEGKKSG--LNKTPWGKFNQRGS-TSRSK---------NKNIIKKWAD---QNGKGLL---------LI------------MNYLQFYY---------NTTLKYEYINKFISYN-SRNIPIVKKIVLNFGC--KSANI--KELASSLLALELITG-QEG-ELNRTKYSNILLKIRKGNPTGCKVTLAKIKSFIFLQKIVTEIIPN-IKNFNG-FL----NKNKTNSFSFNL-LDIFNFSDLEQRYYLFN-ILHK---LNITI-ITNSNSNLE-LMFLLNS-LKILVLNKRK----------------MLKKYAVKIPKNVTVVY-------------DKNKKTLLFIGPLQT-KILNIQLKIKFK-KDFNIIQVTKEPFNSISNSLKKQQQMIQGTTVALIKH-ILIETSY--VIYKKLKFVGVGYRAFTVDN-FSNSLIMFKLGFSHPVYFKITRHLNFTCLKFT-KLFIYGN-SLQHVLQTSANIRACKKPEPYKGKGILYDSEKIILKEGKKV----------------------------------MKTFCLFISTKNLHSLKKFLTFIQKHLFTVN----SF-VNKSFAIKKKKKKITLLKSPHVNKSAQEQFEIKTYLVQIDI---SSIDYNSFIILIKKT-NNTLFPDVRLKVK------YICNNKTSI-IKFKK----VLNERLDVFRINNSATFLKF--------KQLVLLKKLDC---------------KDYK-----------KTQTLFKLIEFNGKI-----------------------------------------------------------------------------------------------------------------------------------------------------------------------------------------------------------------------------------------------------------------------------------------------------------------------------------------------MYIINIIF-SRSNTFLTITNSIGQLKFYASAG-HL---NFKGKSKKSRSNVLKSIYQLL-S---------TKLNFLKGKPIALHLKNVG--FKRFSIIQKLK-TKFFIKSIKIFN-VFPFNGCRKKKVKRKKI----------------------------------------------------------------------------------------------------------------MPTYNQLC--RKK--RVNKTKLIKTPALEKCPQKKGICIKLVIRAPKKPNSALRKLAKLRL-SNSKKVYAYIPGE-G-HNLQQYSTVLMRGGRVKDLPGVKYHLIRGKLDLLGIKNRKSSRSKYGTKNLRR---YLWEK---------MIYILEKELEENEYINFALKKIYGIGSHHSDLICKKLGFSNNIKIKTLSKDQISKIVKLIDI--LNLKIGSELTKINSLKLKNFVNIKSYRGLRRLQGLPVRGQRTHTNAKTSKRVR------------------------MSTLVLGKIILNDNYEKLLEKDKKLRGNFTIIENKHFILKSISKNLNYMTLIRWNAL-KKINLLTKQSSKVSTVNRCLYSINKKRFSKLT-GFSRH-IFLKVIRAGLIPGMTKSSW--------------------MSRSKWKGPFI-DINNVNE---LKEKRQ--ENKLISMGRNSEITPLLVGFSYNVHNGKTYNEVSVTENMIGHKFGEFSFTRAKYI-----------FK-------KKTKKKN---------------------------------------------------MKI-----IK--------NYGK-QIKL----FKLNFIKSKVYNTT-HKNQNIA----------------------LEDIESRLKKAIYIIYLYHVNNKKIMFVGNPLHIN--ESMSFILRESKHIFLPK----SSWIAGTLTN-QKSFIST-LL-------KKNIK------LNK--LSKQIVLL-----EQKSDLIVIMDSTVDSL-VVEE-SYISRVPTIVLNSSLNP----FMSKASFKV-PGNFIFS-KQKLK-NNFFYSLVLATLKRANNIKKNFFIREHLLTTVSKIKF----SKRFNK---QRQFSHSKN-----V--TFKKKP-----------------F----MG----------QKTNP-NIFRKSQT---SKWDSNYIEKKNNDLSLFTSKDLETRKLIYNFLKKN------------NLIIHSCKINYSNNNLLLIIKFQQSENSLNQIKTLNK----LQNIRFKKCQNDII---------------------------------------------------------------------------------VNRTKKKYNL-LAKKIKNIVN------------------YINF----KYKTLLS----KTNL--------VNHKI------------------------------IKMRRIKVLNYYK----------------KFLTLRKNK----------------------TLKN------------------------LSSNSFLKPLFKSLECFYNNIETFTLIL--KPLN-NNIF--YNINKNQ---KVLLKKKLIKLKKYQ-RNNFFKEGVNLI--FALLNETNS-SELLATYISW----------SLKKLKRHN---FFLRFLKTILTTFLTKAF--TNITKGIKIKIKGRLNGASRARHKK--IFVGNRMTLLTIN-SNISYAEKTAFTSNGTIGVKVWVCEKV-----------------------------------------------------------------------------------------------------------------------------------------------------------------MLHL-RKSRFRPL----YKQFISLNENIQ--NRD---KIL-----------------------------QFKKQKWSKLVSLIKHKDKRY-----------KKFKPL-NQTGYIVSRYPN--KWSSYKKGYYRTIMMAYKKFKLFYGNLGEKKVKNFIKQSFSNMTTKC--------NLYLIFIKLLETRLDNILLRAKFCESVRASRQLIAHRKVLVNNKVAQSQSIILQPGDLITFVS--DAIPFIERSIAN------------------------------------------------------------------------------SMIWPIPPKHLVINYRTLQIIVLK--------IENSNLASSFNYN-----FNLEKLLID-FYNIK--------------------------------------------------------MRKIELQGKLLNHIMQNGNKSTGEKLLLNSFKNLQQDC-NKRTKEIFKLAIINTTPVFKIHTIKNKKMKKKK---RKVKEIPVFITNQQLRSSLALKLILKTLK-----KSPSFFS--SFTSEILLSSQSKSNSIELKDLIQKQVLNQKKYFRFFRWVS-------MKNYLWNMFANIKNGQLAKRSFIYQKR-KNICEAFLKVMWDEGFILGYSIDSIN-----TNQIKIFLKY--KNGKPVINNIKTLSKPSKRIYWSINQIWKIDSSKVFIIFSTNHGLKSIIDCKRLKIGGEPFIIIN--------------------MKNLNFKQILLIIIIFFFLF-------GDFIKIKKKFNELYVYITK----------YF-----KNK-------------QER----------------------------------------------------------------------MLKFFIEIKNRFFLIFMTLVSLFVT-IYFYKEVLLFIIIKPNSFYN----IIKTVPYYIFTDITDILFIYIELEIFVCSQVLLIILIYHSFIFFSDSLFINEYRFCKSLFKTIIISWIIASFFSVNYAIPLSW-NFFFS-FQELLIEKNLINFYFEAKITEYLKFYT-SLYFIFWLYSQILAFF--FFFLY----NSKKKNIKK--LRKIFYFFFFLLSTLAT--PDVINQLLSSIFFILTYEFFFLLILCKTNIIF---LYNKIKVTN-------------
>Endosymbiont_of_Durinskia_baltica_Unclassified__JN37873_t_of_Db
------------MIFSPLDQFKIAPLITFQIA--GIDLSVTNFLVTSLLTLFILQSFVFLIKE--------PRTASFFIIPSGWQNLIEKIYGLVSQLLSDII--TTGSQKYFPVAIALFMFILSNNLIGMVPYSFTTTSHITLTFFLSFSIFVAMNIIGFQKHGMEFFSLFLPANTTFFLALILVPIELISFIAKPVSLGVRLFINLMAGHSLLKVIVGFSWNMLL-VEN-LKA-IAFIIPLAVLVVLMGLELGVALIQAYVFITLTAIYLNDSEALH------------------------------------------------------------------------------------------------------------------------------------------------------------------------------------------------------------------------------------------------------------------------------------------------------MPQF--------------DFSTLSVVLFSSVLSAAVYYAFIA-LRLLPDIITVLKFRTKKLFKENS----------LSLDLVFLPKFFSVTIL----------------------------------------------------------------------------------MLLQAAKFVGAGLSTMGLAGAGVGIGMVFASLVLGISRNPSMKDEMFRMAILGFALTEAIALFALMIVFLILFAV------M--------ETNLNKTTLEKVTSFIFR-WLFSTNHKDIGTLYIIFGGIAGVAGTALSLYIRITLSQPNGNFLEYNHHFYN-VIVTGHAFVMIFFMVMPVLIGGFGNWFVPLMIGAPDMAFPR-----------------MNNISFWLLPPSLLLLIESVLCEAGVGTGWTVYPPLSGIIAHSGGAVDLAIFSLHLSGAASILGAINFICTIINMRTESLPFHKLPLFVWAVFITAILLLLSLPVLASAITMLLADRNFNTTFFDPAGGGDPVLYQHLFWFFGHPEVYI--LILPAFGIISHIVVSAARKPIFGYIGMIYAMSSIGILGFIVWAHHMFTVGLDIDTRAYFTAATMIIAIPTGIKVFSWLATLWGSSIELRAPILFALGFIFLFTVGGVTGVALANSGLDIALHDSYYVVAHFHY--------------------VLSMGAVFAIFGGVYYWFEKLTGVTYSEILAQIHFWIFFVGANLIFFPMHWLGVAGMPRRIPDYPDAFYLFNKISSWGSYISGASALFFFFVLAEAFYSN--RQSA-------------------------------------------------------------------------------------------------------------------------------------------------------------------------------------------------------------------------MS-TVKN------------F-FFCDAPEFAQLRLQDPSTATMEGLLQFNKHLLFIIIVIVMLVGWLLFATISNFEEFNSQKSQSFFHSNALEIVWTSLPALTLLNLASPSFTLLYSMDEISTPEISVKIIGHQWFWSYEISDFDTMATCMD--SDKTLKYTCYLLAEESIT--QKNYLGFFRLLETNKRVLLPSNTHLRLLVTSVDVLHSWTIPSFGVKVDACPGRLNQVNVFLKRVGMFFGQCSEICGVNHGFMPIAILVVPSIQYHYFVVSKLF-----------------M-----------------------------------------------STLKNK-FDFKYLN---------TTHQFHLVDPSPWPLVASWGAFMLTTGGVLYMHKMIGGWGLFINGFILVLFVMFVWWRDVVREATYEEHHTFVVQRGLRLGMILFIISEVMFFFGFFWAFFHSSLAPVYNIGSAWPPHAILTMNTYTIPLTNTFILLSSGATVTWAHHAIILNAKRHTIIALIYTLALAILFTYFQGLEYVSAPFNISDGIYGSCFYMATGFHGFHVFVGTIALLVSFIRIVLNHSTNTHHFGFESAIWYWHFVDVVWLFLFINIYWWSNLEPYNVPVSSLM----------------------------MIT--------NLLKKNDLGLNKIVKQ-------TAL-ATRTRARNVSVNKFR----------------WNKNYLLGFVDSHLIHYPTPIGLTYAWSFGSLAGMCLVIQIISGILLSTHYTANIDLAFASVEYIMRDVPNGWFIRYTHANGASMFFIVVYSHIFRGLYYGSYSKPRQLLWCSGVILFLLVMGTAFTGYVLPWGQMSFWGATVITNMVTAIPFGGQTIVEWLWGGFTVNAPTLRRFYSVHFLLPFIIAGLTLVHLALLHKDGSNSPIGSD-TGVDDVPFYPYYFAKDLFAFTCFVLFFGIFVFFFPNFLNHPDNCIPADPMETPKHLVPEWYFLPFYAILRSIPHKAAGIVAMGGSILVMLLIPYTYTGYIRNTTYRPIFKIFY--WLLVADFLTLMWVGQAPIT-DPFI----ALGQLASVYYFSFFLFLIPIIGIIETKLVNSK--------------------------------------------------------------------------------------------------------------------------------------------------------MA-------------------------------------------------------NPN------------STSLNKVSLLAYLINLGISVPHYCYHNNLSIAGNCR-------------------------ICIVEMGNLNKPVVSCAVSAGTS-LFNHEIYHNSGLVKKARENVMEFLLLNHPLDCPICDQGGECDLQDQSLFFGFTKRRFYKFKRIVSDKNLGPIVRTVMTRCIHCTRCVRFSAEIAGVDE--LGVFGRGNQSEIGTYVNK-VLVSELSGNVIDLCPVGSLTIKQ------------SYIV----------------------------------------------------------MGALTLKVFSDELREWEFIEGEAIDPTDSFGVSLRLSIRENQIF-LAEPNDP------------STPWLTDKGRLFFDGMFEKSP--------------STATDWKKFFENVSELMYFMDHLNFH-KRNAFSFIFVF-ENLSLETLNMLY-----LLKQNCSLIELRKLENYK-DLNDFESQYQLGSSTE-KSKLHISTLGILVNTNPRYEGYILNLNLRQRFLKGNFKLLNLGSTLDLTFPTYNLG-SNFGILKSLAEGTHVFCQDIKTASFPILITNTD-LFKRSDAKIFVD-VLK-----YASVLDTA--WNGINVLNPNISSVGIQSLNKFLPLSNQDFVNFFGFYYINV-----------------SLSSA-ANMQKLVELYMLKIFN---SNKTLANKIL-VDQNVHAFN--KSSYDQ------FKNHLFNSYVHLPSNLFLEDS-ETYFNTQGLIKRTTKLIHFK-KDAKTNWQITRKFYANTKS-MLFFNNTRDN--NLINFDS-INSFNFKNYINFQFY-SLNTLTSLSFYLTNNNSPLT-SSPIISIK-RPKVKVLNTKIKGWLDDFFNGNGKDLFSYNSSVLVNCSKITRSSTTNFFKIVRTKLNGY----M-IFTIIIMLLKILSITISMLLAVAYFTVAERKIMGAIQRRRGPNVIGFVGLLQALADGLKLFVKETTLPSNSNLAIFVLAPVLSFLLSIIAWAVIPFSHKVVFADINLGILYLFAVSSMNVYGIVLAGWSSNSKYAFLGALRSAAQMISYEISIGFIILNIAVCAGSLNLSKIVLAQQEIWLIVPLFPLFVMFYISMLAETNRQPFDLPEAESELVSGYNVEYSAMTFALFFLAEYSNMLLMSSLAAVLFAGGWLP--FL--NIFPLY-YVP--GS-FWFSLKVCVGAIFFILTRATLPRYRYDQLMYLGWKCFLPFAIGYLMFTIGVLVSFN--WLPY-----------------------------------------------------------------------------MM---------------SLEL----------FQIYH-LKEMS-LSAELFLSCSILQFTFYAIST------AYQRK--AGFVILNSQVYYISTLLIILSTFLLLNE-DLLV-------VN------------SLTSNNFIVNDFFSFASKFVICLTSVLFLVIVNVSFRDEPIQNNFEYVVLIIISILGLLLLCSANDLITAYLAIELHSIAFYIMAAFKRKSSYSIESGLKYFIIGALSSALFLFGSSIIYGCTGSLSFDDLQMFLSLMFTSSAQSNSINLIPVVS------DSSIHEL---------------------------------------------------------------------------------------------------------------------------------------ALGSYDLAYDK-----------------------------------------SL---------------------------------------------------------------------------------LGLIGISF-ISVD------------------------------------------------------SAMTHS-IVMST-GDNLVDWC-------------------------------------------------------------------------------------------------------------------------NINKFSDLPF-----------------------------------------------------------------------------SFSSF-----------------------------------------------------DSSSIGL-TE----WFSLSTLAKDSWFLPQLIFDSLMEEPSF------------------------------------------------------------------------------------------------------------LFSNEKI--------------------------------------------------------------------------------------------------------------------------------------------------------------------FLNLLQSD-VNIFSENLSL----------------------------------------------------------------------------------------------------------LKHILASYGNIE-V-----SDKINGLSMLNTN-FILIGFMLICVSLFIKLSIAPFHLWSLDVYEGSPNVTTFFFTVIPKMALFVLLMRIC--YISFYQIFV-TNFQIYFFLLAVLSVFVGSLGGLEQRKLKTLLAYSSISHTGYLLLSFSTANLEGVQMMFYYLIIYMVSGLAFWAVYLFLRQKRSLYFNKSNKELGDLMLLNESNPMLAFILAITLFSIAGIPPIVGFLAKVGIFLVVVKSSAYLIAVLSILFSVISTFYYIRLVKILYFE-NILVGKLYIPITTQKALLI--SILALSLIVLCIDPMLAYLLFYKAVLLI--------------------------------------------------------------------------------------------------MREEYLGIFVYLCFAIILALIIVILSYFLVTQSPETEKLSTYECGFEAYGDTRSQFNVRFYIIAILFILFDIEIIFLAPWCVSISQLNLLGFWSMIEFLVELGVGFIYAWCVGAIEWN-------------------------------------MTGIELNFYLLSIAIVLFHLGMLGLVLNRGNILKTIMSLEILLLSVNLIFITFSLYLDDIVGNIFVLFILVLSATESSIGLSILAIFYEQRDDIALDPIKINNQNLKM----------------------------------------------------------MSSIPLFYYQNILFYTSLIPLIGILLLLSINSEQQKTLKIVALNFSILPFLVFLFIWAAFKKSIGTFQFVTTLFWIPVINLNINLGVDGISL-FLLLTTLLIPLCLLVSWNSITSN-VKEYLIAFLIIEFFLIGVFCVLDLLMFYIFFESILIPMFLIVGIWGSRERKMLASYYFFLYTLLGSVVMLLSILYIYNQVGTTDYEILLTFVFSDLEQKILWFTFFLAFAAKVPMMPVHLWLPEAHVEAPTAGSVILAGVLLKLGTYGFIRFSLPLFPQASFYFTPFVYTVSLLGIVYASLTAIRQTDFKRIIAYTSVAHMNVVMLGIFSFTNVGIEGAILQSLSHGFVASALFVIIGVVYERYRTRLVKYYGGLVHTMPLYISVFLFFTMANIGFPGTSGFIGEFLIFAGSFKVNSSITFFGATGMILGGCYALWLFNRIAYGNLKSQYIKQ-TLDLNKREFFVFVPLIWYTLVLGLTPDVCLSSIHMSVNNLVENMYF----------------MYIPLIFLPLAGFCITGLFGRAIGPKGAAIVTTSCLVISLFLSFFAFYEVGLMGSPVYIQLATWVSSEVLLINWGFLFDSLTVVMCVVVTFISSLVHLYSIEYMSHDPHLPRFVSYLSLFTFFMLILVTADNFIQMFLGWEGVGLCSYLLINFWFSRVQANKAAIKAMIMNRIGDFCLVIGILILFVNFKSVDYATIAVLAPFFKSQTINFLNMDFDILSLVCIFLFLGAVGKSAQLGLHTWLPDAMEGPTPVSALIHAATMVTAGVFLIVRTSFLYEHAPHILEFITILGACTAFFASTVGLLQNDLKRVIAYSTCSQLGYMVFSCGLSDYAVGVFFHLSNHAFFKALLFLGAGAVIHAVNDEQDMRKMGGLKNLIPFTYSTMTIGSLALIGFPFLAGFYSKDMILELSYGKFTSFSHFSYFLGTFGAFLTAFYSTRLVCLTFLVKPNGYKPVIGFAKETFSNISLALCFLTIPSIFVGFYTKDMIVGVGSDFFGAAIYNSPQMLHVFDAEFIEFFYKILPVTLSLLGASLSFFLYNFQSHILFIAKTSVLGRKVYTFLNKKWFFDKIYNECFGQFFFKFGYSMSYKNIDRGTFEIIGPTGLSSVVLKT---------AHQLHKAQTGSLYHYTLVILTTIALILCLRQFWV---------VFT-----NILDY-------------RNLVLIIVAAFFLTNSK--------------------------------------------------------------------------MIALVYFMGALVIISAIKVIVSKNPLHSVLFLVTSFLASSILLFYLKMSFLALFFLIIYLGAIAILFLFVVMMLDIKY---RDLQTSRL-YLPVGALVGITLLVEIHGALS----KVFS-SDTNI---------SMLEHN-------------------------SYINWYDNLDALS--DIYVLGQIFYTHYVLQILMAGLILYLAVIGVAFLTVKSAFAKGEKREQSLFRQLSR-------KNTL----------------MV-----L-KKELVKEIKNFTVNFGPQHPAAHGVLRLVLELTGEVVERAEPHIGLLHRGTEKLIEYKNYFQALPYFDRLDYVSMMAQEHTYCLAIEKLLNCSIPRRAQYIRVLFAEITRILNHLLAVGCHAMDVGAMTPMLMGVFEEREKLMEFYERVSGARMHAAYFRPGGVHTDLPKGLLTDIYLFKEQFKLRLLEIEEMLTENRIWKQRLVDIGVVSLEQAQNWGFSGVMLRGSGIEWDLRKSQPYEVYSELNFDILAGANGDCYDRYLIRIFEMKQSILIIEQCLDNIPLGPIKTDDNKITPPSRFDIKQSMESLIHHFKFYTSGINIPANETYTGTEAPKGEFGVYLISNNSNKPYRCKIKAPGFAHLQGLDMMSSGHMIADVVTIIGTQDIVFGE----------------VDR-------------------------------------------------------------M----------------NNLFIAENLKVITKILPILKIQIHQ-KEIS-LIVKRNHLIPVLTFLKNHFKYQFKILTCISGVDYPANKYR-FKVVYELLSVRYNIRLRVKVLTDELSPIESCRSVFAAAGWYESEIWDLFGIFFINHTNLTRLLTDYGFEGYPLRKDFPLSGFVEASYDYTRKRVVNDRVELSQEYRAFKFTSPWETIELN----MIQQETILKVADNSGAKTVKCIKVLGGFKKRYASLGDIIVISVQQLR-NKSKSTSKVLKGSVFRALVVGTKKRYKTRDGLVLSLA-----ENTAVLINKQGN---PVGTRILGPIPKILKKKNFMKFVSLSSG------------------LI--------MF--LQPRKT-KY---KKTRK-GKLKKFEFKASTIRFGELGLKAQVSGLITARQIESARRAIARKIKRKGKIWICVFPDLPVTAKPTEARMGKGKGAVSHWVARVRGGTTLFEV-CGIPT-HIAIEALRSGSKKL-SIKTKIFD--------------------------------------------------------------------------------------------------------------------------------------------------------------------------MEHDPNRNAYIASVFDFINFEFFYLLAPKNLQIGDIVKSGLE-IEPSLGSSLPISGIPIGTPIYNICPKTFEKGKISRSAGTFSVIKEK-TDTYALIQLSSGEQRY-ISSKCFASIGEVSKKLHFLTRLGKAGQSRWLNRRPTVRGVSMNPVDHPHGGGEGKKSG--NSRTPWGKPNFRGK-TSRSK---------NHLILNK------------------------------------MNILENYY---------IKVIQRDLVNKFSYTR-LEEIPRLKKIILNFGC--KSSEI--KIVALALLSLELITT-KQG-SLVKSKRPNVVLKIRKGNPVGCLVVLRNTAMYNFLFKLLTEVLPN-LKSFTG-ITLS--KELTGPSFSFTL-KDLINFKELERQFYLFI-NLPP---LNITV-VTNAKTKQE-LSYLLSS-LKLTLITR------------MSVSNQFKNKYSVKVSKNIKVLY-------------FDKKNIVTFIGSSLT-KSLKLKVKILLI-PVSNVIVVTNVFSSDASSADIKNIKKIQGTTISKIKQ-TLIEITY--PLYYKLNLVGVGYKVFPYEQ-LENQ-LYFKLGFSHLIYFKISDSLKVYCQKSI-RLFLFGDCSYDKLTQTAAQIRSFKRPEPYKGKGILYDQEKVSLKKGKKFN--W-------------------------------MFLYFNVSSKDNKILKKFLQFLLKLNISPV-------VIKYVPKQQKRKFVTILKSPHINKTAQEQFEFRHYSKKFIV---NSVKPLTFFLIIKKL-KNLSFSGLKLEVK------GLLNFERKN-KSFLN----QLDPDNIILNQHRT-------------------------------------------------------YTKRYIQLFDCYGEIWLKTLLSVRKNS---------------------------------------------------------------------------------------------------------------------------------------MNLSHILFT---TISNQLKL------KTFLLNEEKFC-----------------------VKN----------------LKTQIEFLRKE------KENGY-------------------KNIKI------------------------------------NES--NRL-------STENNQ--KLIVMYVINISF-LKANTTIHVSDIKGNMKLFYSAG-SI---GLTGKQKRKRRIATSKLISLL-L---------QKATFLNKKPIVLHLNNVN--SYKNFIVNKLK-RVFYIRLIKSFN-QIPYNGCRKKKLRRKKYSKKFK-----------------------------------------------------------------------------------------------------------MVTINQLC--KKQKSRKKKRKLNKVPALDGCPQKKGICTKLVLRTPKKPNSALRKIVKLRL-SNNKTVYAYIPGE-G-HNLQAYSTVILRGGRVKDLPGIKYHLVRGKLDFSGLASRKTSRSKYGTKKVKK---YVWLNLTK-----IMIYLFETNLPEQKSIFFALLKVHGIGKEMAFSLCKKLGFSINLKVKNLSQEQITEMLQLVES--LNLSLNNELKKLKSITLKKLVNIKSYRGLRRVRGLPVRGQRTHTNAKSAKKTNVFNLN---------------------------------MKKLFAKDRENRQVVKQLELKHFVLKQISTNSNFVKTARWNAL-YTLIH-SKQGSKTVLSNRCVKTINKKTFHKFS-NLSRM-VFLKLIKSGEISGIRKSSW--------------------MKRSKWKGPLI-KSKYL-------------EKKLPVLARTYEIVPQIIGLTCNVHSGKKFVKLSLTEEMIGHKVGEFVPTRERFE-----------FK-------KKKKKK--------------------------------------------------MIYET-----KK--------FKFK---QV----LKLHLLNSKIYEHG-TKKGNSA-----------FLTDLN-----LTKTISEFKKSLNVIFEYHQLNKKILFVGLPPKLE-----LKINQRTRHVAVGR----SVDLQSLLTN-NLKSFKP-SKG------TNQSA-----LKDY--FKLSMAKF-----SQKPDLIVLLAHEKKQK-VIIE-NNLAKIPLIVFNSSDCLE--NNSFTGFYHV-TGFHENL-VSMSE-KTLFFLGLNFLFKRFEEKRSEI-------------------------------------------------------------------------MG----------QKINP-NIFRLGIN---KKWKTEFFEKKRYELPLYTFKDLEIKSYVQRFLEKQ------------GIILHDYKQYYSTSTLHLYISYFVLPEFILGKKSK------LNKFNLVSKS------------------------------------------SGDIK---SVTRSP------------------------------LLNAVSKTQ-NSQINLFKTQ------------------------------------------------------------------------------------TASDYYDIRKYLSSHS--DFFRLLVQ---TPTSIKHVK---------------------NDSHY------------------------LKVEGVLINLFKVLSLFTKNRFNITIDF--CCLN-KNLS--FL--------KKIQTKNLVLLQKFK-GTPFLTEGIELL--FYTLYVSNS-ANLLAKFVSI----------QIKKVKRHK---FFLSFLKQALTILMKFSF--SKV-KGIKIMVKGRLNGVPRAKHKT--ISIGD-VPVQSIN-EIVDYSQITIHNSNGSYGVKVWIIEKGQL-------------------------STKILL-------------------------------------------------------------------------------------------------------K--------------------------ME-SKKRYKPF----YKQFLRLRKNIQ--NRS---KLL-----------------------------KFKKQKWIRFQQYLKNQLKFY-----------KRFKIK-DQFQLSISKFAS--RGNSFQK-TFKNNLYDRKTFSLFYGGLKKKYLKKYILQFINAKPVAN----TPI-DFRHKTLKFFESRLETVLYRANFTSSIRGAAQLILHGHVLVNGSPVRTKSYILEVNDSVEIAFSVKSRSLVKKSLDR------------------------------------------------------------------------------SNFWPIPPKHLLVNYKTLQIIFIPV--------DSLSTMPIFNHY-----LNIDSVITN-IKKY-----------------------MI-----------------KSNKN----------IKIYNLKTKIINVLMISGKKSTGEKILLKSAKKLQKLS-TRHFKTLIQMAIINSTSTFKLNEQIVKKGKR-----KTVRSVPSFVATDQYRIMLSLKLMKNAAR--KSKGSNEFYE--SLSNEILMASSFKGQSINIKTDLQKQILANKRYLAKFYW---------MKNHLENMFSTIKNGQMAKKSVVVNSR-KNICEEFLKIFWNEGFISGYRISPQN-----TDNLEIFLKYS-KTGKPVINSLKLLSKPSQRIYYSSKQVWKLDSSKTFIIFSTNSGLKSINQCKKDKVGGEPLVIIN---------------------MRISIGQIIVLILLLF-YF-------LEISKLWRKSYQHY------------------------------------------------------------------------------------------------------MSF----LKYKKYSIEIRNRFFLILFAWLICLNT-CYYCKEIILFAIVKSNNSFL----ELSNKPYFIVTNVTEVFYVYFELVLFISNQIAIFVLIHQLFMFLSLGLYQFEFTKLKLLFKLFALSWLFSFILLIKLIVPFSW-KFF-K-FSRGFNCNKYCFFFLEVKLNEYLHYFI-SVYYICLISCQFLTLL--IIALTSL--SKELKNIKA--FRRLFYIIFIIFSTVIT-PPDILSQIFISSILILAYEITIFLKKLRLVW---------------------------
>Endosymbiont_of_Kryptoperidinium_foliaceum_Unclassified__JN37873_t_of_Kf
------------MVYSPLDQFKIAPILTFQFA--GIDLSVTNFLLASLLTLFVLQAFVFLIKE--------PSTNSFFIIPSGWQNLIEKIYGLVSQLLSDII--TTGSEKYFPVAIVLFMFILSNNLIGMVPYSFTTTSHITLTFFLSFSVFVAMNVIGFQKHGLEFFSLFLPANTSFFLALILVPIELISFIAKPVSLGVRLFINLMAGHSLLKVIVGFSWNMLL-VEN-LKA-IAFIVPLAVLVVLMGLELGVACIQAYVFITLTAIYLNDSEALH------------------------------------------------------------------------------------------------------------------------------------------------------------------------------------------------------------------------------------------------------------------------------------------------------MPQF--------------DFSTLSVVLFSSLVSAAVYYAFIA-LRLLPDVITVLKFRTKKLFKENS----------LNLDSVFLPNLFSYDIIVKRKS-----------------------------------------------------------------------------MLLQAAKFVGAGLSTMGLAGAGVGIGMVFASLVLGISRNPSMKDEMFRMAILGFALTEAIALFALMIVFLILFAV------M--------ETISNKTLLEKATSFIFR-WLFSTNHKDIGTLYIIFGAIAGVAGTALSLYIRITLSQPNGSFLAYNHHLYN-VIVTGHAFVMIFFMVMPVLIGGFGNWFVPLMIGAPDMAFPR-----------------MNNISFWLLPPSLLLLIESVLCEAGVGTGWTVYPPLSGIIAHSGGAVDLAIFSLHLSGAASILGAINFICTIVNMRTDSLPFHKLPLFVWAVFITAILLLLSLPVLAGAITMLLADRNFNTTFFDPAGGGDPVLYQHLFWFFGHPEVYI--LILPGFGIISHIVVSAARKPIFGYLGMVYAMCSIGILGFIVWAHHMFTVGLDIDTRAYFTAATMIIAIPTGIKIFSWLATLWGASIELRAPVLFALGFIFLFTVGGVTGVALANSGLDIALHDTYYVVAHFHY--------------------VLSMGAVFSIFGGVYYWFEKLTGVNYSEILAQIHFWVFFVGVNITFFPMHWLGVAGMPRRIPDYPDAFYLFNKIASWGSYISGMSALFFFFVMAEAFYSN--RQSA------------------------------------------------------------------------------------------------------------------------------------------------------------------------------------------------------------------------------------------------------------------MEGLLEFNKHLLFIIVVIVMLVGWLLFATISNFEEFNSQKSQSFFHSNALEIVWTSLPALTLLNLASPSFTLLYSMDEISTPEISVKVIGHQWFWSYEISDFDTMATCMD--SDKTLKYTCYLLAEESIA--QKNYLGFFRLLETNKRVLLPSNTHLRLLVTSVDVLHSWTIPSFGVKVDACPGRLNQVNMFLKRIGLFFGQCSEICGVNHGFMPIAILVVPSIQYHYFVVSKLF-----------------M-----------------------------------------------STLKNK-FDFKYLN---------TTHQFHLVDPSPWPLLASWGAFMFVTGGVLYMHKMIGGWGLFINGFILILFVMFVWWRDIVREATYEEHHTFVVQRGLRLGMILFIVSEVMFFFAFFWAFFHSSLAPVYNIGSSWPPHAILTMNTYTIPLTNTFILLSSGATVTWAHHAIILNAKRHTIIALLYTLFLAALFTYFQGLEYVSAPFNISDGIYGSCFYMATGFHGFHVFVGTIALAVSFIRIVLNHSTNTHHFGFESAIWYWHFVDVVWLFLFINIYWWGNLEPYNVPASSLM----------------------------MVT--------NLLKKNELSMNEIVKQ-------TAL-ATRTRARNVSLNKFR----------------WNKNYLLGFVDSHLIHYPTPIGLTYAWSFGSLAGMCLVIQIISGILLSTHYTANIDLAFASVEYIMRDVPNGWFIRYVHANGASMFFIVVYSHIFRGLYYGSYMKPRQLLWCSGVILFLLIMGTAFTGYVLPWGQMSFWGATVITNMVTAIPFGGQTIVEWLWGGFTVNAPTLRRFYSVHFLLPFIIAGLTLVHLALLHKDGSNSPIGSD-TGVDDVPFYPYYFAKDLFAFTCFVLFFSVFVFFFPNFLNHPDNCIPADPMETPKHLVPEWYFLPFYAILRSIPHKAAGIVAMGGSILIMLVIPYTYTGYIRNTTYRPLFKIFY--WLLVADFLTLMWVGQAPIT-DPFI----SLGQLASVYYFSFFLILIPIIGVIETKLVNYKVN------------------------------------------------------------------------------------------------------------------------------------------------------M---------------------------------------------------------AN------------STNLNKVSLLAYLLNLGISVPHYCYHNNLSIAGNCR-------------------------MCIVEMGNLNKPVVACAVSAGTS-LFNHEIYHNSGLVKKARENVMEFLLLNHPLDCPICDQGGECDLQDQSLFFGFTKRRFYKFKRIVSDKNLGPIVRTVMTRCIHCTRCVRFSAEIAGVEE--LGVFGRGNQSEIGTYVNK-VLLSELSGNVIDLCPVGSLTTKK------------LWF-----------------------------------------------------------MGALTLKAFSDELREWEFIEGEAIDPTDSFGVSLRLSIRENQIF-LAEPNDP------------ATPWLTDKGRLFFDGMFDKST--------------SKPTNWEGFFTEVSELMYFIDHLNLH-RRNAFSFIFAF-ENLSLETLNMLY-----LLKQNCSLIELRKVESHK-SLNDQESQYQLGSSVE-KPKLQMSTLGLLINTNPRYEGYVLNLNLRQRFLKGNFKLLNLGSALDLTFPTYNLG-SNFSILKSLAEGTHTSCQDIKNAEFPVIITNTE-LFKRHDAKVFTE-VLK-----YISVLDTA--WSGTNVLNHSISSAGIQSLNKFLPLSTEDFLNFFGLYYINV-----------------SLSSI-ANMKKLVELHMLQIFT---SNKTLTNKIF-VDQNVSPLN--DLVYKK------LEHKAFNNYFHLPSSLFLEDN-ETYINTQGLIKRTTKLIHFK-KMRRQIGKSLESFYANTKS-VMFFNNVKDN--KLINFDS-VNSFNFKNYVNFQFY-AVQTLTSLSFYLTKTNLPLL-ESPVSSIK-SPKVKVLNTKVKGWLDDFFNGNGKDSFSYNSSVLVNCSKITRSSTTNFF--------------M-LFSIIITLLKILSITIPMLLAVAYFTVAERKIMGAIQRRRGPNVIGFIGLLQALADGLKLFVKETTLPSNSNLAIFVLAPVLSFLLSVIGWAVIPFSHKVVLADVNLGILYLFAVSSMNVYGIVLAGWASNSKYAFLGALRSAAQMISYEISIGFIILSIAVCVGSLNLSKIVLAQQEVWLIVPLFPLFVMFYVSMLAETNRQPFDLPEAESELVSGYNVEYSAMTFALFFLAEYSNMLLMSSLSALLFMGGWLP--PF--NVFPLY-FVP--GS-FWFSLKVCIGAVFFILTRATLPRYRYDQLMYLGWKCFLPFAIGYLMFTIGVLVSFN--WLPY-----------------------------------------------------------------------------MM---------------SLEL----------FQIYH-LKEMS-LSAELFLSCSILQLTFYAIST------AYQRK--AGFVILNSQIYYIGTLLIILSTFLILNE-DLLV-------LN------------SFTSNNFIINDYFSFASKFVICLTSVLFLIIVNVSFRDEPIQNNFEYVVLITISILGLLLLCSANDLITAYLAIELHSIAFYIMSAFKRKSSYSIESGLKYFIIGALSSALFLFGSALIYGCMGSLSFDDLQMFFSLLFTPNSQTLPMELSSTVT------ECSINEL---------------------------------------------------------------------------------------------------------------------------------------ALGSYDLAHNN-----------------------------------------SL---------------------------------------------------------------------------------FSLINASI-TNSD------------------------------------------------------ATSSTI-SLMST-ESSLIDWC-------------------------------------------------------------------------------------------------------------------------VANKFDNTDL-----------------------------------------------------------------------------VLP--------------------------------------------------------ASSAYA-SD----WFNVSFVAKDAWFLTQSSADSLVIDTQ-------------------------------------------------------------------------------------------------------------LLSWKVA--------------------------------------------------------------------------------------------------------------------------------------------------------------------LSSVVSAD-TCELNEALAL----------------------------------------------------------------------------------------------------------LKHIINMYTNVE-T-----VGAVGGVSMLNTG-LVSVGFILICVSLFIKLSIAPFHFWSLDVYEGSPNTTTFFFAVVPKMALFVLLMRLC--YVSFYQIFV-DNFQIYFFLLAVLSVFVGSLGGLEQRKLKTLLAYSSISHTGYLLLSFSTGNLEGMQMMFYYLIIYMISGLTFWSVYLFLRQKRNFYFNKSNKELGDLVLLNESNPTLALILAVTLFSMAGIPPIVGFLAKIGIFLVVVKSSAYLVATLSILFSVISTFYYIRFIKILYFE-NTLVGKLYLPVTTQKSLLI--SVLALSLIILCMDPTIIYLLFYKATLLA-----------------------------------------------------------------MDINFFVK-NFLSS---N--KYLEEFNLLNSSSVREEYFGIFIYLCFAIVLALIIVVLSYFLVTQSPETEKLSTYECGFEAYGDTRSQFNVRFYIIAILFILFDIEIIFLAPWCLSISQLNLLGFWSMVEFLVELGIGFIYAWCVGAIEWS-------------------------------------MAGIELNFYLLSTAIALFHIGMLGLVLNRGNILKTIMSLEILLLSVNLTFITFSLYLDDIVGNIFVLFILVLSATESSIGLSILAVFYEQRDDIALDPIKINNQNLKI----------------------------------------------------------MNSTPLFYYQDILFYTSLIPLIGILLLVFISSEQQKLLKVVALNFSSLPFLIFLCIWGAFKKSVGTFQFVTTLLWIPVINLNINLGIDGISLFFLLLTTLLIPLCILISWNSINSN-LKGYLISFLIIEFFLIGVFCVLDLLMFYIFFESILIPMFLVVGIWGSRERKMLASYYFFLYTLLGSVVMLLSILYIYNQVGTTDYEILLTFVFSDFEQKILWFTFFLAFAAKVPMMPVHLWLPEAHVEAPTAGSVILAGVLLKLGTYGFIRFSLPLFPQASFYFTPFVYTISLLGIVYASLTAIRQTDFKRIIAYTSVAHMNVVMLGIFSFNNVGIEGAILQSLSHGFVASALFVIIGVVYERYRTRLVKYYGGLVHTMPLYISVFLFFTMANIGFPGTSGFIGEFLIFAGSFKVNSSITFFGATGMILGGCYALWLFNRIAYGNLKSQYIKQ-TLDLNKREVFIFVPLICYTLILGLTPDICLNSIHMSVNNLVENMYF----------------MYIPLIFLPLTGFCITGLFGRAIGPKGAAIVTTSCLVISFFLSLFAFYEVGLMGSPVYIKLGTWVSSEVLLINWGFLFDSLTVVMCIVVTFVSSLVHLYSIEYMSHDPHLPRFMSYLSLFTFFMLILVTADNFIQMFLGWEGVGLCSYLLINFWFTRVQANKAAIKAMIINRIGDFSLIIGILILFVNFKAVDYATVAVLAPFFKSETINFLNIDFNILSLVCIFLFLGAVGKSAQLGLHTWLPDAMEGPTPVSALIHAATMVTAGVFLIVRTSFIYEYAPNILEFITILGACTAFFASSVGLVQNDLKRVIAYSTCSQLGYMVFSCGLSDYAVGV-FHLANHAFFKALLFLGAGAVIHAVNDEQDMRKMGGLKNLVPFTYSAMTIGSLALIGFPFLAGFYSKDMILELSYGKFTSFSHFSYFLGTFGAFLTAFYSTRLACLTFLVKPNGYKPVIGFAKETFSYIFVALCFLTIPSIFVGFYTKDMIVGVGSDFFGSAIYNNPKTLHVFDAEFVEFFYKILPVTLSLLGATLSFLLYNFQSSILFSLKTSVLGRKVYTFLNKKWFFDKIYNECFGQFFFKFGYSMSYKNIDRGTFEIIGPTGLSSVALKT---------AHQLHKAQTGSLYHYTLIILTTISLILCLRELWL---------VFG-----YALDY-------------RMFVLIVVTAFFLTKSK--------------MLG------------------------------------------SCPKVCRFESCLWHTMISLIYFMCALVLVSASMVITSKNPLHSVLFLVLSFLSSSILLFLFENEFLALFFLIIYLGAIAILFLFVVMMLDIKY---RDLQSSRL-YLPMGALIGVSLLIEVYGTFS----KVFS-KNTNV---------SVFDHN-------------------------LYSNWYDNLDALS--DVYVLGQIFYTHYVLQILMAGLILYLAVIGVAFLTVKSAFVKGEKREQSIFRQLSR-------KNVL----------------MV-----L-KKELVKEIKNFTVNFGPQHPAAHGVLRLVLELTGEVVERAEPHIGLLHRGTEKLIEYKNYLQALPYFDRLDYVSMMSQEHTYCLAIEKLLNCSIPRRAQYIRVLFAEITRILNHLLAVGCHAMDVGAMTPMLWG-FEEREKLMEFYERVSGARMHAAYYRPGGVHTDLPKGLLTDIYLFKEQFKLRILEIEEMLTENRIWKQRLVDIGVVTLDQAQNWGFSGVMLRGSGLEWDLRKSQPYEVYSELDFDILAGANGDCYDRYLIRIFEMKQSVRIIEQCLDNIPFGPIKTDDNKITPPSRFDIKQSMESLIHHFKFYTSGINIPANETYTGTEAPKGEFGVYLISNNSNKPYRCKIKAPGFAHLQGLDMMSRGHMIADVVTIIGTQDIVFGE----------------VDR-------------------------------------------------------------M----------------NNLFIAENLKVITKVLPILKIQIHQ-KEIS-LVVKKDHLLTVLLFLKNHIKYQFKILTCISGVDSPSNKYR-FKVVYELLSVRYNIRLRVKVLTDELTPVESCQHIFAAAGWYESETWDMYGIFFSNHSNLTRLLTDYGFEGYPLRKDFPLSGFVEASYDYTRKRVVNDRVELSQEYRAFKFTSPWETLELN----MIQQETILKVADNSGAKTVKCIKVLGGFKKRYAGLGDIIVISVQQLR-NKSKSTSKVLKGGVFRALVVRTKKRYKKRDGSVFLLE-----ENAVALINKQGN---PIGTRILGPVPKSFKEKKIYKIC---------------------------------MF--LQPRKT-KY---KKTRK-GRLKKLEFKANTLRFGELGLKAQVSGMITARQIESARRTIARKIKRKGKIWICIFPDLPITAKPTESRMGKGKGAVSHWVSRVRGGTTLFEV-CGVPS-HIAIEALKSGSKKL-PIKTKIFD-------------------------------------------------------------------------MILQKVKPTTSSRRQLVKLNQKS----------LNLT-KKPLLK-QKLKG-KKNSTGRNHTGQITVFHKGGGVKRKYREINFR-R--TFNSTGIVCSLEHDPNRSAFIAAVFDFINFDFFYILAPKNLQIGDIVRSGLE-IEPSLGSSLPIAGIPIGTPIYNVSPKVFEKGKISRAAGTFSIIKEK-TEKYALLELSSGEQRY-VSSKCFASVGEVSKNLHFLTRLGKAGQSRWLNKRPTVRGVAMNPIDHPHGGGEGKKSG--SSRTPWGKPNFRGK-TSNSK---------NRLILKKK-----------------------------------MNILQHYY---------KKIIKRDLINKFSYTH-LEEIPQLKKIILNFGC--KNSDI--RSIASVFLSLELVTT-TKV-SIARSKRANVLLKIRKGNPVGCMVVLRDERMYHFLFKLLSEVLPN-LKSFAG-INVS--KKLGKTSFSFTL-KDLIHFKELEKQFYLFI-NLPP---LNITL-ITNTKTKEE-LLYLLQS-FKLSLIL-------------MSSLNRLKKNILFKIPKNIKVLY-------------CDEKNLITFIGPFQT-KSLKVKVKLFLT-ADSNMIMVTNIFASKASATDVKNINKLQGTTVAKIKQNSKIEITY--TLYHKLNLVGVGYRVFPYEQ-LDNQ-LYFKLGFSHLTYFKVPSSLKLIVKSLLNYSYLVIS-SFDVLTQTAARIRAFKNQNLIKVKG-FYMIKKITLKKGKRYNNQWS------------------------------MFLKFKVSSKDRRTLEKFLSFLQRLTTSST-------ILKHFSKQKKRKVVTILKSPHVNKTAQEQFEFRFYNKEFLV---NSTQPFTFFLIIKKT-KNLSFPGLKLEVK------SLLNVDRKN-RSLLE----RVDPDNIVLICDKSK-TFN------------------------------------TLT-----------FQKKYIQLFDCYGELRLKKIYPI-------------------------------------------------------------------------------------------------------------------------------------------MNLSHTLFN---TVSNKLRL------KVSLLNEEKLY-----------------------VKS----------------LRAQIESLKKI------KENSY-------------------KDISI------------------------------------QKN---QL-------ENGNNQ--NLVIMYVINISF-LKANTTIHVSDIKGNMKLFYSAG-SV---GLAGKQKRKRRVAALKLISLI-L---------KRATFLNKKPVALHLKNVN--SYKNIIVSKLK-RSLFIRVVKSFN-QIPYNGCRKKKVRRKKYTKKFR-----------------------------------------------------------------------------------------------------------MVTINQLC--KRQKSRKKKRKLNKVPALDKCPQKKGICTKLVLRTPKKPNSALRKIVKLRL-SNNKMVYAYIPGE-G-HNLQAYSTVIIRGGRVKDLPGIKYHLVRGKLDFAGLASRKTSRSKYGTKKVKK---YVWLNLYEQKNFLIMLYLLETNLPDQKAVFFALTQIHGIGKNTAFFICKKLGFSMNLKVKNLNQEQIADLLQVIDS--LNLSLNNELKKLKSITLKRLISIKSYRGLRRVKGLPVRGQRTHTNAKSAKKNKRF------------------------------------MKKLFAKDRKNRQAVKQLELRHFVLKQISTNSNFIKATRWNAL-YELIN-SKKGSKTVLSNRCVKTINKKTFHKFT-NFSRT-VFLKLVKSGQISGMRKSSW--------------------MKRSKWKGPLI-KSRDL-------------EKKLPILPRNYQVISNVVGLSCNVHSGKKFITLSLTEDMIGHKLGEFVPTRERFE-----------FK-------KKKKKNNF----------------------------------------------------------------------------M----LKLHLLNSRAYEYA-TEKTKIS-----------NRTDFN-----LNQVLTDFKKILHVIFEYHQANKKILFVGLPKKLD-----KTINSSTCHVAVDS----TFELQGFLSR-RSNSFKF-LSG------AKQLS-----SDLS--IKSLLPKL-----SKKPDLVVILTHDKSQN-IIAE-SNVAKVPTIIFNSINNEH--IGKTGAVYTV-EGLEENS-ISASG-KTLFCPGLQFLFNKQKKKASFANR-----------------T-----------------------------------------------------MG----------QKVNP-NIFRLGIN---KKWKTEFFEKKRHELPLYTFKGLEVKSYVERFLEMQ------------GLVLHDYKQQYNNSTLTLYISYSVLPEFILGKKSK------TEKLVLTNK-------------------------------------------LNDSK---VIKGEK-------------------------------PASINFTQ-DSHALLFKTR------------------------------------------------------------------------------------TPADYYKIKKYLTKHSQKDF---------KPRMNNSVL---------------------DFSQS------------------------QKVTGVLSNFFKVLSLFMGNRFNIIINF--CCLN-KDLG--FL--------KKTQEKNFILLQKFK-GTPFLKEGIELL--FHVVYAKNS-ASLLAKFVAM----------QMKKVKRHK---FFLSFLKQTLTVLVNSAL--SKV-KGIKIVIKGRLNGVPRAKHKI--LTIGD-VPVQSVG-ASIDYAQVTTHNSNGSYGIKVWVVEKSNS-------------------------SENS------------------------------------------------------------------------------------------------------------------------------------MI-TKKRHKPF----YKQFLRLRRNVQ--NRP---KLL-----------------------------KFKKQKWVRFQQYSKNQLKFF-----------KRFKIK-DQFQLSVSKFAS--RGNSFQR-KFRNNLYERKAFSLFYGKLKKKYLKKYILRFIKSKRSFN----NSV-DFRQRTLRFFESRLNTVLYRSNFSLSIQSASQLILHGHVQVNGVPVKTKSYILKPNDIIEIAPTLKARNLVKKSLER------------------------------------------------------------------------------SNFWPIPPKHLLINYKTLQILFMYT--------ETANLMPAFNHY-----LNINSVITN-IKKY-----------------------MI-----------------KSLRT----------KKLFNLKTKIVNVLMTSGKKNTGEKILLKFAKKLQKSN-AKRFKKVVQLAIINTTPTFKLNEQVVKKGKR-----KAVRNTPSFIISDSLRIMTSLKSIKHSVS--KSKNAKYFYE--NLVNEIIMSSNLKGPSVDKKTELQKRILANKRYLSNFRW---------MKNYLWNMFTTIKNGQMAKKRVVIGPR-KNICESFLKILWNEGFISGYRISSQN-----PSNVEIFLKYT-RTGVPVISSLKFLSKPSQRIHYSSKQIWKLDSSKTFVIFSTNQGLKSINECKKDRVGGEPLIIIN---------------------MRISIGQIAILTLLLFLLF-------GDFQSTKKRVLSLLKQINK----------FF-----QEK-------------TGKKGLEPLTFGFGNRCSTD-----WAILLLITSTSKKNEFWLL--------------------MNF-----DYYKYYKEIKNRLVLVFFAWVFCFNT-CYYYKETILFLLVNTNNTFL----NLNNQPYFIFTDVTEVFYVYFELVIFCSNQIALSALFYQTLMFLSLGLYQFEFTKLKLAFQLFILTWLLSSTLLFKVVIPFSW-KFFLS-FQETSVDSQVLSFFFEAKLNEYLEYLI-RLYYVCLISCQFLVIL--IVSLINL--SEKLKKTKM--FRKLFYLIFVVFSTIIT-PPDVLSQILISSILIVVYEFLTFLKKIKISMVTS------------------------
>Entomoneis_sp__Unclassified__MF997419_Esp_
-----------MILQAPLEQFQILSIFNFQFF--SLDFSITNFLIINLLSLFTVVNFIFFNSF---SAN-YLQKSSFYFVPNSWQKLIESISSIVAQLITDII--TKNNEKYFPFISLVFNFILFSNLIGLIPYTFTTTSHLFVTFMLSFSIFIGINIITIETYGFKSFSLFLPSNTSFFLALVLVPIEFVSYVAKPVSLGVRLFINLMAGHTLLKVIAGFSWSMLA-LEN-YIS-FGSILPMATLVVLFGLELGVALIQTYVFIILICIYIQDGS---------------------------------------------------------------------------------------------------------------------------------------------------------------------------------------------------------------------------------------------------------------------------------------------------------MAQF--------------DLIIIFPVVWGLFLTLILNYFILI-NILLPNFSGLLKFRKKILNLSKLK-VLKFGEIAVY-------------------------------------------------------------------------------------------------MLLLAAKCIGAGLATMGLAGAGIGIGNVFGSLLHSISRNPSIKDELFKMAILGFALTEAIALFALMIAFLLLFAL------------------MRIEKLKAFYNFSIR-WFFSTNHKDIGTLYLIFAALSGIAGTILSFYIRMLLSNPNSNFLEYNHHFYN-VIVTGHAFLMIFFLVMPALIGGFGNWFVPLMIGAPDMAFPR-----------------MNNISFWLLPPSLLLLIGSVLCEAGAGTGWTVYPPLSSIKGHSGGSVDLAIFSLHLSGAASILGAINFICTITNMRAKSLPFHRLPLFVWSIFITAFLLLLSLPVFAGALTMLITDRNFNTTFFDPSGGGDPVLYQHLFWFFGHPEVYI--LILPGFGIISHIIATAADKPIFGYLGMIYAMVSIGVLGFIVWAHHMYTVGLDIDTRAYFTAATMIIAIPTGIKVFSWLATLWGGSIELKTPTLFALGFIFLFTVGGVTGVVLANSGIDIVLHDTYYVTAHFHY--------------------VLSMGAVFSVFGGLYYWFENITGVKYSDFLGRLHFYLFFIGVNITFFPMHYLGVAGMPRRIPDYPDAYSFFNWLSSCGSLISLISLFIFFFLIMDALLNN--EKSLKKSIEIR---------------------------------------------------------------------------------------------------------------------------------------------------------------------------------------------------------------MLKLL-NFSV------------S-WFGEVAENFQQNFQEPATSEMDGIYLFNCHLLFIIISIVLLIWWLLYVICDNFLDNSNNLVFNFTHASSIEIIWTTIPALILLSLASPSFSLLYSLDEITNPEITLKIFGHQWYWSYEISDYK---TCTN--ENKSLKFSCYLLTNDFLK--DCNNLGFFRLLETNKRIFLPSNTHIRLLVTAIDVLHSWTIPSFGIKIDACPGRLNQANLFIKRFGVFFGQCSEICGVNHGFMPIVAVVCSSSSYYNIIYELTL-----------------M----------------------------------------------KSLNIFY-INKTHYK---------TEHSYHLVDPSPWPILGSFGGFCLTLGGVLFMHKYFGGLNLLLTGLTIICYTMYVWWRDIVREATFEDCHTITVQKGLRLGMLLFIISEIMFFFAFFWAFFNSSIAPVYNIGGVWPPKAISIISTYTVPLTNTFFLLSSGATVSWAHHAILGRNKGQTIVGLIFTLILAIWFTKLQIFEYVNAPFSISDGVYGSCFFLATGFHGFHVFIGTIALFISLIRVILNHFTNTHHFGFEAAIWYWHFVDVVWLFLFVNVYWWSNK---------------------------------------MLN-------------------------------STIRNSSKIKKYCLVNLNLINNSVNGIKLTFKNRINKKSYIFSFIDSHLIHYPTPINLTYAWSFGSLAGICLVIQILSGILLATHYIPDIRYAFNSIQFIMRDAPNGWLIRYIHANGASMFFIVVYSHICRGLYYGSYIKPRHWIWCSGVVLLLLMMGTAFTGYVLPWGQMSFWGATVITSMVTVIPIAGQYIAEWLWGGYVIREPTIRRFFVVHYLLPFIIAGVTIIHLALLHKEGSNNPLGSD-FNGDILPFYPYFAIKDIFAFACFSLFFGFFVFYYPNYLNHPDNLIRADSLKTPAHIVPEWYFLPFYTILRVIPHKTGGILAMFGSIVILLTIPFTNKSKIRNTTFRPIFKLFF--WLLVIDFLVLIWVGQQDMGIQIYQ----KIGVVATFYYFSFFIC-LPIIGYVETFFLKTLMKK--------------------M----------------------------------------------------------------------------------------------------------------------------------------------------------------------------------------------------------NLNKKSLIAYLIAKGISIPHYCYHSSLSIAGNCR-------------------------VCLIELEKATKPVVSCATHANIINQTQNKIYHDSPLVKKSRENILEFLLLNHPLDCPICDQGGDCDLQDQSLFFGFTKRRFYKFKRIVQDKELGPIVKTVMTRCIHCTRCVRFAKEIAGTED--FGMFGRGSVSEIGTYITK-VLVSELSGNVVDLCPVGFFTTKT------------Y-------------------------------------------------------------MGALTLKVFPFELRGWELEKFESIDITDSFGSDIKICTNNKKII-QIEAGYNNSK---------NYSWLHDKGRHFFDCFAKKS---------------ETNKDFLNLPKNLSKNIYLFDLCKLK-YKITNYFTIIY-ENVTVNIFCLLL-----IYVEKFSFIKLKKAEKRK-INNNIEANFSLKQD---LTKLKDSNFCLIISSNLRFEGSSLNIALKQRVLKSNFKCFIIGSFLNLTYNLKFLGKTTTNVLKSITEGTHFICQDLKLSQNPIFILNSE-FFKRNDNGSLRT-IIFYLNQ-----LNSR---TKLNTLNLSIFETGIFYLKKPDFLNKNDFLQFGSLYYLNL-----------------TPKN---NLNRLLKTNLLYLNYN-KVARPVFKKVF-VNQNINKEDFINEKLSK-----YIFILKFDQFLYVPVKILFETR-NTFYTTQGLVKQTNPVIVD--RKTDASWKILRILFNSLKK-NIVFLDNKEN--FKLHLNFGKRSAKLNHLAKLTYK-VCKDLNQKNNSTIDDNSSSFRINKNKLLR-VKKIKFFNTKMKFWLNDFFTG-GKDEFSKNSLTMIRCSGIKRLQSTNFAVY----------------MLLIIFFKILFLIIPLLISVAYFTIAERKIMGAIQMRRGPNVTGYIGLLQPLADGAKLFAKETIIPNNSNEQLFLTAPFMALSLSIISWAVIPFGEGLFLCDLNLGIIYIFAISALNVYSLLFAGWSSNSKYAYLGSIRSAAQMISYEISIGFSCLIVIISVGSYNLSKIVLFQTNIWFMIPFFPIFIIFYISILAETNRHPFDLPEAESELVSGYNVEYSAMPFAQFFLGEYANMLLMSVFGSILFLGGWLL--NL------LF-FLP--EP-VNLSLKICFGVLYFIFNRAIFPRFRYDQLMNLGWKTLLPLVIGYFIFTAGLLISFN--ILPN-----------------------------------------------------------------------------------------------MSF----------FGFNK-LKFFN-FFAEYFIGIMSIYILVVFVLL------TSNI----YGILIQKVVSEIVAFILFLTCFFILQE-NFFLGWDNVLQVK------------FNGFNKFTILTPLTIFSKFAVSFFSVVYFLIISDFLRDYKI-TSFEYLLLLTFAVLGLLLLCGTNDFLSTFLSIELISLSSYFLASFRKVSSYSLEAGIKYLVVGAISSTFFLMGSSFIYAYSGSIIFSDINFILTD-----------------------------------------------------------------------------------------------------------------------------------------------------------------------------------------------------------------------------------------------------------------------------------------------------------------------------------------------------------------------------------------------------------------------------------------------------------------------------------------------------------------------------------------------------------------------------------------------------------------------------------------------------------------------------------------------------FSKILINCCDSAFTL--------------------------------------------------------------------------------------C--------------------------------------------------------------------------------------------------------------------------------------------------------------------------------------------------------------FFKQEFSITL--------------------------------------------------------------------------------------------------------------------------------------THYNFLVNIGAILVVLSIFIKLALAPFHVWSLDVYEGSPSISTFFFSTITKLSFFVFLYRFC--FLTFYDSYD-QFWIFYSIIIGFLSVLFGSFGGLRQKKIKTLLAYSSISHMGYALLSFSTFSSLGFEMLFFYLISYVISNIIVWYIVLGLKKP-KNNSNKRSKDISDFILLSKSNKFLAFSLSIAFFSLAGIPPLLGFIAKFGIFLTLILEQFYSLAILIILCSVVSTFYYIRVVKVLYFE-NLLVGKLY-SFNSKNILIL--CFSVCLLIFLFIKPTVLYLIIHKMVLFENLPNYKVK------------------------------------------------------------------------------------MNFIKVMLLDYFSFFVLVLVSCILAVILVIFSYIFVLEDPDSEKLSTYECGYEPYENSRHVFNIRFFLIAILFVIFDIEMLFLIPWCVSISNLNLLGFWSVIDFIFELGVGFFYVWYTNSLNWKWKNFLLKIKFYEIF------------------------MFTELN-YIIALTCILFVIGLIGVVINRKNIIMILLSIEILLLSVNLNFAALSIYLDDVTGHIFVIFVLTVAAAESAIGLSLITCLYQLKGSIETKPIRKKFN--KI---------------------------------------------------------------MVFINKILSFIFLFPIIGIFLISFCNPREKRLLKLLSLNFSCISFAGFLVLWAYFDKIETNFQFTQQFLISPLFNLNFSIGIDGISLFFLLLTTLLIPICILASWNSITSN-LKEFLIAFLFLDFLLIGVFCSLDLLFFYVFFESILIPMFLIIGVWGSRERKMLASYYFFLYTLVGSVVMLLAIIYMFIQVGSTDYETLLICPFTMFEQKFLWLAFFFSFASKVPMMPFHLWLPEAHVEAPTSGSVLLAGILLKLGSYGFVRFSLPLFPNASFFFAPLVYTIVLGSVIYASFTAIRQTDFKRIIAYTSIAHMNLVVLGIFSFNVIGLEGAIFQSLSHGFVASALFLIIGVVYDRYKTRIVKYYGGLATVMPIYISVFLFFTVANIGFPGTSSFIGEFLIFIGSFKVNTEVTFLSAFSMVIGGGYSLWLFNRIAYGNLKIQYTKK-FLDLSFREVVIFMPLFLGSLISGIYPNLFLSSIHASVFSLLELLYF----------------MYLLLIFLSIIGSFFSGIFGKQIGSWGSTKITIICLFLSFLISLLAFYEVALLGSPVYLVLINWISSDVLNINWGFIFDSLTVTMCLVVTFISLLVHLYSTEYMSHDPHLSRFMAYLSLFTFFMLILVSADNFVQMFVGWEGVGLCSYLLINFWFTRIQANKAAIKAMLLNRIGDFSLVIGILILFLNFKSLDYATIAVLVPFFQNQNFNLFCFDLHVISSISVFLFIGAVGKSAQIGLHTWLPDAMEGPTPVSALIHAATMVTAGVFLIARTCFLFEYSFKVLEVIILVGAITSFLASSIGLVQNDLKRVIAYSTCSQLGYMIFACGLSNYSVGI-FHLTNHAFFKALLFLSAGSVIHSISDEQDMRKMGGLKNLLPFTYISMVCGSLAL-SFPFLTGFYSKDLILEAAFSKYNLLGFFSYFLGTVGAFFTAFYSTRLLFLTFLSKPNGYRKIICYSQDSGFIIKFVLGILILPSIFIGYLSKDMLVGVGSNFFENSIFFNLNSFNSFDAEFVQNFYKTLPIHFSLFGIILAFLVYSFKSKFLFKMKSFLLGKKFYSFLNKKWYFDKIYNEVLGAFFFKYGYSLSYKFIDRGIFEILGPTGLSFLTGPTGLSFLTLNLGSMLHKTQTNFLYHLLLTVLFSVTLLLFFELFRT---------IIIT-ND-FFINYCNEYSNILNYIFCSIINIFSLELLFINIMVLIIVIKTNKTYQ-----------------------------------------------------------MLLVLNFYFILSLGIIISSSFVVFSNNPIYSLLWLVVSFLFSSSLLLILGCEFLALIFIVVYVGAIAVLFLFVVMLLDLKI---NNLRSKKNNAFFSVAIFGFIVLLCLLFFNLNFLKYEFIFSNFNLICQKCFIDFKNLLLN--------FSFSIDKINF-------LFINWKDSINSLN--EVEIYSIVLYDIFVVQFLLVGFILLSVLIGVVFLTNSY--ESSKIIEQASFKQISLNS-----NFFYK---------------MD-----LNIKN--RRMKHFTINFGPQHPAAHGVLRLLLELSGETIIKASPHIGLLHRGTEKLIEYKNYLQALPYLDRLDYVSMLAQEHSYCLALENLLNCKIPERAQYIRVLYAEITRILNHLLAVGCHAMDVGAMTPMLWA-FEEREKLMEFYERVSGARMHAAYFRPGGVHFDLPLGLISDIFLFVNQFKVKLLEIEEMLNENRIWKQRLVDVGIVTAQDAQNWGFSGVMLRGSGLNWDLRKSQPYEIYDKLKFDVPVGRNGDCYDRYWVRVLEMKQSLNIILQCLEQMPFGLVKTNDPKIVAPLKSDLKKSMEALIHHFKIYTTSFTIPSNETYIGTEAPKGEFGIYLVSNNTNKPYRCKIKAPGFSHLQALNFMSKGSMIADVVTIIGTQDIVFGE----------------IDR---------------------------------------------------------------------------------MKKTNVYKLVENLPNVKTEFYQ-LQYG-FFSTNFILKDLLCILKNHFIYCFKILTYISGLDYPENFNR-FKLVYDFLSIKYNNRLRVKILVDETIPVSSISFIFIGAVWWECEAWDMFGIIFSRQKIIIRLLTDYGFYGYPLRKDFPLSGFLESKYNLFKDKISYNKLELAQSYRLFRQDSPWEKKS------MIQQETLLKVADNSGAKTVKCIKVLGGYKKKNAKIGDIIVVSVKTTQ-NNSKKALKLRKKEVLKALVIRTKSIFKKNNGFYIKFD-----NNSVALLDKQKN---PLGTRVIGFVPKKLKK-KFNKFVSISRY------------------LI--------MK--NGPKNL-KF---KKIKK-GKLTKFEFKSNVLKFGNVGLKAMESGIINLKQIESSRQIITKKTKRNSKLWVKTFPYLPISSKPIGTRMGKGKGKISYWGAKISSGNIIFEM-SGSNN-KLLVISLLSCKSKL-PIKTKICYKKIFWLTKTKKF-------------------------------------------------------------MVLQTLKPTSPGKRHLIKLNEK------------NIS-KKPILK-TKLKN-KKINLGKNNTGKITIGHKSGGEKKRYREINFT----NKNFIGIVFNIEYDPNRNAKIAAVFNFKSNTFFYVLAPKNLEIGNILKSGLE-AEKKTGHTMNLEKIPVGCCIYNISSKPNSFAKISRAAGTYSVITEK-TKQYAKILLSSGNKKL-LSLKNFATIGVVSNELKLLTQTGKAGASRWLGKKPIVRGVAMNPVDHPHGGGEGRKSG--TRKTPWGKQMGSRK-KWRKS----------------------------------------------------MHILENFY---------SNNLKYSFINKFKQTS-LKTLPTIQKIVLNFKN--KTLNL--KNTAINLLALRLITKDKKT-CLILSKKPNLLLKIKKGNPIGCKIILSKKLMFFFLKKLVFNILPL-FKNYQE-LSLK-KAKFNKNSFSFLI-KNTMFFSQINNFYNILGYNISS---LNLNL-VFKTLNSQEQILFGLKK-LKVSSI-------------MIFKKNSFGTIYSIKIPNNISIFY-------------FKTQNIIIFKTKSKK-RFLMVDPRLNFL-ILKNRILVFINSLTKISNTVKKQLISLKKTIFSFFKH-FLIEIQI--NLYSKLKLIGIGYKIFKTN---YDGILSFKLGYSHSIYFK--PNLKTFILKAT-KLFIVGN-LYQNSTKVLSLIRTLKVPEPYKGKGILYENEKITLKEGKKT----------------------------------MEIFSITVYSKNKKSLNIFLNFLHFFIKNKVK-KIKF-------NAKKLKKTTLLKSPHVHKSAQEQFESRIYKKIIWV---TSFSVPQWVIFFKKS-FKKSFYDLKITVN------YSLVKKKYKIVKILNFKYFNLNSEKYVFKVGCKN-------------------------------LHF-----EKKL-----------KTYKFLKFLNFNGLVLLNF-----------------------------------------------------------------------------------------------------------------------------------------------------------------------------------------------------------MSL----------------MTKKINMFLKII-----KNKKILKKCVK-------------KSLIN---------------------------------------NDLKK-------CFLGKY--NFVVKYIISIVF-MYSNSFLNIEATTGNYKRFYSIK-SA---NLTNKFKNLNDQVLKYYYKII-I---------SKLKFSNSTPIAIHFYNIKN---YKWFVEKLS-KKIFILITKFYK-KHSYNGCRKKKIKRKKLKKWLSG--LKRQTVNLL----------------IFSS---------------------------------------------------------------------------MPTLKQLL--KTK--RIDKKKLNKTPALEKCPQKKGMCLKLVIRAPKKPNSALRKLAKLKL-TNNKKIYAYIPGE-G-HNLQEYSTVLIRGGRVKDLPGVKYHLVRNKFDLLGVKNRKTSRSKYGAKNLEKLRKYL-------------MYLFNSKLVENKKIKFALTAIFGLGGSNSLIVIKKLGFCSNLKLKMLSKNQILNLIKTITS--LNILLGNELKKIQFSNLKKALEIKLLKSFRKIQGLPIRGQRTHTNAKTARKKIKIL-----------------------------------MKKLFIKDKILRNILEQSNKKYFILKSIMKNVNLFILIRQKAF-LKLKKCSQKFSKVSIVNRCVNSFNKKRFNKFT-LFSRF-LYLKLIRNGKINGFQKSSW--------------------M------------------------------TKIVIISRNQKITPNLVNKKINVYNGKNFHELTILPNMVNYKVGEFSLTKTKIV-----------HK-------KKFKWAKK--------------------------------------------------MKI-----S---------VKSQ-SNKV----LSLKLIKYKIYKPK-FQNE-------------------------LNDTKLKLKMNLKIIFKYFLANKKILFVGIENKFN--SFIYKLIKSTSHSYIPN----SLWFKGVLTN-SKIVFKY-LV-------LSKNL-------NK--FIKFLFNL-----KSKTNLILMFGEKPS---NLNE-FLGLKTPIISF--------------FHFNK-LYDYCLS-SKTKN-ASLFFYLIEILKRKAERLKIK--------------------------------------------------------------------------MS----------QKVNP-TILRLGIK---NEWFSKYFEKKSQELTTYSFNDLEIRKFIDLFFKNY------------GLTLIDYKLYYKKSSLHLFIIYDINILQFKYLFANKIL---IKKAKIKKLAFGFL--------------------------------------KTFSKS--NFRNASLTLD---------------------LV--KLKNKHKLKKIKLKTFRSYLN------------------FYKLLKNFF------------FKKIKATQIYKNSLKFRIYFEKKTYNDKTSC-----------NKKLLKVKLKRLYFLK----------------YHELLKNLK----------------------NINQ-H----------------------NFINLFTKKIFVGLSTFLKKKTHLTITL--KQLN-KNNS--INISNIK---KNNLSFIIMNLKKFE-NTSYFDSGINLL--YNLAKNRTGLAYLISNYISI----------EFSKIKNPKFFNFFLKFIITSIKYFLLLE---KTI-KSLKINIKGNLGRKPRAFSKI--FILGQKISNSTIN-TSLQYNESTCFSKKGTFGIKVWVIT------------------------------------------------------------------------------------------------------------------------------------------------------------------MLNNNSKKTRFKPL----YKQLLKLRVNAL--YNF---KIL-----------------------------KLKKKKWENFLYYFKTQFNKTKY---------KKYRII-DQSKLLINRKNK--FELNYNK-SFKKKFIFFKVFNIFFGKLKKTYYKILKNKIKNTLKT-----QKIK-NIKLFMIKKLESRLDYVLYKSKFCLTIRSARQYIAHGHINVNKSSIKNPSFILKSGDLISLNP--VLLKKYKKNLTC------------------------------------------------------------------------------SPNWPLYPNYLTINYKTMEILFFGSF------INETNSIFMYPFY---------------FKY------------------------M-----------------------------------SRLTRKKIINFIMNKGNKFCSEKLLKKTLKYLIKKN-KKESRIVIYLAINQSLPTFKLEVKILKAKKQ-----KLTKTKPSFIFLNKTRVSSSLKLIINLSS----SKKNTFFK--NLHHQFIDPSS----LLIKKITNQAEVLAYKNILTFYRWAV-------MKNYLWEMFSNIKNAQLAKKSIIYANR-KRFCENFLDFLWSQGFIIGYKIN--N-----KNKIKIFLKY--SKNKPVINHLQNVSKPSRRAYFSSKKIWKISPKKSFFIFSTSKGLKSLLYCKKENIGGELFLILNMS----------------RVFYQLNYKLWIFVIFVIFHFFKIKWKSQNDWNKVNERWARLEAKTPKNVVPRGYQGNFVRPNPIDEK---PFRICLDWDKNDSGLFWKIHENFRNFLVNFESLVLWD----------------------------------------------MGHFFLEITNRLVLMIFVKLNLLIT-CYYYKEVLYFILINDLIL------NNNFNFYFVYTNITELFLVYFKLVNFFSLQFFFLYLLYTLFTFVVPALYKKEFILLKKALLFLLTLLISNFFLVIVFIFPATW-AFFYS-FQE-LFLKNL--IFLEVRINDYFQFFT-KTYYFMLIYIFNAVII--FLVTKKL--YYSKIYIKK--FRKLNYLAFFFLFTLIN-PVDLFSQIFFLAIFYFCYELLLFFLFLKKVLFVFI-KIR-------------------
>Eucampia_zodiacus_MW026607_Ez
------------MLLTPLEQFQIISLFSIKLF--CLDFSITNMLLVNFIVLGLFSFIISCISS---NAN-SLGETSFFLIPTSWQVLIEMLYETISQLLFDNL--NNEGEKYFPFISVLFTFILFSNLIGLIPYSFTITSHLIVTFSLSLAIFIGINIICVKRHKSHMLSLFLPANTSFGLALLLVPIEFVSYIFKPISLGVRLFANLMAGHTLLKVIVGFSWSMLL-LED-VLS-VAHVIPLLILVILMGLELAVAVIQAYVFTILTCIYLNDGINLH------------------------------------------------------------------------------------------------------------------------------------------------------------------------------------------------------------------------------------------------------------------------------------------------------MPQF--------------DLLTLGAQVFGLLLSLSLFYYYTI-SVTIPYFIEIKKFRTKKLTKNSE--LVTNINKDLNYTLWLINYSYKNFLK----------------------------------------------------------------------------------MLLQAAKFIGAGLASIGLAGAGVGIGTVFGALVLGIARNPSLKDELFKTAILGFALTEAIALFALMMAFLILFAL-----------------MATGTNLNPIYQFVSR-WLFSTNHKDIGTLYLIFGAISGVAGTALSLYIRITLYQPNGSFLEYNHHLYN-VIVTGHAFIMIFFMVMPTLIGGFGNWFVPLMIGAPDMAFPR-----------------MNNISFWLLPPSLLLLIASVLTEAGVGTGWTVYPPLSSGTAHSGGAVDLAIFSLHVSGASSILGAINFICTIFNMRVKSLSFHKLPLFAWSVLITAFLLLLSLPVLAGAITMLLTDRNFNTTFFDPAGGGDPILYQHLFWFFGHPEVYI--LILPGFGIVSHIIVSMARKPIFGYLGMVYAMFSIGVLGFIVWAHHMYTVGLDIDTRAYFTAATMIIAIPTGIKIFSWLATLWGGSIDLRTPGLFAIGFIFLFTVGGVTGVVLANSGIDVALHDTYYVVAHFHY--------------------VLSMGAVFSMLGGVYFWFEKITGVRYSEILGKIHFWTFFTGVNLTFFPMHFLGVAGMPRRIPDYPDAYITFNKFASWGSYISAFSSLLFFFIVFEALSSS--RKVVQN---------------------------------------------------------------------------------------------------------------------------------------------------------------------------------------------------------------------------MTF------------F-VKCDSPVFWQTYLSDPASISMEGILMFNKHLTFLITMIILFVGWILIQTLHNYTEFSNSFSSKFVHNKEIEIIWTSVPALILLLLSTPSFTLLYAMDEISEPELSLKILGHQWFWSYEISDFN---SCQK--QDQSLKYVCYMMVLDGLP--K-TKQGYFRLLETNKRVILPTNTHLRLLVTAADVLHSWTVPSFGLKVDACPGRLNQLNLFIKRVGVFFGQCSEICGVNHGFMPIVVVSLPTLQFHHYVMTKLELG---------------M--------------TFFNNIFNKFDNKQREYHLNK-----------QLLFNKK-EQFKYLK---------TRHSYHLVDPSPWPLIASLGAFFLTTGMVSYMHNFMGGGRLLATGFVVILYVMFTWWRDIIREATYEEQHTFSVQRGLRLGMILFIVSEIMFFFAFFWAFFHSSLSPVFNVGGVWPPEAIETIGSSGIPLTNTFFLLSSGATVTWAHHAIIVRAKKQAILGLLFTVLLAILFTGLQGYEYYEAPFNITDGVFGSCFYMATGFHGFHVFVGTISLIVSLIRIIFNHFTATHHFGFESAAWYWHFVDVVWLFLFITVYWWGGIH--------------------------------------MKKNK------ILNSNIYDKFSKSVSS-------NDL-KNSSFMASFITKTTR----------------WNSNYLLSIVDNHIIHYPSPINLSYAWSFGSSAGFCLVVQILSGIFLAMHYTPHIDLAFSSVEHIMRDVNNGWLIRYIHANGASMFFIVVYCHIFRGLYYGSYMQPRQLLWCSGVIIFILMMGTAFMGYVLPWGQMSFWGATVITSLVTAVPVVGQSIVDWLWGGFTVNNATLNRFFSLHFFLPFIIAGLSIVHLALLHKDGSNNPLGVD-TGVDKVPFYPYFAVKDTFAIFSFLILFAGFVFYFPNTLGHPDNYIPADPMQTPAHIVPEWYFLPFYAVLRSIPDKLGGVVAMGGALIILLLIPFTNTSEIRSTTFRPIFKIFY--WLLVADFLILGWVGQKPVK-DIYV----IVGQIATVYYFLFFLVLIPAIGLIETKLAHYKFKN------------------------------------------------------------------------------------------------------------------------------------------------------------------------------------------------------------------------------------------------------------------------------------------MCLVELKNSPKPVVSCAMSAKSC-LNNNEVYTNSPLVKKARENILEFLLLNHPLDCPICDQGGECDLQDQSFFFGFSKKRFFNFKRVVTDKNIGPIVKTVMTRCIHCTRCVRFASEIAGVED--MGMFGRGLHSEIGTYVTK-TFQSELSGNVIDLCPV----------------------------------------------------------------------------------GALTAKPYPFISRSWELKNVNSVDFSDGFGTELQVFLKNNKIV-KILPGFNKTLN--------TTNWISDKTRFSFDGMFSPERVLTSFIE---TNNNKIKTTWKLIFNEIIYFLYFQDHLNKH-FFKLHNLIITFNYNISLEVLCLLL-----FLKKKYSFLKLKKIEGNS-LNSNFESDFIIDKNNF-NENLDFSDVCLLIGVNTRYESPFLNLKLRKRYLKGNFKIISFNSLIDVTFPVTSIG-TNLNILKSISEGSHFLCQELINKNSPTILIGSD-IFNRHDSNEIKL-VLNNLKL-YLKKV-------NINVLSTSINEVGVNYLDNFKKLSLADISNSLGIYCLNL-----------------NKMS--SNLKKILELKLLNYSN----SDYFLPKFL-IEQNNGF----VNKFIQR----NKNNLNCSSYLNIPNNSFFESD-GTYLNAEGIIKKNIKFLSAV-KQSKDDWQIIRKLFSCSNQ-LTFLSNKKWN--NVLNYNS-NNFFQYKCYLNFMFF-ANDSLTSRNLISKNLILSKV-PVLKNSYK-ISKKKLFKTSIKLWLDDFYLG-GKDSYSQHSITMINCSKSLRKTKTNFSYVV-----------M-ILTIICSILKILAIVIPLLISVAYFTIAERKIMGSIQRRRGPNVIGFLGLLQPLADGLKLFVKETILPSNSNLFIFLLAPLLSFILSLIGWAVIPLSESIVISDLNVGILYLFSISALSVYGIILAGWSSNSKYPFLGALRSAAQMISYEVSIGFIVITVALCSGSFNLSKIVLAQNQVWFLIPLFPMFVLFYISMLAETNRHPFDLPEAEAELVSGYNVEYSSMTFALFFLGEYANMLLMSTFSAILFLGGWLP--LF--NFFPLN-ILP--GS-FWLSLKILIGVVFFILTRAALPRYRYDQLMYIGWKSFLPIALGYLILTTGILISFN--WLPY------------------------------------------------------------------------------------------------MT----------VETLL-FKNIN-ILPELFLGISLVYFVLHGTFL------SINK----NFYIIQTSCIYLGILVLGMTSFLIFND-NLDI-------LE------------ISIMNSTINNDFLSLFSKITIGLISSFCLLMVCNYLNDQQI-NHFEYVLLILFSVLGLFLLCSSNDLLTAYLAIELQSLSFYVLASFKKNSTFSVDAGIKYFILGAFSSSLFLFGSSLIYGLTGTINFDDFNSLFFCVFPGSSAVFGN-IKEYYN-------------------------------------------------------------------------------------------------------------------------------------------------------------NQ--------------------------------------DQNIL---------------------------------------------------------------------------------LYALAEKLSTFTEKEF----------------------------------------------SEYDGNVLKYE----IK-NTNVFE-----------------------------------------------------------------------------------------------------------------------------NSS-----------------------------------------------------------------------------------------------------------------------------------------LNFDKIITYN-------------WIGLHAIQFFKNIDF--TINTQV--------------------------------VSK----------------------------------------------------------------------------EEL--------------------------------------------------------------------------------------------------------------------------------------------------------------------AYLQNWVS-FAEPAQEQIL-Q---------------VINLEFSP-------------------------------------LTMKYDNML--------------------SSKYSEVFSGWYFGIFSLILSSCIKSTDF-----QELELFNNSFDTN-LLQFALVFLLISLFFKLAIAPFHLWSPDVYEGSPTSSTFFFAVVPKLAIFVLLIRIF--YYGFYG-FI-DSWRYFIVIIAILSIMVGSFGGLEQRKLKTLLAYSSISHMGYSLIAFNSGTSEGLQMLISYLLIYTLSGLCIWSIFVLTRLK-NFHSKKQNKDLTDIVSLSKANKMLAIFFSISLLSIAGFPPMIGFLVKIGLFLTAIESSMFFLALISILCSVIATFYYIRIIKIIYFE-KTVVGKLYYPITTQNGIVV--VILFLLLLFLFINPSLLFLLSYKVSLLSLPSFPITLVA--------------------------------------------------------MTLITTD--------------SLFFFNNINSLTYNEFLPILIFLTIAILLSFILIGLSYLLAVQNPETEKLSTYECGFEPYEDARNIFDVKFYLVAILFIVFDIETMFLIPWSISLSKISILGFWSMIDFLIELGIGFVYIWYIGALEWD-------------------------------------MILTNIN-YILNIIVLLFLIGVLGLVLNRKNILITIMSIELMLLAVNLNFIVFSIYLDDIVGHIFVLFILTIAATESAIGLAILTVYYKLKNTIQMDKIKIIKS-------------------------------------------------------------------MFYIKNLLTYILLLPLLGAIILLIIPSKNKKLLKSIALNISCLTFLFSLILWIFFDKSIGTFQFVNKFLWIPILNINFTMGIDGISLFFILLTTLLIPLCLLVSWNSIQNN-LKEYLISFLVMEFFLIGVFCILDVLLFYIFFESVLIPMYLIIGVWGSRERKIRAAYFFFLYTLLGSVLMLLSILYIYYQAGTTDYETLLTFSFSELEQKIMWCSFFASFATKVPMLPVHLWLPEAHVEAPTAGSVILAGVLLKLGTYGFIRFSFALFPNACFYFAPFVYAMSVAGIIYTSFTAIRQTDFKRIIAYTSVAHMNLVMVGMFSFNIIGLEGAILQSLSHGFVASALFLIIGVVYDRHHTRMVKYYGGLAHVMPVYIIIFLFFTMANIGLPGTSSFVGELLILTGSFKTNTSITFLSATGMIIGGCYSLWLFNRIAYGNLKTQYINQ-FLDINKREFFTFLPLILGTIVMGIYPTVFSESIHLSVNMLIELMYF----------------MYLTLILLPFISSITAGFFGRFIGPHGAAVLTVSCLLITVILSFFIFYEVAIIGCPVYIKLMPWIDSEMFNVDWGFQFDSLTAIMCCVVTFVSSLVHLYSTEYMSHDPHLPRFMSYLSLFTFFMLILVTADNFIQMFVGWEGVGLCSYLLINFWFTRIQANKAAIKAMVLNRIGDFGLVLGILIIFVTYKSVDYATVFAITPLFVGEKFIFLNVEFDLITIIGFLLFIGAVGKSAQLGLHTWLPDAMEGPTPVSALIHAATMVTAGVFLIARSSPLYEYTPVMLKVITVAGACTAFFAATVGLLQNDLKKVIAYSTCSQLGYMVFACGLSNYPVGV-FHLVNHAFFKALLFLGAGSIIHAVADEQDMRKMGGLKKLVPFTYSMMVIGSLALIGFPFLTGFYSKDVILEVAYGKYTTEGHFSYLLGSLGAFLTAFYSTRLLYLTFLSNPNGYKSVICKAYDSSYQICIALAILSIPSMFIGYYSKDMIIGLGTDFWGNALYILPENMNRIDAEFIDHTFKILPVILSLSGATLSFILYTFGVKLLFQFKTSFIGKKIYNFLNKKWFFDKIYNEFVGQFFFKFGYNTSYKIVDRGIFEIFGPLGLSTAVSKK---------SKLVSNLQTGYMYHYTFSILLMSTLLLGIRQFWM---------FFN-----TSIDY-------------RIFIIFFITSLFLVSNKK-----------------------------------------------------------------------MIINFLFYFFSFSLILSSLMVISVQNAVHSVLFLVLSFISSASLLFLLECEFIALLFIMIYVGAIAVLFLFVVMMLDTKI---VNIKKDLVKYFPFGSLIGILFSFEIFLLIS----KNFT-SNSYI---------NSVLYN-------------------------FHTNWFDKLDTLT--ELESIGQILYTNYVLQFLIAGNILLLSAIGAVSLTLKT---KQSSRKQIIFKQLSRTY-----KNVLIV--------------MT-----LKKNELLKKIKNFTINFGPQHPAAHGVLRLVLELDGEIVERADPHIGLLHRGTEKLIEYKNYVQSIPYFDRLDYVSMMAQEHSYCLAIEKLFNCQIPQRSQYIRVLFAELTRILNHLLAVGCHAMDVGAMTPFLWA-FEEREKLMEFYERVSGARMHAAYFRPGGVHVDLPKGLLDDIFLFVDQFNIRLTEIEDMLTENRIWKQRLVDIGVVTANDAYQWGFSGVMLRGSGVKWDLRKSQPYEIYEKLNFDVPVGTNGDCYDRYLIRVFEMKQSLKIIEQCLEQMPYGPIKSSDKKVTPPSRNDMKQSMEALIHHFKMYTQGIVVPESETYVGTEAPKGEFGVYVVSNNTNRPYRCKIKAPGFNHLQALDFMSRGHLIADVVTIIGTQDIVFGE----------------VDR-------------------------------------------------------------M----------------SQQVVVENLRNLTKLIPIEKIQVFN-TDIF-IIVKPSILLDVLTFFKYHISYQFDILTCISGVDYPKNKYR-FKIVYELLTIRYNFRIRIKTFTHELLGIDSSEKLYLTAGWYECEIWDMFGVFFKNHSNLKRILTDYGFEGYPLRKDFPLSGFVEMRYHETEKRIVNESIELCQEYRTFAFLSPWETEKH-----MIQQQTILKVSDNSGAKTVKCIKVLGGYKKKFAKLGNVIVVSIQKLR-NKSKSTSKVNKGDVCKALVLRTKKPFNIKDGSNIIFQ-----ENSVCLINKQNK---LIGTRIIGPLPKILKKGKFNKFTSISSG------------------FI--------MF--LQPKRS-KY---KKSRK-GKLTKLNFKSNKLIFGSIGIKALESGLISSRQIESARQAIARKIQRKGKIWIRIFPHYPVTRKPIEVRMGKGKGSVSHWAAKVSGGTVLFEL-GGIPD-NIALSAFKTGGAKL-PLKTIICK-------------------------------------------------------------------------MELKRIKPNTSGSRNYIKINRQ------------DLN-KKPLLK-NYIIG-KKNTAGKNNSGKITVRHKGGGHKKKYRILNDY-K--TPNINGIVCSIEYDPFRNAPIISVFDYEVKTYFYMIAPKNIKKGDIIKTGKN-AELKTGHILPLSKIPVGSLIHNISIHPNKFGILTRSSGTFSQLIEK-NSLKCKIKLSSGKLIT-LPLECKATLGTVANENFFLSNVGKAGRSRWLNNRPSTRGVAMNPVDHPNGGGEGKKSG--KKRSPWG-----------------------------------------------------------------MNYLQNYY---------NNIVKYDLINKFTYKN-INNLPKFNAIVLSFNY--KTNNL--KQLISSLIALELIGE-QKP-IFTKSKVPVISLKIRKGNPIGCKLILRKNNLNNFLDKLLNEIFCD-LKLAIN-SKHI-IKNKFLPIFTLKL-KNNLNFSILETHYQIFK-NLSN---LNIVF-ITNAKNVSE-FIFLLKS-YKIFK----------------MNSQIVKKKYIIKIPKSIFLCY-------------LEQNRILFLKGPLGH-RIINLKLKLKTN-EKKGFMFVTDQFFYNVSINDKKNLKAYQGTYTSLIKK-KIFELLK--PNFKKLKLVGVGYKVLLEKK-NSLTLLKLSLGFSHDIYFKVPNDIQIICYKNN-KLIILGN-NFKKVSLIASIIRSYKIPEVYKGKGILYENEQIKLKEGKKV-----------------------------------MFINIYISSKNLKSLKLFTSFILKLVNNNKL-ISKT-LIKNFQKKNKQKIFTVLKSPHVNKTAQTQFEYTLYKRQFTI---FTNSSFKFIFFLKYF-QENIFSDIKIKTK------FRTNLKKNT-SINFK----SFSKS----------------------------------------------------------------STSLYLNYLDVLGELKF----------------------------------------------------M-------------------------------------------------------------------------------------------LIIIVNMLLS--------------------KILKTKKH-----------------------EKV----------------LLKKLYFFIKILE----KSQNN-----N-------------KIILN--------------------------------------LMKKYN-----MLKLYFNT--PKLLSYIIVINM-SLTNTIVSLIDTKGKLLISLSAG-QL---HYKGKQKKKQPTVLISLLKEL-L---------IKSRFIGNKPIAIHFKNTKA-YHESIVISMLS-EKFFIQFIKSYN-LLPHNGCRPKKLKRLKNKS--------------------------------------------------------------------------------------------------------------MPTINQLC--KKK--RKKKLKKQTTPALYNSPQKKGVCLKIFIRTPKKPNSALRKLARIRL-SNNKKVNVYIPGE-G-HTLQEYSTVLMRGGRVKDLPGIKYHLIRGKFDLTGLNSRKTSRSKYGTKKISK---YI------------MVYIFETEISNKKTITYSLQKIFGLGNKTSHKICKKLGFSNNLKVNDLSKEQTFLLIKSIEQ--SSILINNDLKKKNYTLLKTLIEIKSYKGLRRLSNLPVRGQRTHTNARTVKRLKKL------------------------------------MKKLIYKDQHKRQTVFEFEKKKKILLSIFKNTSLSIFIRWNAL-NKFSNFSKNIHTVRLKQRCIITGRKTKTNKVF-KFSRL-KFLQLSSKGFISGIKNSTW--------------------MSRTKWKGPYV-QTDLLKQ---ISKVKNCKKTNFKIFCRNSTIIPQFIGLHFNIHTGKLFVKIEVLETMVGHKFGEFCPTRKKFS-----------YK-------KKKN------------------------------------------------------MKL-----IK--------INLK-KSKL----LKLYILKYQIYLSN-LNKFDNK-------------INLT-----LENIEIYLKKSLKLIYEYHSKNEQILFVGFSFPNN--KLIFDIQNTTKHEFISE----NNWFNGLLSN-NNSNHK----------------------------------------KKLPKLIVIFNSKYKTN-IIKE-AINSKITVISFGDLSKI----YLKKSIYII-PGNY----KKLIS-FNIFSLLLFSILKIKQKNKNFLIPKILTKKNFNKKKLL-FQQSKYTN----IKKRYND----------YKK-------------------I----MG----------QKINP-HILRLGIN--QKEWNNKYLEKNIEESSFYIFKTLEIQKYVSRFFFLH------------GLLVHTCKIRYTDNSLNLHVSFYCSKRFLKQIQFLNI----ENNFKTFSN----------------------------------------------------------------------------------L---QGYSNIKKTF-FKVLTK----------------------------------------------------------------------------------------QPKKRIKSIKNYK----------------NITSQINFK----------------------TNQI------------------------LNFNSFSNKLIECLSKYTKNNIIVNIVL--QNLN-KGLS--LRLVNKE---SQLFRKLILRLRKFS-NNEFFKETINVV--LISLKKKNS-AKFLCEFIAR----------EISQLKRHN---YYLNFLKEILLVLVKSTF--SSV-NGIKIVINGRFNGAPRSKKKI--ILVGN-VPTQTII-SSVDYYKTTSYTQNGTFGVHVWITEK------------------------------------------------------------------------------------------------------------------------------------------------------------------MITK-KYNRYKPL----YKKFISLRKNIS--YNQ---KIL-----------------------------NFNKKKWQKIIFFLKRSNKTKN----------KIYKIF-DLNLYFISKFG-----TIFKK-QHKYNLQTKQKINLFYGGLKKKYLKKLLFLNLEKNKSKS-------------LMYGLENRLDTIIYRSHFSSSLRTSRQLISHGHILVNKIKIKNSSYKVQPGDNIEVSP--NIKFLIKFNIGN------------------------------------------------------------------------------SSLWPLPPKNLSINYKTLQINYMQN-------INNVNLSQYFPFW-----ADWNTLSQY-YKK-----------------------------------------------------------MIKPIKKIFLTKLINNGNKYNSEKIFKKSIKLLQKKL-KKNSKDVLKKSVINSSPVLKVKQIKQ---RR-----KQIKEFP-YIVNKTLRISLGLKSIVNSVR--LKKKYGFFYK--ELTDELLLTTDNKSSTVKLKKNNYENAFKLKKY-ANFRWV--------MKNYLWNMFANIQNGQMANKVFILQRQ-TKICSSFLNILWNEGYILGYKIDSLD-----KKKFKIFLKY--KNNKPVITALKSFSTPGNRIYLNTKQLWKISSIEGLLIISTNKGLLTLSECKKKKVGGEPFVIVK--------------------MGTISFGQIILIVLLGVLLF-------GDISKIKKQISKIKKK------------------------------------------------------------------------------------------------------------MFLYYIKEIRNRSYFLIITWVSTIVV-SYSYKEKILFLCLKPNLQYF----KT-DSFYFIFTDLTEIFTTYLELCYFVTNQFFLIKLIYHLIIFISPGLYKFEYKKLINLVLLNFFFFGIFFLILNNILLPLCW-NFFLS-FKD--TTMYSVNFFFEAKINEFVNFYL-KFYKFCLLCSSVFVFI--YVGLEFL--KINNNIFIK--LRKNLYFGFLILATMLT-PPDIISQLFFFLIFIFIFEFLLILKFSQNLLSK---VTN-------------------
>Eunotia_naegelii_NC_037987_En
-------------MKSPIEQFEVVPLINLEIYEGKIDFTVTNLFLANMIILIFMVLLTYYITP---KSNKNNSENIVFFVPNRWQLLIEYLIMTISQLVADNLGNNSEAQKFLPFIFSLFNVILLTNLLGLLPYSFTVTSHLIITFLLSFSVFIGTTIVCFQKHNYKMIELFVPANTSFLLTLLLVPIEFISYISKPISLGVRLFINLMAGHCLLKVIVGFSLKMMLSLDA-VLP-IFHILPLIILVLLVGLELGVALIQAYVFTVLTCIYLSDSINLH------------------------------------------------------------------------------------------------------------------------------------------------------------------------------------------------------------------------------------------------------------------------------------------------------MALT--------------DPCLIFSSIVWFLVTFVSFFNFVISNKNFLGILKNLKFRKKKIIRSLI--LINE----LDNVNFLFMFLYLIFLKWVQKW----------------------GKVLSE-----------LIKKLIV---------------------------MFNEVILNAAKYVGAGLATIGLAGAGVGIGTVFGSLILGIARNPSYKDELFKMAILGFALTEAIALFALMIVFLLLFAL------MSELIKRFCKYLNVKTQTSEITNFVSR-WLFSTNHKDIGTLYLIFSALAGVAGTALSFYIRLTLVKPNSAVLEYNYHLYN-VIVTGHAFIMIFFMVMPALIGGFGNWFVPIMIGAPDMAFPR-----------------MNNISFWLLPPSLFLLVGSVLCEAGVGTGWTVYPPLSGIVAHSGGSVDLAIFSLHVSGAASILGAINFICTIFNMRSGSIFFHNLPLFVWAILITAFLLLISLPVLAGAITMLLTDRNFNTTFFDPAGGGDPVLYQHLFWFFGHPEVYI--LILPGFGIISHIINSSARKPVFGYLGMVYAMFSIGVLGFIVWAHHMFTVGLDIDTRAYFTAATMIIAIPTGIKVFSWLATLWGSAIDIRAPILFALGFIFLFTVGGVTGVVLANSGIDIALHDTYYVVAHFHY--------------------VLSMGAVFSMFGGIYYWFNKITGKCYSEFLSIVHFAIFFVGVNLTFFPMHFLGVAGMPRRIPDYPDSFYMFNKISSIGSYMSILSSLFFFYIVIEAFTAP--SFEDSLEKDEAGY---------------------------------------PE--------------------------------------------------------------------------------DIAASVK----------------------FVKTS--------------------------------------------------------------------------------MQYKTGFQEPSSTILHSIIEFNQHLLTIIIVIVVLVGWALYHIIVNFIEFNSIQSRKFTHSKDLEIIWTSVPAVTLLLLSIPSFTLLYAMDEAVAPDMTVKIIGHQWFWCYEIDDFLQIESCEIGSLKKALRYTSYLLVIDGVP--AADTEGFFRLLETTKRIMLPIKTFLRLLITSADVLHSWSIPSFGIKMDACPGRLNQISLFIEKTGLYYGACYEICGVQHGFMPICIVST----FKENILNRLLSLKN-------------M------------------------------------------------FLKN--NRNLTLF---------TKHSYHLIDPSPWPLLTSSGVFMLTVGLVTWMHNFVGGWTLLLNGLFLMLYIMSIWWRDVIREATFEDQHKIIVRRGLRFGMILFIVSEVMFFFAFFWAFFHSSLSPVFNIGGVWPPKSILPVTLSGIPLTNTFLLLSSGATVTWGHHAIVTKAKKHTILALLITIGLALLFTALQGLEYTDAPFNISDSVFGSCFYMTTGFHGFHVLVGTIALFVSFIRVVLNHFTDTHHFGFEAAIWYWHFVDVVWIFLLGSLYWWGQ-----------------------------------------------------------------------------------MYCFVLNSFR----------------WQKAIVLSVLGNHIIYYATPANLTYAWSFGSLAGVSLVIQIISGVFLAMFYTPHVDLAFASVEFIMRDVNNGWLVRYIHSNGASMFFFVVYCHILRGLYYGSYAKPRELLWISGVVLLLLMMATAFLGYVLPWGQMSFWGATVITSMFSVIPKFGQSIVEWLWGGFTVNNPTLNRFFAFHFFLPFAIAGVVLLHLVLLHKDGSSAPISDS-TGVDKIPFYPYFFVKDLFAFFCYLLIFSVLVLYYPNLLGDPNNYILADSIHTPRHIVPEWYFLPFYAILRSIPHKAAGIMAMAFSLIVLFIIPFLNTSLVKDTSSRMFFKVCY--FAAVADFLVLGWLGQSPVK-DGYI----FVGQVATVYYFFFFLILLPFAGSLETLWVYYRSKSFFKN----------------M---------------------------------------------------------------------------------------------------------------------------KKLITINN-----------------------------------------------------KSYEFNFT--------LSSTNNLPLIESIEAVGIHIPNFCYNQELSIAGNCR-------------------------MCFVESKNALKPVISCAINLKSY-L-NSEIFTESPLILKSRENILEFLLLNHPIDCTICDQAGECDLQDHSLIHGVASKRFYKYKRMVDDKYIGPVIITAMTRCIHCTRCIRFCFEIAGLKE--LGIFGRGVYSEVGIYKSNGQLTSELSGNLIDLCPVGSFTKRLKKISLVWSMSCRFFHKEAKK-------------NLISMKLIKNNVTLLALTISNNK------------FPNLLLNGALTGRPYPFTIRVWEHIYKSSIDSTDGFGQSLRAGIAYDKIR-RLLPNLTTNEE--------DTPWINDRTRFSFEGLPSGTILKSVFVK----RNKNKKKLRRKLTEIILLLFYFYDHLNTH-IIETSYFILVFGTSISLELISLLL-----FTFYKYSFLKIKTAEVLP-QNNDLESGFQLNSSSTNLTNLLKSDLCLFIGVNTRHEGSYLNLKIRKRYLKSNFNIVSLSSLLDLTFPVFLLG-STLKVMSSILEGNSLVNQLFKNSNHPIVVLNSD-YFRRIDNKNCNI-FIETLKA-YTSISTKN--WNGLNILNYSLNNVGANMLNNFSAIQPVDLISYNTLYFFNT-----------------PLYI--FSLKKLLELRVLNYLI--IKTGNKIPKVA-IYQSSSIEN--SSWFTKT----LKKNENVRSCFYVPTENFYNNF-GTYVNTEGFFKKSISIIVSK-LSLKNDWRFLRRIFRYTRKKIWFTKDIKNK--QRIFFRS-KNPFKFKNYLALHLL-PVKIFTRLMFYQLSENKPF--FIKTSMFF-FLLSKTFNTKIKFWLQDFYLG-NRDLYSRHSKTMVKCSAYLKSTKLNFVI---N---------M-SKTILLTILKTLSIIIPLLIAVAYFTIAERKVIGTIQRRKGPNVIGFLGLLQPLADGLKLFAKETILPNNSTTSIFLLAPILTFILSLISWAVIPFSNNIVFANTNLGILYLLAVSSVNIYGILIAGWSSNSKYSFLGAMRSAAQIVSYEISITFVIVTVCVCAGSLNILTIINSQKNFWFVFSLLPLSAIFCTAMLAETNRHPFDLPEAEAELVSGYNVEYSAMTFALFFLGEYANMLLMSALASILFFGGWLP--II--NLFPIEAIIP--GS-FWFSLKILLGVLFFIFTRASLPRYRYDQLMSIGWKCFLPFSISYLVFTVGITVSFQ--YLPTW-----------------------------------MINNFE--------------------EDLCYKFFIPFRIIDDLSIFENNESL-RS---QISLFFDWSLVENSIFNIS-LNELS-LIPEFFLAFTAVTIITHCSLI------AYNKK--YNSVLLQFSVTSLCMLIVFLTLLLYLHE-GSIT-------VK------------HLSFEFSFLSDSLGFLAKIITIIASLFCMYLLQDYIIEYKI-NSTEYDLLMLYAILGLTMLITANDFGTIFLALELQSLSLYMLAGFKKNSIYSIESGLKYFILGALSAAYFLLGWSLLYGISGLFVLLGFHFFFFNIFSDVNSEVEK----------------------------------------------------------------------------------------------------------------------------------------------------------------------------------------------------------------------------------------------------------------------------------------------------------------------------------------------------------------------------------------------------------------------------------------------------------------------------------------------------------------------------------------------------------------------------------------------------------------------------------------------------------------------------------------------------------------------------------------------------------------------------------------------------------------------------------------------------------------------------------------------------------------------------------------------------------------------------------------------------------------------------------------------------------------------------------------------------------------------------------------------------SDNKKSANKTNQSR-LAESSLTLILISFFFKLAVAPFHLWSLDIYEGSLTSSTVFFAVVTKFSVIVILIKIC--YYGFYSLLK-SSLYQSLIIASASSILVGSIAGLTERKLKSLLAYSSINNIGYILLALTIGTLNGIKTTVFYLIIYISSSLATWSGLVSIQLQKNRYMKKQNKEFGDIVMLRKTNPILTLTLQIALFSTAGLPPFIGFLTKMNVFITSIESHIFLVSLITILLSIISTFYYLRLVKITCFE-KILVGKLYKPMKIKQSTVN--TIFSFFLPYQFFKPWLSIFFSYKVVIC------------------------------------------------------------------------MA-MFFT-------YASNNFYYANISLFKNEYFPVLVIVLTAFVLSFVILGFSFFFVVQKPDIEKLSTYECGFEPYNDSRHKFDIKFYLLAIIFIVFDIETAFLLPWSVSLSKLNILGFWSMIDFIFELNFVYLYIWSIGALDWD---------------MGSSPIFFDNFYKLNIYLQYNNMYTIGIN-FMLTTSLLIFFIGLSGLTVTRKNILVTLMAIELMLLAANLNFVAFSLYLDDLSGQIFVLFILTISATESVVGLALITAYFRLKGSIVFERIK-----------------------------------------------------------------------MFLEQNLLTYVLLIPLIGV--LIIIPIKQNLLIKRIALNISSLTFISSLLIWVFFEKNTGGFQFITNNIWVSYFNLNCALGIDGISLFFLLLTTLLFPLCIVLSWNKT-NN-IKNYLLAFLILEFFLIGAFCSIELFMFYIFFESVLIPMFLIIGIWGSRERKVKASYYFFLYTLLGSILMLLSVIYAQVQLGTTNYEVLLTFSFSEIEQKLIWFSFFVSFSSKVPSLPVHLWLPEAHVEAPTAGSIILAGVLLKLGTYGFIRFSIPVLPKASFYFVPLVYSICIVSLIYTSFTAIRQSDFKRIIAYTSIAHMNLVVLGIFSFNTIGVEGAILQCLSHGFVASALFLIIGIFYDRHHTKIIKYYGGLAHVMPVCIIFFLFFTLANIGLPGTSSFVGEFLILTGLFKISNSVGVFGSASMVLSGCYSLWLFNRISYGNLKAQYCKK-MLDINKREFVTLLPLALFTLVIGVNPNIFLTSIHMSVNTLIELIFF----------------MYTLIILLPLISACFAGLFGKTLGFKGSSIFSTICLSIVLLISCIVFYEVSVNNCCVYIKLTSWVDSGALNINWGFLFDSLTITMCFIISFISFLVHLYSTEYMSHDPHLPRFMSYLSLFTFFMLILVTADNFVQMFVGWEGVGLCSFLLINFWYTRIQANKAAIKAMIINRIGDFGLVIGILLIFVNYKTLDYATVFALTPLLKEKTTNFLNLNLNLLTVIGIFLFIGVIGKSAQLGLHTWLPDAMEGPTPVSALIHAATMVTAGVFLLGRCSPIYEFTEDLLKYVVFLGSITCFFAATVGLLQNDLKKVIAYSTCSQLGYMVFVCGLSHYEVGV-FHLANHAFFKALLFLGAGSVIHAILDEQDMRKMGGLKNLLPFTYSTMVIGSLALIGFPFLTGFYSKDLILEVAFSKYDCSGYLSYSFGTISAFLTTFYSTRLLFLAFLSNTNGYKPVIENACDSSYQISTVLGILAVPSIFIGFFFKDMLVGWGSCFWGNAIYNSPETANVVDSEFIPGFYKLLPIVFSLFVLICSFYLYTYSSKFLFKLKISSLGKKIYNFLNKKWFFDKIYNEYIGQFFFHFSFSVSYKIVDRGIIEILGPTGLSHFIKKI---------SLGLHKIQTRYMYHYLFVMLAGVSFFLSIRQFWS---------VLG-----ETFDY-------------RIAFIFFLQFFFLFLSHGKKNWQRFVYDIVV-----------------------------------------------------------MIEVLHGIITMILVFSSLMVIIASNSIHAVLFLILSYVSASIILLILKCEFIALIFITIYVGAVAVLFLFVVLLLDIKL---YQVNNRLFLY-SYSIFLSLIFLVELLFLAF----KNFR-VNPYLN--------QGWLTN-------------------------SHSNLIFKLDMLS--DIEVLGQVLSVNFVVQLLTAGLILFLGIVGSIVISINF--NLKKAKLQIFYRQFSKSF-----KSSLVF--------------M------LKKNLLLNKIKNFTVNFGPQHPAAHGVLRLILELSGETIKRAIPHIGLLHRGTEKLIEHKNYVQALPYFDRLDYVSMLSQEHSYCLAVEKLLSCKIEKRVQYIRVLLAEITRILNHLLAVGCHAMDVGAMTPFLWS-FEEREKLMEFYERISGARMHAAFFRPGGIYCDLPKGLLTDIYIFLKQFKTRILEVEEMLTCNRIWKQRLVDIGIISAENACNFGFSGVMLRGSGVNWDLRKSQPYETYSLLDFKVAKGINGDCFDRYLIRMFEMEQSINIIEQCLLHIPYGTLKTENNKLVPPSRNDMKQSMESLIHHFKLFTQSFTVPTSETYIGTEAPKGEFGVYLISNNTNKPYRCKIKSPGFANLQALNFISKNHMIADVVTIIGTKDIVFGE----------------IDR------------------------------------------------------------MT----------------KNILLYEHLKNLKRLCPIFRFQINE-NEVS-LVLNDKLLVNVLLFLKLHCSYQFKILTCISGVDYSEKKYR-FKIVYELLSIRYNNRLKVKIFVNELKPVPSVMGLFFAAKWHEAEIWDMFGVFFTNHLNLVRLLTDYGFEGFPGRKNFPLTGYIESRYSETKKSVVREIIELNQEYRNFKFLSVWENTEFN----MIQQETILKVTDNSGAKTVKCVKVLGGFKRKFAYLGDIIIVSIKTVK-N----FSKIQKGEIHKALIVRTKKKINKKDGCAICLY-----ENSVSLVGKQGRTITPIASRVFGPIPKKLSI-SFPDFTKISGE------------------TF--------MF--LQPKNLKKL---KKTRK-GKIRKLEFKSNNLKFGIIGIKAATSGIITARQIEAARQAIARKTKRKGKIWIRVFPDLPITSKPKEARMGKGKGSISLWAARVRGGTVLFEI-CGIKE-SVASDALRLGGNKL-PVKTSLFK---------------------------------------------------------------------------MEILNPTTPSQRHVIRINNK------------NLN-KKPILK-FKLSG-LKRSSGRNNIGKITSNHKGGGHKRKYRQLDFY-R--NQNSIGIITSIEYDPNRSANIASVYDLDKESYYYILAPIDLILGDVIKSGEKLIEQRLGYSMPMEEIPVGSAIHNISLKKGGPAKITRSAGTFSFILDK-TSGYCSIQLSSGKKTR-VPLNCYATLGIVSNDLHFLSERGKAGRSRWLNKRPTVRGVAMNPIDHPNGGGEGKKSG--KGYSPWGKPKTKKT-WVDRN---------GKALI--------------------------------M-------LMNYYY---------QSIVKYDLINKFIYKN-TEKLPKLKKISLNFGYDNKNFNL--KSLALAMLALELITK-QKG-KLTYFKTTKISIKIRKGYPVGCKITLRKTVMNEFFFKLLINVFPK-IKNFYG-IKIK---KNVTNTISFKL-KNSSSFDELEKNHNLFK-NLPL---LDITF-VTNTKNQKE-LLYLVIS-NKLPLLYQS------------MKIKKIQKKFIIKIPENISVVY-------------SKKKKLITFVGSHEQIRSFKLNTQIFWI-PHENAIKISAVPFSKISSNEKKTLKARQGTAVSLIKY-LLIELSI-SFFCRKMKFIGVGYRAFPLEI-SEKKLLHLRLGYSHQIYFRFLNELNFFCFKFT-KLFIFGN-SYQHVTQFSALIRSCKPPEPYKGKGILHENEKVLLKIGKRV----------------------------------MFLLNIKIKSKNKNSIKHFLKLITRFYNKKNL-RLNLTLANYLNKKNNYTKISVLTSPNANKNAQEQFLFKTYSKQTTI---FTFKIQKFLVLLKKI-KRFLFSDLKIQLM------FFLTNKIKK-KLITK----TFNPENFKTKLLQIPIQTK----------------------------------------------------------------------------------------------------------------------------------------------------------------------------------------------------------------------MSLLLNN---IITSNHDK------ETIQFNLEKEK-----------------------IKQGEIEILLQAFEAIQIVIDKKILSLDLIE-----KDQNAI------------------KTLNK------------------------------------------NK-------LITQKKNIIHPVLYVVHISI-LKKNTTIQVTDTKGQLKLFCSASFSL---KLSGKQKMMQPKVLISLLKYF-L---------GKAYFLKNKLIALHVKYMNK-NLLKLVIQRLK-KNINIKTINYSN-FFPHNGCRPKKIKRLKHKKKNK-------KTKKLVTYSTKNTW-------KFLIQ----------------------QHLHND----------TL----------------------------------MTTINQLR--KKK--RTQKKKLNKTPALNNCPQKKGICMKLTIRNPRKPNSAKRKVVKVNITSTRKNVYVYIPGE-GDHYLQKYSTVLIRGGRVKDLPGIKYHLVRGKLDFTGLKNRKTSRSKYGTKRVLN-----------------MIYVLKTQLPDNKSIFIALSSIYGIGKNRSKLICKKLGFLPNLKVKNMSDEQIFDLLNLIENLSTSIAFASDLKKIIKQNENNLALINTYRGIRLKKGLPVRGQRTHSNAQTASRFVNRYQEQEKSSQKKNKKIRKKK-----------------MKILNIKNKKIRQVIKKLEQSRFIFKTISKNTNLFYLTRWKAF-FKLKSLPKTSSKTIITNRCIITRRKKRLTKIL-NVSRL-VFLNFARSAEISGIRKAVW--------------------MSRSKWKGPYI-NEQLLSNQSLIESSSKNITNIIKTTSRNSEIIYGFVGLTFDVYTGKTFLKLEITEEMVGHKFGEFAFTRTHSP-----------PK-------KKKIKRKIAFKKVVK------------------------------------NGTKN--MKTTN---KN--------QNKK-TNRL----LTSELINFKTYKTQ-TKNHLNK-----------NSLLPTTNFYFIKQTSLNLKKILQIIFQYHLNRKKILVIGEKQLVQ--KQFFYIHKKTNHIFLSK----TAWVNGLLSN-NKTIKKF-LK-----------------------KKNPILRL-----IKNPRLIVSYNYWNL---IDSE-SYTRRITSVTLTNNYLEPKYRYDKSPAYYI-SGNLTEI-RKKKI-QFFISTLIEKIIKLPKLTRQYYKISSLYKKKRKNKKMS---KKNYYN---KTNKRIKT------PQKNFSRHS-----FIKNDA---KTKI----MG----------QKISP-DIFRIEKL--NNNWKSKYTENKKKEISAFFFKSLEIKNFIKRFSRFH------------GLAFHNCKIALSNTSLHLFVSYYTTKHSNTIINKNEIK---NEQYNIASDNTI--SDKSKKKTSIIIKTLVKTY--CQCFK-------TTQN-LKLKK---LLKKKQT----------------------------ETYKKTKFYN-KLRSFKKKMS----------------LKY----------------------------LKIKKKRL-----------------------------NRNHRIKKKKYLTYSHKFPFFRKQHYFT-TKLIKKKIKSGQLRPAYLKRKDESFNININKNKKA------------------------LKDNAFTEHFLDTLGNFIGKKYSIFLTL--KQLKVKSLK--NFYSKKN--IKFIKEKFNLKLYKYK-KNEFFELAKRIV--FISIKKKNS-AQLLANFISS----------QLNRLKKQQF--FFLKCIKHILKLLLENIIMSTKL-HGIKIIVKGRLNKARRANQRTFKLSIGK-ISLQHID-SNINHAKATSYTSNGTFGTEVWINYLKKT-----------------------------------------------------------------------------------------------------------------------------------------------------------------MT-QKQRYKPL----YKKFNRLFENVQ--SRQ---KIF-----------------------------NFKKHKWTALINRLKKGNYFR-----------KKNKVL-NYNGNTIVPLVEYRKPPKFKK-RYRYLMHAAKKINLYYGGLKEKYMRKFVKNIWRHKKKKSK--NKILARTEFNFLDIMESRLESVLHRSFFTQSIKNARQLILHGHVFVNGQIIKHGSYILKENDIVEINS--KFHEFIRFNIKK------------------------------------------------------------------------------SKFGHIQQNSLITNYKTLQILYLNR-------SKLDTFANLFSFR-----INIKNVIRY-YRYN-----------------------MIKNKEQYKKKQTQALKSVGNLEN--------FYKQKFKLKSKIINHQIKNGNKRTCEKTLLKCLKSFQKTL-FKNYKKVVQLAIINTTPIFLLKEIKKLKKRR-----KKETIIP-FIPKKNLRISYSIKNIILEAL-KKKSFSVKNYK--NLAQEMLLSASKKSETTKKKNEIQEQALKRKKQLARFRWF--------MKNHLWNMFANINNGQLAKRSFILHQK-KKICEKFLDVLWNEGFILGYKNYFTNIKTFKSDFTKIFLKY--KNGKPVINNIKPITKPGRRVYYTAKQIWKMNSKNTLLVFSTNKGLKTLNECKKLKLGGELYIILS------------------MKKINLIIKFILITIFFAFLVF-------ADFLSLKKKFNVLLKSVAN----------YII----NLK-------------NRKKGSWTLDIWF------------WKPTFYQLNYFPDFFR-----------------------MG------IYSYFFREIKNRFFLLFLTGLSVVVA-SYLYKEVLLFSICSNSQ------------FSFIYTSITEVLSIYVKLISFITNQVLLVYFFFHILIFLAPGLYDKEYYQIKLILYLNVLLLVFSILFFNVILFPLSC-EFFLS-FQH--IIFKPLNLYFEAKIDDYFKFYT-VLYYICCFYFQFFIFL--VFFFYNL--DRELKEIKL--SRKLFYFLFCIVSIVII-PTDFFGQILFCFVLMFFYELLVFNIILSKIWNSFESIFKT-IK---------------
>Fistulifera_solaris_Unclassified__NC_027978_Fs
------------MLKAPLEQFQILSLVNIKFL--NLDFSITNFLLINILALTIFSSLIYLSSARV-EAS-SFQKTSIYFNPNAWQKTIEGISEASAQLISDII--TTDNQKYVPIISVVFNFILFSNLIGLIPYTFTATSHVIVTFTLSFSIFIGITIMTFEKYKMQGFALFLPANSSFFLALILVPIEFISYIARPISLGMRLFINLMAGHSLLKVIIGFAWSMLL-LEN-LTS-LGLILPMVIVVILFGLELGVALIQTYVFVILTCIYIQDGS---------------------------------------------------------------------------------------------------------------------------------------------------------------------------------------------------------------------------------------------------------------------------------------------------------MAQL--------------DSLIILPLLWSLLVVLVIYYKISI-ESLLPSFFGVKKFREKKLGSPNFY-SFKSS-LKFKNSYNSF-----------------------------------------------------------------------------------------MVMLPQSAKFIGAGLATIGLAGAGVGIGAVFSALVLGISRNPSLKDELFKMAILGFALTEAIALFVLMIVFLLLFAV------------------MAATHNNSIYNFAVR-WLFSTNHKDIGTLYLIFAAISGLAGTALSLFIRISLAQPGSSALDFNYHLYN-VIVTGHAFIMVFFLVMPALIGGFGNWFVPLMIGAPDMAFPR-----------------MNNISFWLLPPSLLLLIGSVLCEAGVGTGWTVYPPLSGITAHSGGAVDLAIFSLHLSGAASILGAINFICTITNMRAKNLPFHRLPLFVWSIFITAFLLLLALPVLAGAITMLLTDRNFNTTFFDPAGGGDPVLYQHLFWFFGHPEVYI--LILPGFGIISHVIVSAAKKPIFGYLGMVYAMISIGVLGFIVWAHHMYTVGLDIDTRAYFTAATMIIAIPTGIKIFSWLATLWGSSVEFKAPILFALGFIFLFTVGGVTGVVLANSGIDIGLHDTYYVTAHFHY--------------------VLSMGAVFSIFAGTYYWFNKITGLRYSEFLSQLHFWVFFVGVNLTFFPMHFLGVAGMPRRIPDYPDAFYVFNKIASWGSYVSGFSVIIFFAVLADALLSK--EVAE------------------------------------------------------------------------------------------------------------------------------------------------------------------------------------------------------------------------------------------------------------------MEGIFLFNLHLLFVIIAIVTVVAWLLFLVIRNFMEFSNSKPSNFTHNNALEIIWTSVPALILLSIASPSFSLLYSLDEISNPELTLKILGHQWYWSYEISDFN---SCSG---TQHLKYSCYMLTDESLK--EKNAMGFFRNLETNKRVILPTNTHLRLLITAVDVLHSWTIPSFGIKVDACPGRLNQANLFIKRFGLFFGQCSEICGVNHGFMPIVLFAVPSVQYHYVIMSNLEFN---------------M-----------NILHNLININ-SSKKNK-SGKVSN-------------TLLLK-EQFKYLK---------TTHSYHLVDPSPWPIFASFGAFMLTSGVVLYMHKFIGGWNLLITGFLIVLYTMYTWWRDIVREATFEDTHTVTVQKGLRLGMILFIVSEIMFFFAFFWAFFHSSIAPTYNLGGVWPPKAISTISTYTVPLTNTFILLTSGASVTWAHHALLSRAKKHTLVALLFTLVLATIFTCLQGFEYVNAPFTISDGIYGSCFYMATGFHGFHVFVGTIALLVSFIRIVLNHFTNRHHFGFESAIWYWHFVDVVWLFLFINVYWWSNK---------------------------------------MNSSHN-----RITSSPLINLPSGIVRPSFSLSSLLLQLQISLKSLLPVNLPR----------------LNKAYFFALIDSHIIHYPTPITLTYAWSFGSLAGICLVIQMVSGIFLSMHYAPNVDLAFSSVEYIMRDIKNGWLIRYVHANGASMFFIVVYSHICRGLYYGSYMEPREWLWVSGVILFFLMMGTAFTGYVLPWGQMSFWGATVITSMVTVIPVVGSAIVEWLWGGYTIKNPTLNRFFVIHFLLPFFIAGFTLIHLALLHKVGSNSPIGSD-TGVDDVPFYPYYASKDLFALSCFLVFFATFVFYFPNVLNHPDNCIPADPFETPRHVVPEWYFLAYYAILRGIPHKTGGIIAMFGSIAVLFLIPFINSSEIRNTTYRPIFKFFFGYSLLISLF-------------------------------------------------------------------------------------------------------------------------------------------------------------------------------------------------------------------------------------------------------------------------------------MKINNKTSLIAYLIACGISVPHYCYHNDLSIAGNCR-------------------------VCLVELKNSMKPVVSCATNASAA-LYNTSVYHDSVLIKKARENILEFLLLNHPLDCPICDQGGDCDLQDQSLFFGFTKRRFYKFKRIVSDKDLGPIVKTVMTRCIHCTRCVRFAKEIAGVEE--LGMFRRGTQSEIGTYVDL-VLSSELSGNVIDLCPVGSLTSKR------------YLQ-----------------------------------------------------------IGALTLKSFPFELRGWDIEKLESIDPTDGFGSNTRAYISKDQVV-QIEPDFNIHS---------QNTWLTDKGRQFFDGIFGIWEADGN------KNQDLNNKSWFNILKQLVETLYVFEYCKTQ-QSKNNFFLIVF-ENLSIEVLSLLN-----ILEQKKSFIKIKRAENIN-NNNDLEASLQLNSSTS-KAGLANSSLCLLISCNPRYEGYYLNLNLRQRFFKGNFKCLIIGSLIDLTFPVSSLG-SNTSVLKTILEGNNLACQEFKSAKNPVIIYNYE-LLKRNGNKNNTENLLNLLK--YAQVFNKV--WNGINVLSPSLSEVGSQSMYNFGALNSKDLSNFSSVYFLNV-----------------SLNNV-SNLKKITELKLLKYSN-----TNTQNSLF-LNQSNDK----NLELYNE---LFSNSKNLSHYLHLPSTIFYENE-ETFINTEGFVKRTTKLI-FR-KSAKSNWQILRRVLKSLRT-QVTFLNNKDN--NLIIFNS-KKLLNFKNYIYFHYQ-ATQTLTNLNFYLGIKNESFVILNNNSNFK-QRRSKIKLTKLKYWLDDFFSG-GKDEYSHKSLVLANCSKILRAKATNFFS---------------MILILITILKILSIVVPLLIAVAYFTIAERKIMGSIQRRRGPNVVGFIGLLQPLADGLKLFAKETTLPASANTGIFLLAPSLSFILSLIGWSVIPFSEGAVLCDINLGILYLFAISSLNVYGILFAGWSSNSKYAYLGALRSAAQMISYEISIGFTVLSVVICAGSFNLSTIVLAQKKIWFIFPLLPIFIIFYVSMLAETNRHPFDLPEAEAELVSGYNVEYSAMTFALFFLGEYANMLLMSTLSAILFLGGWLP--PL--DIFFFN-IIP--GP-IWLSLKIIIGATFFIVTRATLPRYRYDQLMFLGWKCFLPLTLGYLLFTVGILISFN--WLPN--------------------------------------------------------------------------MTNLM---------------VNNL----------YNVVS-LQSFT-VFPEYFITLSIIYILIVITLI------TYNS----NGLMLQKAVSECMALTLFMACYLILND-DLTSASY---FMD------------ILSFSNAVIYDSLASFTRFWLCFFSGLYFLFVADSLKEQKL-TSFEYLIIILFSVLGLLIMCSSNDLLLTYLAIELSSLALYVLASFKKTSSYSVESGIKYFITGAVSSAFFLLGSSFIYGFTGSINFFDFYRMYNASIYDYVMVQWF--------------------PG------------------------------------------------------------------------------------------------------------------------------I----------------------------------------------------------------------------------------------------------------------------------------------------------------------------------------------------------------------------------------------------------------------------------------------------------------------------------------------------------------------------------------------------------------------------------------------------GYLPSF-------------------------------------------------------------------------FFESWLFSFSFRASYARLI------E--------------------------------------------------------------------------------------------------------------------------------------------------------------------------------------------------------------------------------------------------------------------------------------------VYDLTFDDLL---------------------------------------------------------------------------------------------------------------------------------FGYTIDYFN-FVEIGLTLILFSLFIKLAAAPFHLWSLDVYEGSPTSSTIFFAVITKLSILVVLIRLC--HMAFFE-IK-EWWDFYFLSIGVFSIFVGSFGGLKQRKLKTLLAYSSTSHMGYILIAMGSDTFTGVQMALVYMIIYMISSLCVWSILLFLRLKRKNITTKYNKELGDLALLRKSNIPLSLALSLTMFSIAGIPPLVGFLAKLGVFLPLIINSYYLPALASIVFSVVSTFYYIRLIKVLYFE-NILVGKLYYPINSEKTIIL--SVLIFALIFLFCNPTLLYLACYKISLALFVDPVTYSSLPIDYPFNK--------------------------------------------------------MAN--------FDYNMMFFFEDSLIKKEYSVLLTFLVIAVLLTIVIIGASYFLVRQNPDPEKLSAYECGFEPYEDTRHTFDVRFCVIAILFIIFDIEIMFLIPWCVSLAKLDLLGFWSMIDFLFELGIGFFYVWYVRALDWD-------------------------------------MLTININ-YLLITTSLVFVIGLAGIIFNRKNILITIMSIELLLLAINLNFAAFSIYLDDIIGQIFVIFVLTIAAAESAIGLAIITVFYRLKNSIQLDPIKKKLTN-KI-----------------------------------------------------------------MVKNLLIYTLLFPIFGIVLLLFTPAKKLKLMKLIALTSASLSFTTSLLVWGFFQNSVGSFQFVVKLFWFPNFNINFILGVDGISLFFLLLTTLLIPLCLLTSWNSVSTN-VKEFLIAFLVLDFFLIGTFCVLDLLLFYIFFESVLIPMFLIIGIWGSRERKILASYYFFLYTLLGSVVMLLSILYIFSQVGTTDYETLLTFGFSDIEQKIMWLTFFIAFASKVPMLPVHLWLPEAHVEAPTAGSVILAGVLLKLGTYGFIRFSLPLFPKASFFFTPLVYTIAAVGIIYTSFTAIRQTDFKRIIAYTSIAHMNLVIIGIFSFNNIGLEGAILQSLSHGFVASALFLVIGVVYDRYRTRIVQYYGGLATVMPLYIAVFLFFTIANIAFPGTSSFVGEFLILVGSFKVNTTITFLGATGVIISGAYSLWLFNRIAFGNLKIQYTQT-FLDLSFRESILFLPLILGTFIIGIYPNIFLSSIHMSVNYLVELLYF----------------MYLLLVFLSIIGSCLAGLFGRYLGSWGSAIITTSCLFLSFLLSLFVFYEVAFSGCFVYIKLTTWISSEVLNIDWGFMFDSLTASMCVVVTFISFLVHLYSTEYMSHDPHISRFMSYLSLFTFFMLILVTADNFVQMFVGWEGVGLCSYLLINFWFTRIQANKAAIKAMLINRIGDFSLLMGIFLIFVNYKSIDYASVAVLTPFFKDKVINFLNLDVNLLTAIGVFLFLGAVGKSAQLGLHTWLPDAMEGPTPVSALIHAATMVTAGVFLIVRSSFLYEFIPNVLEIITIVGALTAFFASTTGLLQNDLKRVIAYSTCSQLGYMVFACGLSNYSVGF-FHLSNHAFFKALLFLGAGSVIHAVADEQDMRKMGGLKSLLPFTYAMMTIGSLALIGFPFLTGFYSKDLILEVAYGKYSLPGYFSYFLGTVGAFFTAFYSTRLAYLTFLSKPNGYKKVISYAADSGLNICIALASLSIPSMLVGYYTKDMIVGVGTPFFGSAIYVNAVNMNLFDAEFIPTFYKTLPVKLSLLGVLSAYFLYSFRSDLLFKLKTSFVGKKIYNFLNRKWYFDKIYNEYLAQFFFKFGYSTSYKFVDRGIFEILGPTGLSSVALKI---------GSSLHKMQTGFIYHYTFLILMGVTFLLGFREAFV---------QFS-----LFNDR-------------IVFILVFVSAFFILYEPTPKEKSIK----------------------------------------------------------------MNSNTLFIIFSSLLVFCAFMVIVSKHPVFSLLFLVGCFIFSSFLLFLLECEFLALLFIVIYVGAIAVLFLFAIMMLDTKS---INLSKNALKYIPIGFVFFIFFLIPLLNLVS----DHFN-TNFLA---------NSFYFN-------------------------KYQNWYDMVDSVS--DVEVYGHVLYSYFVLHFLIAGFTLLLVLIGVVYLTNNF--NKSQILEQSISKQLSRNS-----SFFFDKFDGK----------MT-----FKKKDLLKKVKNFTLNFGPQHPAAHGVLRLLLELKGETVIKATPHIGLLHRGTEKLIEYKNYLQALPYFDRLDYVSMLAQEHSYCLAVEKLLNCKIPERAKYIRVIFAEITRILNHLLAVGCHAMDVGAMTPMLWG-FEEREKLMEFYERVSGARMHAFYFRPGGVHVDLPKGLLSDIYIFVEQFTNRLLEIEEMLSENRIWKQRLIDVGVVSSKDAMDWGFSGVMLRGSGINWDLRKSQPYEIYDQIDFAIPVGTNGDCYDRYLIRIIEMKESLNIISQCLNKIPEGLVKTNDNKLCPPTRTEMKSSMEGMIHHFKIYTNGISIPANETYTATEAPKGEFGVYLVSDNTNKPYRCKIKAPGFGHLQALDYMSRGHMLADVVTIIGTLDVVFGE----------------IDR---------------------------------------------------------------------------------MLLSISENIIKILPIVRFELYN-EEEAVFLTPTNSIVNVMQVLKNHFNYRFKVLTCVSGVDYPENLYR-FQVVYDLLSIHYNGRVRIKILTDELTPVHSIQKVFPAAGWWESEIFDMYGIFFLNHSSLTRLLTDYGFQGYPLRKDFPLSGYTEARYNVTKNRVVYENVELAQEYRTFEFISPWEVFNKK----MIQQQTILKVSDNSGAKTVRCIRVLGGFRKKYAKLGDNIIVSVQQLR-NKSKKTSKVKKGEVYKALIIRTKVPHKKKDGSQIWFG-----ENSVVLVNKQEN---PVSTRIIGPLPKLLKKKKFQKFISMSSG------------------LI--------MF--TGPKQT-KY---KKARK-GRLKKLEFKSNKLSFGNVGMKALESGLINARQIEAARKAIVRKIKRKGKIWIKIFPDISITSKPTGIRMGKGKGQFSHWAARVRGGTTLFEV-TGLNF-NVVFNALKAGGAKL-PVRTKIFI-------------------------------------------------------------------------MNFKTEKLTTSSQRHLVQLDKK------------HLD-KKPFFK-KHIKS-IKRSFGRNNSGKITVNHKGGGHKRKYRTINFY-R--TNHSVGITTSIEYDPNRSASIASIYDTEQKNFFYILAPNDLKIGDIVKSGLK-AEPKIGHSLPISNIPVGSYIHNISPTVSKPAQISRAAGTFSKLKEK-TFKYAKIELSSGETRF-ISPQCYATIGIVSNELTFLTKLGKAGRSRWLNNRPTVRGVAMNPIDHPHGGGEGKKSG--KDKTPWGKNNKKGK-TSKSK---------NKAIIKK------------------------------------MNFIEKFY---------SKTLKYDLINKFLYKN-TKTIPQIEKIILNFGC--KTSDL--KTLSTSALALELITN-QKS-TLTLTKHNNVLLKIRKGHPVGCKVTLRKKKSFAFLTKMLIDIFPK-LKNFEG-LKTS--KKMKENIFSYEL-VDTFSFQELEENYYLFN-NLRN---LHVTI-VMTSKKKEE-LQFIFNS-IKIPFEKK--------------MEKTHNNKYIIKIPSHITILY-------------LSDKNILTVIGPLKR-KSLKLELKVFVS-EDQKTIVVSSEPCSKISNKQKKNINALKGTTAALIKQ-VILETSY--LLYQKLKFVGIGYRTFDVDN-FENRLLMFRLGYSHPIFFKINEEAKIFCLKRI-KLFIYGN-SYQNITQTAALIRSYKKPEPYKGKGILYENEKINIKEGKKV----------------------------------MKAYHITFSSKNKNSLNNAFLFLLNDFKKSG-------LKKHFKKKTKRRILTILKSPHVNKKAQEQFESHMFSRQLSS---YNFNKFKNVFFLKNI-KEKILSDLKLKIK------LSLNKKKEK-SLEIS----MFHPNNFKIRNYTKKLNQSV-ELNKKR---ANNLTQFS----------------TKQI-----------QTLNMLKVFDVYGELIINNS-----------------------------------------------------------------------------------------------------------------------------------------------MSEKNYTK-----FFDLNK------FLRFINLKKQY-----------------------LKQ----------------LKNKEKFLSHM------KEKNY-------------------KYLNS--------------------------------------SLTNNTR------QPLNSM--DNLITYVIDLKF-SRSNTLLHVMDFSGKLKFFYSAG-SV---KYSGKNKKSRYMIFRDLYRIL-V---------SKLAFLKGKPVALHLTNVG--INKTWIVKKLK-KRFFIKCVKTFN-LHPHNGCRKRKMRRKKFKKKK------------------------------------------------------------------------------------------------------------MPTYNQLL--KNK--RKPRKKLNKTPALEGCPQKKGICTKLVFRTPRKPNSALRKLTKLRL-SNQKRVYAYIPGE-G-HNLQEYSTVLMRGGRVKDLPGVKYHLVRGKLDFAGLKDRKTSRSKYGTKNLKR---FL------------MVYLFESELPENKSVSFAMTRVFGIGQSNSNLICKKLGFSKNLKIKDLTKEQISKLAQSLES--SNIMVLGDLKKIKSLDKNRLFSIKSYRGIRLRQGLPVRGQRTHTNANTSKKRFL-------------------------------------MKKLFAKDKKLRSQFSEIEKKYLILKSIYKNSNFFTLVRWNAY-LKLNLLSTTNNKTKFSNRCVATINKKRFNKNT-NFSRH-VLLKLIRLGKINGMKKSSW--------------------MSRSKWKGPYI-DPKYLN----LKKANP--KKNIYFMSKNSEIIPKFVGLDFQVYNGKKYIDISVTDSMIGHKFGEFVPTRAKFV-----------FK-------KKSKK-----------------------------------------------------MKI-----KR--------IQQR-RNKL----VKLKLIQTKIYTKE-QYLENIK----------------------IEDIEYRLKKICYLIYKYNVFNKRILFVGLPFNIT--LKLQELIKNTKHIFIPN----SVWLNGAISN-KNTNFSN-LL-------KNKNT-----TKNQ--ISELLFQL-----KKNIDLVIVINNSDNSNDVLNE-GYVARIPVIMLNTNLNI----CFNKPSYKV-PGNFKFV-NKKTR-NNLFYSLLISTLRKGSNKMVKTHY-KVVMKKPNKKSI----KENYKK---LPKKSYKK----------IIKKI----------------------MG----------RKANP-IILRIDKT---YASKAKYIEKKSLESPIYNFKNIEIENFIKQFFNSY------------GLSVHDLKLSFFNSTLYIFVSYFSTLKANSIIKNVIHE---DRKIKFLPKKVKYS--------------------------------------TDYVK--------------------------------------LINHTRKRNF-YRKALEK---------------------YQENNSELQPNGTIL----PSSK-IAKNRLLGLKRI------------------------------PSATRARFLKYFA----------------NYNVSKKYD----------------------NISS------------------------FNSNTFLTKFFESLSLFTKQKINFSLVI--KPIN-AEIK--QEITKKN---IKALKKNLVRLRKYE-KNKFFKEGIDIM--FLSVIQKNS-AELLAKFIAQ----------ELQKQKRHN---FFIRFLKNTLTQFHTKAF--SYI-KGIKIQIKGRVNGAPRARHKI--LEIKNGVPAMTIN-SKIDYFEAASFTANGTLGVKVWICEK------------------------------------------------------------------------------------------------------------------------------------------------------------------MIFKKRNTKFKPL----YKKLINLRENVL--NKK---KVL-----------------------------KFDKKKWGKFIHFYKGKLKWY-----------RKFKPN-NQDLYVVSKHPN--RYTAYKK-NFKNTLQAYKALKLFLGNTQKRILKGSILKAKNK---------KNK-NINKVFIELLEKRLDLVLYRSKFCHSVRNAQQFISHGRVLVNNKIVKSKSYNLNKGDLISIEP--KYYKQFESNIRK------------------------------------------------------------------------------AIHWPIPPKHLIINYKTMQIVF-GD-------IKNLNTSTLFLFN-----LNLEKILVD-LNKQ------------------------------------------------------------MKIKTKLINHLTLNGKKETSEKNLLKSVKELQKNS-TKRFSKVFQLALIHSTPIFKLHKIKLKKRKKVK--ITGFERYLDFLKTRTSRISLALKFILKNSK--KNIEYFSQSQ--SLSKEILICSKNKGESVKTKSELQKNVLAKKHFFRYYRWK--------MKNHLYCMFDTIKKGQLSRRNFVYNER-KKICESFLKILWDEGFILGYVLS--------PNKIKIFLKY--KNGSPAINSIKSISKPSRRVYYSIKQIWKIDSTKSFIIFSTNKGLQSINNCKKLKIGGEPYIIIK--------------------MRNISFRQVIIVILVFFLLF-------GDFFNLKKKVTVYLNDFKN----------YL-----NKK-------------NRKKRTWTFVFWF------------WKPTLYQLNYSPFIKKYEKIYNRVKK----------------------MKKYIIELKNRVFLLLLTSLSMLIV-GYTYKENLLFLFLESEIFTR----NEFHTDYFIFTDVSEVFLVYIQLILFLNFQVTLVYFFYHTFVFTSGGLFKKEYYYFRYILKVLIFVWLLSICISKYIFIPIMR-DFFFN-FQN----FSSINLHFEAKLNQYFDFYV-KFYYMFIFYCQIFTLL--FFLMDYA--NTNIRMIKK--FRKLYYYFFILFSTFIS-PPDIFNQIFISFFLIILYEFFIFRFVFRSL----------------------------
>Fragilariopsis_kerguelensis_Unclassified__LR812619_Fk
------------MMHSPLDQFKIAPLISFVVA--GIDLSFTNFLLASLLALFTLQSYVFFIKD--------VGTNSFFIIPSSWQNLLEKIYALVTQLVSDNI--STGSEKYLPFLSVVFVFILTNNLIGLVPYSFTTTSYITLTFFMSFSVFIGMILIGFQRHGLVFFSLFLPANTGFLLALVLVPIELVSYISKPISLGVRLFINLMAGHTLLKVIVGFSWSMLL-VEN-LTA-IMFIIPLLILVVLMGLELAVALIQAYVFVTLICIYLNDSEALH------------------------------------------------------------------------------------------------------------------------------------------------------------------------------------------------------------------------------------------------------------------------------------------------------MPQL--------------DFSTLSTVLFSSLIIGVVYYSFIA-LQLLPDIITVLKFRAKKLFKENS----------LNLNLVFLPNLFSYNVVVKKKK-----------------------------------------------------------------------------MLLQAAKFVGAGVATVGLAGAGVGIGMVFSSLIMGISRNPSLKDEMFKMAILGFALTEAIALFVLMIVFLLLFAV------MG-------ATTVNATTLDKVTSFIFR-WLFSTNHKDIGTLYIIFGAISGIAGTALSLYIRITLAQPNGSFLEGNYHFYN-VIITGHALLMIFFMVMPILIGGFGNWFVPLMIGAPDMAFPR-----------------MNNISFWLLPPSLLLLIESVLCEAGVGTGWTIYPPLSGVLSHSGGAVDLAIFSLHLSGAASILGAINFICTIVNMRTESLPFHKLPLFVWSVFITAILLLLSLPVLAGAITMLLTDRNFNTTFFDPAGGGDPVLFQHLFWFFGHPEVYI--LILPGFGIISHIVVSAARKPIFGYLGMVYAMSSIGILGFVVWAHHMFTVGLDIDTRAYFTAATMIIAVPTGIKIFSWLATLWGSSIELRAPILFALGFIFLFTVGGVTGVALANSGIDVALHDTYYVVGHFHY--------------------VLSMGAVFSIFGGLYYWFEKLTGVTYSEILAQIHFWTFFVGVNLTFFPMHWLGAAGMPRRIPDYPDAFYLFNKISSWGSYISAASFVFFFFLVFEAFYSS--RKSGTAHN---------------------------------------------------------------------------------------------------------------------------------------------------------------------------------------------------------------------MS-IEKI------------F-FLCDAPEFAQLRLQDPSTTTMEGLIAFNKHLLFVMTVIVVLVAWLLFATISNYDEFNTQKSQSFFHSNALEIVWTSLPALTLLNLASPSFTLLYSMDEISTPEISVKIIGHQWYWSYEISDFDTMATCMD--SDKTLKYTCYLLAEESIS--QKNYLGFFRLLETNKRVLLPSNTHLRLLVTSVDVLHSWTIPSFGVKIDACPGRLNQVNVFLKRIGMFFGQCSEICGVNHGFMPIALLVVPSIQYHYFVVSKLF-----------------M-----------------------------------------------SDIKTR-FDFKYLS---------TAHQFHLVDPSPWPLVASIGALCLTSGLVLYMQKMIGGFSLFLNGFCLILLVMYVWWRDVVREATFEEHHTITVQRGLRLGMILFIVSEIMFFFAFFWGFFHSSLSPVFNVGGVWPPKAIIAIDTYTVPLTNTFLLLSSGATVTWAHHAIILGAKRHVVISLIFTILLASLFTYFQGLEYVTAPFDISDGIYGSCFYMATGFHGFHVFVGTIALAISFIRIILGQQTTHHHFGFESAIWYWHFVDVVWLFLFINIYWWGNLEPNNLSATVLM----------------------------MVT--------NFFLKNDAGLNEIVKQ-------TAL-ATRTRVRNVSLNKFR----------------WNKTYLLGFVDCHLIHYPTPIGLTYAWSFGSLAGMSLVIQILSGILLSTHYTANIDLAFASVEYIMRDVPNGWFIRYVHANGASMFFIVVYSHIFRGLYYGSYMKPRQLLWCSGVILFLLVMGTAFTGYVLPWGQMSFWGATVITNMVTAIPFGGQTIVEWLWGGFTVNAPTLRRFYSVHFLLPFIIAGVTIIHLALLHKDGSTSPIGSD-TGVDDVPFYPYYFAKDLFAFTCFILFFSVFVFFFPNILNHPDNCIPADPMETPKHLVPEWYFLPFYAILRSIPHKAAGIVAMVGAILVMLVIPFSYTGYIRNTTYRPVFKIFY--WLLIADFATLMWVGQAPIT-DPFI----ILGQIASVYYFGFFLVLVPLIGIIETKLVNYKIN------------------------------------------------------------------------------------------------------------------------------------------------------MS-------------------------------------------------------KTN------------LTTLNKVSLLAYLINLGVSVPHYCYHNSLSIAGNCR-------------------------MCIVEMGKMNKPIVACAVSAGTS-LFNHEIYHNSGLVKKARENVMEFLLLNHPLDCPICDQGGECDLQDQSLFFGFTKRRFYKFKRIVSDKNLGPIVRTVMTRCIHCTRCVRFSAEIAGVEE--LGVFGRGNASEIGTYVNK-VLLSELSGNVIDLCPVGYFTTQV------------HLKSNW-------------------------------------------------------KMGALTLKSFSDELREWEFIESEGIDPTDSFGVSLRLSIRENQIF-LAEPNDV------------SIPWLTDKGRLFFDGMFENPA--------------SKPTDWENFFKEISDLIYFIDHLNFQ-KQNALFLILAF-ENISLETLNILY-----LLKQNCSLIELRKVENYKSLSNDLESNYQLSLLTE-TPKLQISTLGILLNTNPRYEGYVLNLNLRQRFLKGDFKLFNIGSMLDLTFPTYNLG-SNFQTLKSLAEGTNLACQDIKNAEFPTIITNTE-FFKRDDSAIFRE-VLK-----YTTILETA--WGGSNVLNHNISNVGIQSLNRFLPLSSEDLGNFFGLYCINV-----------------SVNST-ANMKKLTELHLLNVFS----NSSFKNKIF-IDQNVKLSN--KVFYER------LKDNMFKNYYHLPSNLFLEDN-ETYINTEGLIKRTTKLLHFK-KEAKTNWQIIRRLYATSNS-LMFFNNKKDH--KLINFDS-VNSFSFKNYINFQFY-ASRTLTSLSFYLNKQNSPIV-KQVVPSIK-LTKTKVIGTKLKNWLDDFFNGNGKDSFSYNSSVLINCSKIVRSSTTNFF-----------------MSIVTILLKILSTTVPLLLAVAFFTVAERKIMGAIQRRRGPNVIGFVGLLQAIADGLKLLVKETILPSNSNIGIFLLAPVLSFLLSVIGWSVIPFSHTVVLADINLGILYIFAISSLNVYGLILSGWASNSKYAFLGALRSTAQMISYEISIGFIILSIAVCVGSLNLSKIILAQKEIWLLIPLFPLFVMFYISMLAETNRHPFDLPEAEAELVSGYNVEYSAMTFALFFLGEYSNMLLMSALSAVLFLGGWLP--LF--DIFPLN-VLP--GS-IWFSLKVGVGVVFFILTRASLPRYRYDQLMHLGWKSFLPFAIGYLMFTVGILISFN--WLPN-----------------------------------------------------------------------------MI---------------NLEL----------FQIYY-LKEMS-FSAELFLSCSILQLTFYAIST------AYERR--AGFVILNQQIYYVGFLLVILSLFLVLNE-DLLV-------MN------------EFSSNNFVINDYLGFAAKLMICITSAAFLTIINTSFREEPIQNNFEYVVLITISVLGLLLLCSANDLITAYLAVELHSIAFYIMAAFKRDSSYSIESGLKYFIIGALSSTFFLFGSSIIYGCMGSLIFDDLRMFFSLLSLPIANLETP-----------------------------------------------------------------------------------------------------------------------------------------------------------SIAGVNNFLNP-----------------------------------------SI---------------------------------------------------------------------------------FTSILSYN-IPLI------------------------------------------------------EIPLSQ-PCLTS-FDNLVDWC-------------------------------------------------------------------------------------------------------------------------CLNCEKEMILP---------------------------------------------------------------------------TVFNDFQPMSSGE-------------------------------YLKIHPIF----IDSSSSILAM-------NSVVSQELNSGLLNFCHNIHFVNSFAD-----------------------------------------------------------------------------------------------------------------LGL--------------------------------------------------------------------------------------------------------------------------------------------------------------------LSNLSSSK-NTNIGESFSF----------------------------------------------------------------------------------------------------------LKQVYGFYSNSIVS-----ITMPVDSSMLNLN-FVSIGFFFICVSLFIKLSIAPFHFWSLDVYEGSPNTTTFFFAVIPKISLFVLLMRLC--YVSFYQIFI-GDFQTFFFVLAVLSVFVGSLGGLEQRKFKTLLAYSSISHTGYLLLAFSTGNIEGIQMMFYYLAIYMISGLLFWAIYLFLTNKNDAYFNKNNKELGDLVLLKESNPMLAFVSAMALFSLAGIPPLVGFLIKLGVFSVVVKSSAYLIALISILLTVISTFYYIRLVKILYFE-NILVGKLYLPINTKKALLI--AVLFLSLLVFCLDPMLIYLLFYKATLLVN----------------------------------------------------------------MDINFFIK-SFVNS---N--SYLEQFNLLETSALKEEYLNILIYLCFAIFLGTLIISLSYFLVTQSPETEKLSTYECGFDPYGDTRNQFNIRFYIIAILFILFDIEIIFLLPWCVSLSQLDLLGFWSMVEFLAELGIGFIYVWCVGAVEWS-------------------------------------MAGIEFNFLLLGTAIVLFHIGMLGLVLNRGNILKTIMSLEILLLSVNLNFITFSLYLDDIVGYIFVFFILVLSATESSVGLAILSVFYERRDDITLDPIKIQNQNLKI----------------------------------------------------------MNLAFTFFFQNILIYISFIPLIGILSLICISPERRKLLKVVALNFSALPFLAFVFIWGGFKKSVGGFQFVTEILWIPVLNLNVTLGIDGISLFFLLLTALLIPLCILISWNSVQFN-LKGYLIAFLTIEFLLIIVFCVLDVLMFYIFFESILIPMFLVIGIWGSRERKIWASYYFFLYTLLGSVVMLLSILYIYNQVGTTDYEILLTFAFSNLEQKLLWFTFFLAFAAKVPMMPVHLWLAEAHVEAPTAGSVILAGVLLKLGTYGFIRFSLPLFPQASFHFTPFVYTLSLVGIVYASLTAIRQTDFKRIIAYTSVAHMNVVMLGIFSFNNVGIEGALLQSLSHGFVASALFAIIGVVYERYRTRLVKYYGGLVHTMPLYISVFLFFTMANIGFPGTSGFIGEFLIFAGSFKVNSTVTFFGATGMVLGGCYALWLFNRISYGNLKSQYIKQ-TLDINKREFFIFAPLIFYTLLFGLTPDLYLNSIHMSVNHLIENMYF----------------MYIPLVFLSFFGFSVTGLFGRHIGPKGAAIITTSCLIFTFFLSLFAFYEVGLMGSPVYIRLAPWVSSEVLLINWGFLFDSLTVIMCIVVTFVSSLVHLYSIEYMSHDPHLPRFMSYLSLFTFFMLVLVTADNYIQMFLGWEGIGLASYLLINFWFTRVQANKAAIKAMVVNRIGDFCLIIAILTLYVNFKSIDYATIASLAPFFKTQTVNFLNIDFNILSLVCVFLFLGAVGKSAQLGLHTWLPDAMEGPTPVSALIHAATLVTAGVFLIARSSFLYELAPNGLELVSILGAATAFFASSVGLLQNDLKRVIAYSTCSQLGYMVFACGLSDYSVGI-FHLANHAVFKALLFLGAGMVIHAVNDEQDMRKMGGLKNLVPFTYSVMTIASLALIGFPFLAGFYSKDLILELAYGKFTSISHFSYYLGTFGAFLTAFYSTRLACLTFLVKPNGVRPVIGFAHETFSYMFAALCILAVPSIFIGFCTKDMIAGVGSDFFGVAIYNNPKTLHIFDAEFVEFFYKILPVALSLFGAGLSFVLYNFQSSILFNIKISFLGRKVYTFLNKKWFFDKLYNELFGQFFFKFGYEISYKAVDRGAFEILGPAGLSAVASNV---------AHKFHKAQTGSLYHYTLLILSVAALILLMRQIWL---------VFE-----YSIDY-------------RTFALLFTTLFFILSSKK-------------------------------------------------------------------------MTFLTYITCALLLTSASMVIISKNPLYSVLFLVGSFLSASILLFLFENEFLALFFLVIYLGAIAILFLFVVMMLDIKY---RELQMSRL-YFPVGILIGITMLVEIHGAFA----KVFS-KDTNF---------SFQDHN-------------------------SYINWYDNLDSLP--DIYVFGQVFYTQYVLQILIAGLILYLSAIVVAFLTVKTAFNRVTIREQSISKQLSR-------QNVL----------------MA-----L-KKKLVKEIKNFTVNFGPQHPAAHGVLRLVLELTGEVVERAEPHIGLLHRGTEKLIEYKNYLQALPYFDRLDYVSMMCQEHTYCLAIENLVHCKVPRRAQYIRVLFAEITRILNHLLAVGCHAMDVGAMTPMLWG-FEEREKLMEFYERVSGARMHAAYFRPGGVHTDLPKGLLTDIFIFKEQFKLRILEIEEMLTENRIWKERLVDIGVVSLDQAQDWGFSGVMLRGSGVEWDLRKNQPYEIYNELQFETLAGTNGDSYDRYLIRIFEMKQSLQIIEQCLDNIPLGPIKTSDNKITPPSRFDIKQSMESLIHHFKYYTSGIIIPANETYIATEAPKGEFGVYLVANDSNKPYRCKIKAPGFAHLQGLDMMSRGHMIADVVTIIGTQDIVFGE----------------VDR-------------------------------------------------------------M----------------NNLFIAENLKVITKVLPVLKIQMHQ-KEIS-LIVKRNHLIPVLIFLKNHIKYQFKILTCISGIDYPSQKYR-FKIVYELLSVKYNTRLRVKVLTDELTPIESCCKIFPAAGWYESETWDMYGIFFANHENLTRLLTDYGFEGYPLRKDFPLSGFVESSYDYSRKRVTNERVELSQEYRSFKFTSPWETLELN----MIQQQTILKVTDNSGAKTVKCIKILGGFKKRYACLGDTVVISIQQLR-NKSKKTSKVFKGGVFQALVIRTKIQRKKKDGSSFMLN-----ENSVILIDKQGN---PIGTRILGPIPKILKKKKFMKLVSLSIG------------------LI--------MF--LQPKKT-KY---KKTRK-GKLKKFEFKANVIRFGKFGLKTKVAGIISANQIEAARRTIIRKIKRKGKIWIRIFPDLPVTSKPTESRMGKGKGPVSHWVAKIRGGNVLFEI-CGVPK-HIGIEALKAGSEKL-PVKTKIFD-------------------------------------------------------------------------MMLQKVKPTTTSRRQLIKLNNKG----------LNLS-KKPLLK-NSIIG-KKNSSGRNNSGRITVFHKGGGVKKKYRKINFD-R--KHNSTAIVCTIEHDPSRNAYISSVFDFINKTFFYVLTPQNLRIGDIVKSGLK-IEPNLGNSLPISNIPIGTPIHNVSPTLSGSGQISRSAGTFSIIKEK-TEQYSVIELSSGEQRY-LSSKCFASIGEISKELYFLTRLGKAGQSRWCNKRPTVRGVAMNPVDHPHGGGEGKKSG--HSLTPWGKPNQKGK-TGKSK---------NKFVIKKT---------------------I-------------MNVLENYY---------KKIIKHDLINKFFYYN-LKNIPELKKIILNFGC--RSFII--KNIAASLLALKLITA-KQG-TITKAKRADVLLRVRKGNPVGCIVILKKKQMYHFFSKLLTQVLPN-FRDFKR-ICIS--KKSNGKSFSLTL-ISLINFKELEKQFYLFT-NLPS---LNIIL-VTNTTTQKE-LVFLLNS-FKIPLI-----------------MKNFKKKHSVKIPENIRVLY-------------CYEKNLITFIGPLST-KSLNLKTKLLLV-PSSNLIIVT-YPVESKPTTNSKNNKRIRGTTTAKIRQ-ILVEIIY--VLSCKLNLVGVGYRVFPNEK-LPNQ-IYLKLGHSHLVYFKIPTELNTNCLKFT-KLFISNNNSYNSLTQTTAQIRNCKLPEPYKGKGILYDQETILLKKGKKI-----------------------------------MFFYLKVSCKDKRILKKFTSFFTKVKSLPI-------SIKLFSKHEKRKFTSVLKSPHVNKTAQEQFEYRFFSKDFLI---FSLKPMVFLLFLKKL-KNFSFSGIKLEIK------GLFEKNKTH-NSILK----LISPDNIVLRNMYYK-QKKF-KENREK---YQIPKSIS----------------NDFDF---------NLSKKYIQLFDSYGEVYLQNTFHS-------------------------------------------------------------------------------------------------------------------------------------------MVLSDTLFN---NLTNKLKL------ETSLLEKEKFY-----------------------VKN----------------LLNQITYLKKF------KENDS------------------------------------------------------------KKYFFPHT-------KGANLQ--DFMVAYIIKISF-LKANTVINISDTQGNLKLFYSAG-TV---ELSGKQKKKRRIAISKLISLV-L---------KKATFLAKNPIALHLNNVN--FYKNLIVRKLK-RNFYIKIIKVLN-QTPYNGCRKKKLRRKKYTKKFK-----------------------------------------------------------------------------------------------------------MVTINQLC--KKQKSRKKKKNLNKVPALGQCPQKKGICSKLVLRTPKKPNSALRKIVKLRL-TNDKSIYAYIPGE-G-HNLQAYSTVIVRGGRVKDLPGIKYHLVRGKLDFAGLPLRKTSRSKYGTKKVKK---YIWQS---------MLYLLETKLPENKPVFFVLTYICGIGESTAFLICKKLGFSMNLKTKDLTKEQVVEILRIIDL--LNLTLNNELKKFRSSTLKNLVSIKSYRGLRKVRGLPVRGQRTHTNAKSSKKNRRF------------------------------------MKKLFAKDKKNRKIIKQSELKHFVLKQISTNANFLKTIRWNAL-YKISDISKKNSKTIISKRCILTTNKKTFHKFS-NFSRT-VFLKLVKSGYISGMRKSSW--------------------MVGEKGKNRVI-RWRLGGS---LT------KKEKQVNLKTNLLLKK----QFKWH--KRLIQQSL--DLVLIKLGKLNFLKKKLMNCLCMYLRISKWKITLNVFLKYMELSYMIINTITT-----IPH-----------------------------------MKM-----KR--------IEIH---RL----LKLNLLKSKVYEQP-IKKMKFD-----------NFIDVN-----LNQIIVSVKKILQIIFQYHKTGKRILFLGLPCKLE-----LKVNQSTKHVAVTK----NFNTQGIISN--YKSFKN-YGN------SNQAW-----LKNS--SKFLLPKL-----SKKLDLIVLFDQDKGEK-VLTA-AKMAKIPVIFFGTNFELQ-----NRALYNV-KGNFKNI-LSGCD-KNIFFIGLSFLLKNRKHTWSLND------------------------------------------------------------------------MA----------QKINP-TIFRLGFN---KTWKTEFFEKKIDELPLYVFKDIEMKNYIERVFKIY------------GIILHDYKHYHNNSTLNLYISYFVTSDFLFDRKKI------NEIITIRNI-------------------------------------------VNEMK---IVENLN-------------------------------DVQLTYFP-LHRKTNNPLK------------------------------------------------------------------------------------NVFCPYKKRQYLKLVSSQSLLAQPQKF--GTFQNKNFI---------------------RISST------------------------LKFEGIFLEVLKVLNSFNNNKLNVVLNF--CCVN-KDLH--FL--------KTAQKKIFKSLQKFR-NTFFFKEGIELL--FHVAYNSNS-ANLLAKFIVS----------QLKKIKRHK---FFFSFLSQTLTVLLNSNL--SQV-KGVKILIRGRLNGAPRAKQKI--IIIGD-VPVQNIS-AKLDYSQATAHNSNGSYGVKIWVVEK--------------------------------------------------------------------------------------------------------------------------------------------------------------------MK-YKKRHKPF----YKQFLRLKQNIQ--DRP---KLF-----------------------------TFKKQKWQKFHENLKKQLKFY-----------KRFKVK-DQFQLSVSKFAS--KGNSFKR-KFKNNLHERKVFSLFYGSLKKKYLKKSILKCIKTKNYGN---SNLT-DYRHVTFEFFESRLDTVLHKANFSLSIQETSQLILHGHVLVNGKPVKTKSYKLKTNDLIEIAPNVKSRILVKKSVDR------------------------------------------------------------------------------SNFWTLPPKHLLVNYKTLQILFVYS--------NNSNLMPVLNHS-----LNLNSVIAH-IKKS-----------------------M------------------TKLKK----------KKTIILKDKIVNVLMKNGSKHTSEKILLKSSKLLQKSS-KKNFQSLIQLAIINATSTFKLNEQIVKKSKR-----KSKKITPSFILKNSLRTMTALKFIKTAVC--EKGNSIGFHK--NLTKEILTSSSLKGQSVEQKTKLQVQVLLNKRYLSKFKWWYEDFNV--MKNYLWNMFANIKNGQMAKKSVILESK-KNICESFLKTLWDEGFISGYRIFILN-----DKKIEIFLKYT-RTGKPIINSLKCLSKPGRRIYYSAKQIWKLDSSKTFIIFSTNQGLKTINQCKKSKIGGEPLALIN---------------------MRISVGQILILLTISFLLF-------GDVGNLKKKIKNFPKKVRM----------FLKE---KKK-------------DRKKRIWTLDLRF------------WKPLLYQLSYFSMKFKIFL--------------------MF------YCYKYYLEIRNRIILLLFTWAFLLIV-CFCFKEPLLFVFIDSNKYYN----NLNETPYFIFTNVDEIFYVYVHLTVFVTNQVTGLMFLYHSLMFLTLGLYNSEFIQLKSVMKVFIITWLCSIALLKKIVVPFSW-SFFLS-FQETTNYLQPASFFFEARILEYFNYFT-NCYYICMINCQLLALS--ILFLDTI--NKTVGTIKT--FRKLFYLIFIVFSTITT-PPDIFSQIIVSFSLITIYELLIFLKYVKN-----------------------------
>Guinardia_delicatula_MW413905
------------MLLTPLEQFQIISLFSVKLF--SLDFSFTNLFLINVIVLAVFSLLISFISA---------DDSTFFFVPNNWQTLIETVFETVSQLLFDNI--NIKGEKYFPFISVLFLFILLVNLVGLVPYSFTITSHLIVTFTLSFSIFIGVNIICVKIHKFEMLSLFIPSNTSFGLALLLVPIEFVSYIFKPISLGVRLFANLMAGHTLLKVIVGFSWSMLL-LDD-VLS-FFHVAPLLVLVILMGLELAVAVIQAYVFTILTCIYLNDSINLH------------------------------------------------------------------------------------------------------------------------------------------------------------------------------------------------------------------------------------------------------------------------------------------------------MPQF--------------DLLSLGAQIFGLLVSFSVFYYYNI-DRTIPLFTETKKFRYKKLQISSK--KINLIDNNLDIIKKNDSNNYKAFI----------------------------------------------------------------------------------MILLQSAKFLGAGLATIGLAGAGVGIGTVFGALVVGISRNPSLRDELFKMAILGFALTEAIALFSLMMAFLILFAL------------------------MAIYDGIAR-WCFSTNHKDIGTLYLIFGAFSGVAGTTLSVLIRLTLSLPSSQFLSDNYHLYN-VIVTGHAFVMIFFMVMPVLIGGFGNWFVPLMIGAPDMAFPR-----------------MNNISFWLLPPSLVLLTASMLAEAGVGTGWTVYPPLSSGNSHSGASVDLAIFSLHLSGAASILGAINFICTILNMRVKGLFMHRLPLFVWSILITAVLLLLSLPVLAGAITMLLTDRNFNTTFFDPAGGGDPVLYQHLFWFFGHPEVYI--LILPGFGIVSHIIVSAARKPIFGYLGMVYAMFSIGALGFIVWAHHMYTVGLDIDTRAYFTAATMIIAVPTGIKIFSWLATLWGGSVEIRTPALFALGFIFLFTIGGLTGVVLANSGLDIALHDTYYVVAHFHY--------------------VLSMGAVFSMLGGVYYWFDKITGVKYSETLGQIHFWVFFVGVNLTFFPMHFLGVAGMPRRVPDYPDAFLMFNRIASYGSYISALSAIFFFYVILVAFTKG--EPVATKKTISVN----------------------------------------------------------------------------------------------------------------------------------------------------------------MFNLN-------------------------LF-YTINSFFFHLTSSFTNFF-MLPF------------YNIYLDCPVEYQTSFSESASPTMEGIVNFHNHIMVVLCFIAVFVGWLIINCVKYYSDFAVSTETQFTHSKELEIVWTSVPALILLFLATPSFTLLYSMDEIVDPELTLKILGHQWYWGYEMSEYN---TCF---GDVNLQYNCYMMLLDGLP--D-DKKGYFRLLETNRRILLPTDTHLRLLVSAADVLHSWTIPSFGVKVDACPGRLNQLNLYIKRTGLFFGQCSEICGVNHGFMPISLLGVNSFQFNSFILNRVEF----------------M--------------FNFNKNF----LNNRE------------------LYFNN-DNYKYIK---------TKHSWHLVDPSPWPLVAALGGFVMTSGGVLYMHNYIGGGNMLFTGVLMVLFVMYTWWRDIVREATFEEQHTFSVQRGMRLGMILFIVSEIMFFFAFFWAFFHSSLSPVYNIGGTWPPVAITVIPTFGIPLTNTFILLSSGATVTWAHHAIIVRAKKQALLALIITLILATLFTSLQAFEYFDSPFTISDSVFGSCFFMTTGFHGFHVFIGTIFIFISFLRIVYNHFTSTHHFGFEAAAWYWHFVDVVWLFLFVTVYWWGGMQ----------M-----------------------YFNKLKNI--------------NTINSKKFI-------SQN-YQSNFMAFFVTKSIR----------------WNKNYLLAFMDSHLIHYPSPINLSYAWSFGSTAGICLVIQILTGVFLAMHYTPHIDLAFGSVEHIMRDVNNGWLIRYMHANGASMFFIVVYCHIFRGLYYGSYMHPRQLLWCSGVIIFILMMGTAFMGYVLPWGQMSFWGATVITNLATAIPFVGNAIVTWLWGGFTVDNPTLNRFFSLHFLFPFLIAGMSLVHLALLHKDGSNNPLGVD-TSVDKIPFYPYFFVKDLFAFFVFMFVFSFFVFYFPNSMGHPDNYIPANPLVTPAHIVPEWYFLPFYAILRSIPDKLGGVVAMGGALIILLLIPFTNTSEIRSTTFRPIFKIFF--WIFVADFAILGWIGQMPVK-SVFV----LVGQIATVYYFLFFLVLIPVLGTLESYLVRYKS--------------------------------------------------------------------------------------------------------------------------------------------------MKYFYINN-----------------------------------------------------NKINY-------------IPNNRSIIEYCENLGIDIPHYCYHPKLSIAGNCR-------------------------MCLVEVKGSPKPVISCAMSL----LNKMEIYTDSPLVKKSREGVLEFLLLNHPLDCPVCDQGGECDLQDQSFVFGINKKRFFNFKRVVTDKNIGPIVKTVMTRCIHCTRCVRFSTEVAGTEQ--LGVYGRGMNSEIGTYVTK-IFNSELSGNVIDICPV----------------------------------------------------------------------------------GALTSKQYPFIGRIWELKNIKSVDYSDSSLTNVQLYLKSNSVV-KVLPGFDKNMN--------TNNWISDKTRFSFDGMFSPERLSNINLS-GGKDNKLNLKSWVQIFDEIIQILYFQDHLSKHGLINSFKSYIVFNNNIELESLIMLI-----SLAKKYPFINLRKAEKST-INNDIESKFLINSFNS--KNLSKSDLCLLFNVNTRYENPNLNIQLRQRFLKGNFNIFSLNGLTDYTYPVVSLG-STVNTLTQIAEGNNIFCQELVNSLRPTIFLSSE-LSKRQDFKNLTE-LLFSLKI-NINLCNSN--WNGFNYVSTSSNETGLNSIKVFKELSITDLVNSSNIFFIDN-----------------DFNN--SNINKLIELKLLNYFA-----TNSQNRLI-VELHNVF----KHKFLKL----LKQNFNSSTYISLPNKVFFEQG-LILQNNTGIYTKTINVLNSI-TKAKTNWQIIRKLNSYLEN-VSFQNKNLLN----INFEF-LNTNQFYNFISFQYL-PVNSLNSHNVFYKTSVA----SISFLPLK-DSKNKYFDTKTKFWLDDFYIG-SKDLYSKFSLVMVECSKSFRLESTNFNYIN-----------M-FLFIISILLKIISIIIPLLISVAYFTIAERKLMGIIQRRKGPNVIGFIGLLQPLADGLKLFAKETILPSNSNLIVFLFAPALTFILSLIGWAVIPFSEEVVLADLNVGILYLFAVSSLSVYGIVMAGWASNSKYPFLGALRSAAQMISYEVSLGFIIINVCICAGSFNLTSIVLAQEKIWYFIPLFPAFVMFSISMLAETNRHPFDLPEAEAELVSGYNVEYSAMTFALFFLGEYANMLLMSSVITILFLGGWLP--IF--DFFIFN-LVP--GV-VWFSLKISLGVLFFILTRATLPRYRYDQLMFIGWKCFLPLSLGYMLFTSGLLISFN--WLP--------------------------------------------------------------------------------------------------M----------NNLIL-LKNVV-IIPELFLGISIIYLLLFGSIV------STLK----NYPLIQNLTVKLSALILFFCTYLIIND-NVFL-------SE-----------SNTVFTNTFISDYLSFSSKMLIASFSLICILMIQYYLKDQKI-NQFEYLVIILIAVLGFFLLCSANDFVTAYLAIELQSLAFYVMAAFKKNSSFSVEAGLKYFVLGSFSSAILLFGTSIVYGLLGSLNFEDFKLLFSMLTPGQNYG-------------------------------------------------------------------------------------------------------------------------------------------------------------------------------------------------------------------------------------------------------------------------------------------------------------------------------------------------------------------------------------------------------------------------------------------------------------------------------------------------------------------------------------------------------------------------------------------------------------------------------------------------------------------------------------------------------------------------------------------------------------------------------------------------------------------------------------------------------------------------------------------------------------------------------------------------------------------------------------------------------------------------------------------------------------------------------------------------------------------------------------------------------------INTEFDSN-LLQSALVLIIISLFFKLAVAPLHVWSPDVYENSPTSSTIFFAVVSKLSILVLLIRIF--QYSFHG-FI-YTWRYYIVGLAVLSVIIGSFTALEQRKLKSLLAYSSVSHIGYILIAFSAGTFEGVQNLYAYIMIYMLAGLCIWSIFLLLRMK-TFYLKKQNKDLTDLTLLVKSNNIIAICFSIVLLSIAGFPPLIGFFTKMGIFLTAIESSMYFVAIVSVLTSVVSTFYYIRIIKIIYFE-KVVAGNLFFPFNYTQTFVV--ISSFFLFIFLFINPTLLYLISYKVALLGF-----------------------------------------------------------------MFDFYLF-NNM--------NDFIFLNISSSSLFKSEYLPVFILILFATFLSVLILSLSYILSVQNPETEKLSSYECGFEPYEDARHKFSVNFYIVAILFIVFDIEAMYLFPWSISLSSLDIVGFWSMIDFIIELGVGFVYVLYLGALDWE-------------------------------------MILTNLN-LILILTTSLFVIGTIGLVLNRKNILIIIMSIELMLLAVNLNFIIFSIYLDDVLGQLFVLFILTVAATESCIGLAILSVYYKVKNTILIEKIKITKG------------------------------------------------------------------MLLTNQNILFYLLLLPLIGVILLLVTPSWNKNLLKTISLFITSLTFILSLGLWILFDKSTGNFQFVDKIFWAPNLNLNFTIGIDGISLFFIILTTLLIFLCLLTSWNSIHFN-LKEYLISFLIMEFFLIGVFCVLDLLLFYVFFESVLIPMYLIIGVWGSRERKIRAAYFFFLYTLLGSVLMLLAVLYIYYQVGTTDYEVLLSTLLTPTEQKFLWLAFFASFATKVPMVPMHIWLPEAHVEAPTAGSVILAGVLLKLGTYGLIRFSFPLFPEASFYFTPLVYAIAVIGIIYTSFTAIRQTDFKRIIAYTSVAHMNLVIVGMFSFNNIGLEGAILQSLSHGFVASALFLIIGVVYERHHTRMVKYYGGLVHVMPVYIFIFLFFTMANIGLPGTGSFIGEFLILVGSYQLNSTITFFSATGMVLGGCYSLWLFNRIAYGNLKTQYLID-FIDISKREFLIFFPLLFGTLIMGVYPNIFLDPIHMSVNFLLEQMNV----------------MYLNLIFLPLIGSITAGMFGRKIGPNGAAIITVSCLGISFLISLLVFFEVGFMECCTYVKLVPWIDSELFNTDWGFLFDSLTATMCCVVTFVSFLVHLYSTEYMSHDPHLPRFMSYLSLFTFFMLILVTADNFVQMFVGWEGVGLCSYLLINFWFTRIQANKAAIKAMVVNRIGDFGLALGIFTIFVCFKAVDYATVFSMVPMFVDSKFIFLNFEINLISLIGFLLLIGAVGKSAQLGLHTWLPDAMEGPTPVSALIHAATMVTAGVFLLARCSTIYEYTPYILNIITILGASTAFFAATVGLVQNDLKRVIAYSTCSQLGYMVFACGLSNYSVGV-FHLMNHAFFKALLFLGAGSVIHAVSDEQDMRKMGGLKKLVPFTYSMMVIGSLALIGFPFLTGFYSKDVILEVAYGKYSSSGHYSYLLGSCGAFLTAFYSTRLLYLTFLAKPNGFKSVICSAYDSSYRIIFSLAALSIPSIFIGYLTKDMIIGLGSTFWGNAIFILPDHMNLVDAEFIQHKFKILPVVLSLLGASSSFFLYTFYNDLLFTIKTSYLGKNLYNFFSKKWFFDKVYNEYITQVLFKFSYNTSYKLIDRGIIEILGPMGLTNLISKN---------AWSLSKLQSGFIYHYTFLILILCTVLLCIRQFWF---------IFS-----HIIDI-------------KLFIIFLASFFFLIHSNNTK-----------MSGVQIPFSLTIRKGDWVAKSDGLLNLCVLIIMHHGFESHSFFKYSFYFMLESFFLQINFDNLLFFIFSSILILSAIAIITVKNSIYSVLFLVLNFITAAGLLLLLECEFLSLLFIIIYVGAIAVLFLFVVMMLDVKI---LETSKDLFKYIPIGSIIGGLFLIEMSSIIY----SHFK-TNSYN------SNSGKVFMN-------------------------DFLNYYDRIDVFS--DIEALGQLLYTHYIVQFLVAGFILLLAVIGAVVLTMNN--NMQNTKNQMFFKQISRDY-----KNILLF--------------MS-----LKKKDLKNKIKNFTINFGPQHPAAHGVLRLVLELKGEVVNRADPHIGLLHRGTEKLIEYKNYIQALPYFDRLDYVSMMAQEYTYCLAVEKLLNCEVPLRAQYIRVLFAEITRILNHLLAVGCHAMDVGASTPLLWA-FEEREKLMEFYERISGARMHAAYYRPGGVHSDLPKGILNDIYIFTHQFTTRLDEIEELLTENRIWKQRLVDIGTVSLKEAQDWGFSGVMLRGSGINWDLRKTQPYDVYSKLNFSIPVGTNGDCYDRYLIRILEMRESLKIIEQCLNQIPEGICQVSDTKLTPPTRKELKTSMEALTHHFKLYTQGFTTNVSETYTASEAPKGEFGVYLVSDGSNRPYRCKIKSPGFSHLQALDFMSKNHLIADVVTIIGTQDIVFGE----------------VDR-------------------------------------------------------------M----------------QHKLTLNSIQNLTKILPILKVQTFS-DELV-LIVKPEFLPDVLFFLKNHVSCQFTILTSISGVDYPNKKYR-FEVVYDLLSVVFNKRIRVKVNVDELQAIESCERIYPAANWYECEVWDMFGVFFKNHSNLRRILTDYGFEGHPLRKDFPLNGYIEVRYSENQKRVISESIEFSQEYRTFNFFGPWNK--------MIQQQTILRVADNSGAKYVKCIKVLGGFKRKFAFTGDIIVVSVFKLR-NKFRLTSKVKKGEVYKAIVLKTKHNYYTKTGFKDFAS-----DNSVCLINKQGK---PIATRIFGLIPRSLKKHKWIKISSLSTG------------------FF--------ML--LQPKKT-KY---KKNKK-GSIPKLSFNATKLNFGTIGLKAIESGIITARQIEAARQAINRKIKRKGKVWIRIFPSISVTAKPTAVRMGKGKGSVSHWVAKVGAGTILFEI-CGVNT-FNSISALKTGSAKL-AIKTKIIT-------------------------------------------------------------------------MLTQKFLNHTG-----FKLNNK-------------LS-KKPLLK-NKIVG-SKNSAGKNNSGKTTIFKRGGGHKRNSRIIQFN-R--SIESTAIVINIEYDPNRNAYIGAVYDFYKKTYYYILLPNNLKIGDIIKSGQN-SEVKLGHAIQIAKIPLGSFIHNISIKKNKKGVFSRAAGTFSILIEK-NDRYSRVRLSSGEHRL-IPNECIVTLGVVSNEQFFLTEINKAGRSRWLNKRPTVRGVAMNPIDHPHGGGEGKTSGGKIKLTPWGKPTQGRS-TSNSK---------SLLIISKRNKI--------------------------M-----TNFYYSYY---------LNIVKYDLIHKFNYSN-IFNIPSIVKLVLSFEY--KKPTT--KKILSSLLALNLIGSGAKG-YIITTKKSNISLKLRAGNPVGCKITLRKLKMFDFLSKFFLIILPQ-DKILNK-ITKK---NIGLSNLSFKF-KTLFLFSEFEQNYLLFK-DLSN---LTFVL-VTNSKNFLE-FLFLLKA-LKFKFFNN------------------MLKKYIITIPSNIKYIY-------------SPEQKTLILIMNTNI-KIYKLKLKLIVN-NDLRKIYITDVPFLLSSKKDNKNIKAYRGTEVSNIKQ-IVNQLSV--INYKRLNLVGVGYRVFLQKS-NKKTFLNLKLGYSHSIILKVPDEINIICPKPN-VIFISSY-NLNLLNKIIGLIRVLRKPEPYKGKGVLYEYEKIVLKEGKKS-----------------------------------MIINIDLKSKDYKVINKFIHIFSFFVYKYDK---EC-NIKFFKRKTIKSLFSILKSPHVNKRAQEQFEFKYYNCRLTV---STLHYLKILLLLKVL-NIKFSQNIRFKTT------LSINTKTQ-----------LFNSSSNIFFKK---------------------------------------------------------IDSTYLFIKDFTGYKLF------------------------------------------------------------------------------------------------------------------------------------------------------MFIT-----------------KLKTIKLNKKD---------------------FFINNNFI-------------ELKHISNFKELTTNPTLKSSNFELEY--------------IKNIQY--------------------------------------------------TISNLNV--KPLTTYILNIHV-SNSNIILSVTDKNGNLISYYTAG-KL---GFKGSQKTKK-YTLITILKNF-I---------YNLNYLNNTTVIVKFKGIA--RNQNLIVKKLK-EKLFIKAIIYNN-LLPHNGCRPKKIRRK------------------------------------------------------------------------------------------------------------------MPTVNQLC--RQN--RKSKKKKKKVPALTFSPQKKGFCLKIFTRTPKKPNSAIRKLARLRL-TNNMRINAYIPGE-G-HNLQEYSTVLIRGGRVKDLPGVKYQLVRGKFDLLGLKQRKTSRSKYGTKKPK------------------MIYFFETNLQKTKYVKYSLNQIFGINISLSKNLCKKLGFSTNLKISDLSEDQLKSITKLIEL--SNIKTNSDLKNYNRLILTDLVTIKSYRGLRRLAKLPVRGQRTHTNARTCKKIY--------------------------------------MKNVIFKDKKKRNLNYKAENSLLILKHLSKNKMLDTSIRLNAV-LILFNYSLNNFKHRVTNRCIITNRKSKIRNTL-KFSRL-SFFKIARAGLIPGLKKSTWMA------------------YNRSKWKGILL-KKKFLTT---IKNKSTRKLLPIKIYNRNTIIAPYCIGNTFEIFNGIKFIPVNVTDMMVGHKFGEFSPTRKKNI-----------FK-------KK--------------------------------------------------------MKL-----KK--------NIFE-KYNF----SHTNIINIKSYLSF-LKQSNKL-----------KLLNFESSFQSLKTIELNLKKVLKIIFEFHKLNKNIVFVGFPDINS--YKFSLLFNKFNHKFLKK----KVWVNGLLSN-TNSLIYY-LNSK----RLSNISKKNNLQLFQ--NLNNLIEL-----KKLPDLIVVFSTEENLQ-LINE-SNRLKIPIIAFNNNSNSK---LLVISIFNF-KDSF----SVKLT-SKFFYFLISSIFVRDLKKSIK--------------------------------------------------------------------------MG----------QKTNS-NILRLGLY--ENDWKSKYIENNKEELSFFVYQDIEIKKYIDRFFKIY------------GLLIHRCNIIRTNDQIDIFIAYFSTLDSISFINKLNSSILTPTNFNSASS-------------------------------------------ILNKK----------------------------------------------------------------------------------------------------------------------------------------------INKRIRFYSIINSK----------------KNWYKQKYP----------------------KKIF------------------------FVAKHFVGKLLSSLNIFLGKKYKINFVL--QNLN-KSLS--VRLKNSD---ALEFRKMVIQLRTYA-KAKFFKEAINLF--LIVLKRRSS-TKLLAQFIAL----------NLGNLKRHN---YFINFIKRMFVLALKSNI--STI-NGVKLKIKGRFNGAPRARTKL--IQIGN-IPLQTFK-SKIDYNYAIAFTSNGTFGVQLWISEK-------------------------------------------------------------------------------------------------------------------------------------------------------------------MLQ-KKPRYKPL----YKKFVRLRKNVQ--NRR---KLVV---------------------------GNFKKQKWKNLITFLKTSIKRRK----------NNFRSY-DQFSFFISKYS-----FPYKK-KYLNKLLTKQRFRLFYGDISNKKLKKLLKTVNSSKQK-------KI-SASNLIINYLENRLDSILYRAHFVKSIREARLIIQHGHVFINNVCNKNNAFLLTEGDVISISS--NYSKQMKTNLFS------------------------------------------------------------------------------SNLWPLPPEYLQINYKTFQISILNT-------FDKPSIFFAFPFF-----LDLPNIINY-R---------------------------------------------MNYNV----------TKKNFIKPVILNLLMVNGNKNTSEKLLTKSFKLIQKNT-KKDFKLILKSSLKSLSPTVSTLRIK----KR-----KTITTVP-FFLTKQKRLIHAIKLILSVSS---KSSNKPY----LLYQELLQSSKNKGNLKSKIKELQSNAFINKNF-SNYRWF--------MNFHIWNMFTKLKNGQLVKKPFVLQKK-KKICAHFLDILWDEGFILGYKTSKKN-----PNLFEIYLKY--VYNEPCIQSIKFISKPGKRIYMSTKQLWKLNSSMGLILMSTNKGVLTIEQCKKLNVGGEPFAIIC---------------------MKISFSQILVLVLLGILFF-------GDTTKILKKIKKKLQNF------------------------------------RKKGTWTLNL-----------------------------------------------------M-------NYKNYIIEIKNRLILISCSWLFTILI-CYIKKELILYILIKPCLHLY----KE-SILYFIYTHLSDIFYTYVNIIIIASIQITIFYILYQSYHFLAPGLYKSEIKRIKLSIISLFIIWAFTIILLHNIILPFSW-KFFLS-FQNNISETNNFSFFFEAKLDEYISFVI-ASFNICLFNLLCVYCI--ITILHNK--SGISNSLKT--YRKIIYFILFLLASIVT-PPDIVSQLFLGTLSLLLFEIYNILSIINIKLHLRK-----PIKTN-------------
>Guinardia_striata_MW413904
------------MLLTPLEQFQIISFFSIKLF--SLDFSFTNLFFINIIVLVSFSTLISFISS---------DDSTFFLIPNNWQALIETVYETVSQLLFDNI--NIEGEKYFPFVSVLFLFILLVNLIGLVPYSFTITSHLIVTFTLSFAVFIGVNIICIKIHKIEILSLFIPSNTSFGLALLLVPIEFIAYLFKPLSLGIRLFANLMAGHTLLKVIVGFSWSMLL-LED-ILS-FFHVVPLLVLVILMGLELGVAMIQAYVFTILTCLYLNDSINLH------------------------------------------------------------------------------------------------------------------------------------------------------------------------------------------------------------------------------------------------------------------------------------------------------MPQF--------------DLLSLGAQVFGLLVSFSIFYYYNI-EKTIPLYTETKKFRLKKLQVSSK--KINLIDSKLSMIKTEDSNNYKNFI----------------------------------------------------------------------------------MVLLQSAKFLGAGLATIGLAGAGVGIGTVFGALVVGISRNPSLRDELFKMAILGFALTEAIALFSLMMAFLILFAL------------------------MAIYDGIAR-WFFSTNHKDIGTLYLIFGAFSGVAGTTLSILIRMTLSLPSSQFLSDNYHLYN-VIVTGHAFVMIFFMVMPALIGGFGNWFVPLMIGAPDMAFPR-----------------MNNISFWLLPPSLLLLTASMLAEAGAGTGWTVYPPLSSGNSHSGASVDLAIFSLHLSGAASILGAINFICTILNMRVKGLFMHRLPLFVWSILITAVLLLLSLPVLAGAITMLLTDRNFNTTFFDPAGGGDPVLYQHLFWFFGHPEVYI--LILPGFGIVSHIVVSTAKKPIFGYLGMVYAMFSIGALGFIVWAHHMFTVGLDIDTRAYFTAATMVIAVPTGIKIFSWLATLWGGSIEIRTPGLFAIGFIFLFTIGGLTGVILANSGLDIALHDTYYVVAHFHY--------------------VLSMGAVFSILGGVYYWFDKITGVNYSEILGQIHFWIFFVGVNVTFFPMHFLGIAGMPRRIPDYPDAYLMFNRIASYGSYISAFSAIFFFYVVLVSLTEG--EIVKAKKTISID----------------------------------------------------------------------------------------------------------------------------------------------------------------MLKSK-------------------------LFVKEILLLIF-----IINLL-IFSF------------YNTYLDCPVEYQTSFSESASPTMEGIVNFHNHIMVVLTFIAVFVGWLLVNCIKYYSEFAVSTPTQFTHSKELEIVWTSVPALILLFLATPSFTLLYSMDEIVDPELTLKILGHQWYWGYEMSEYN---TCF---GDVNLQYNCYMMLLDGLP--E-DKKGYFRLLETNRRILLPTDTHLRLLVSAADVLHSWTIPSFGVKVDACPGRLNQLNLYIKRTGLFFGQCSEICGVNHGFMPISLLGVNSFQFNSFILNRVEF----------------M--------------KKFNPYI----SDNRE------------------IKFNN-NNYKYLQ---------TKHSWHLVDPSPWPLVASLGGFSMTSGGVLYMHNYIGGGNLLCTGIFIILYVMYTWWRDIVREATFEEQHTFSVQRGMRLGMILFIVSEIMFFFAFFWAFFHSSLSPTYNIGGTWPPVAVTVIPTFGIPLTNTFLLLSSGATVTWAHHAIIVRAKKQALFSLILTLILATLFTSLQVVEYLDSPFTISDSVFGSCFFMTTGFHGFHVFIGTIFLFISFLRIIFNHFTSTHHFGFEAAAWYWHFVDVVWLFLFVAVYWWGGTS--------------------------------------MKYI--------------NSKNFKNFY-------IKN-YQSNFMAFFVTKSVR----------------WNKNYLLSFVDSHLIHYPSPINLSYAWSFGSTAGICLVVQILTGVFLAMHYTPNIDLAFGSVEHIMRDVNNGWLIRYMHANGASMFFIVVYSHIFRGLYYGSYMHPRQLLWCSGVIIFILMMGTAFMGYVLPWGQMSFWGATVITNLVTAVPLVGNSIVTWLWGGFTVDNPTLNRFYSLHFLLPFLIAGLTIVHLALLHKDGSNNPLGVD-STGDKIPFYPYFFVKDLLAFFVFVFVFSFFVFYFPNAMGHPDNYIPANPLVTPAHIVPEWYFLPFYAILRSIPDKLGGVVAMGGALIILLLIPFINTSEVRSTTFRPLFKVFY--WVFIADFLLLGWIGQMPVK-SVFV----IVGQIATVYYFVFFLVLIPVLGNLESMLVRYNLDKKL----------------------------------------------------------------------------------------------------------------------------------------------MKYFFINN-----------------------------------------------------SKINY-------------VPNNRSIIEYCENLGIDIPHYCYHPKLSIAGNCR-------------------------MCLVEVKGSPKPVISCAMSL----LNKMEIYTDSPLVKKSREGVLEFLLLNHPLDCPVCDQGGECDLQDQSFVFGINKKRFYNYKRIVTNKNIGPIVKTVMTRCIHCTRCVRFSEEVAGTSQ--LGVYGRGVTSEIGTYVTK-LFNSELSGNVIDICPV----------------------------------------------------------------------------------GALTSKQYPFIGRIWELKNINHVDYSDSSLSNIQIYIKSNSIV-KILPGYNPDQK--------TNNWITDKTRFSFDGMFSPERISNVFIS-GGNDKKNFNKVWSDIFNDIVYILYFQNHLSKH-FINDFNLFIIFNKNIDIETLTLLL-----LLSKNFPFVKLRSNENTV-KNIDLDSSFLMKTGSS-INDLSKSNVCLLINVNTRYENSELNLKLKKRISKGNFTVFSLNSLTDLTYPVTSLG-SNFKILKKIVEGNHRFSHELAYASNPTIIIGSE-LYNRIDSIELLS-LIQSLNN-YIPIVNKN--WNGLNILSTYSNEIGVNSLNMFRSFSIKDMSSYSSILFIDN-----------------DFIT--PNIKKLIELRLLDFID-----FNKKNQLM-IEIHNIF----KSNFIPL----IKSIFNSSAYINLPNKTFFEDN-VIIQNNLGNYTKTIKVLNSN-TQSRTNWQIIRKLKSILSQ-EFL-----FD--STLSFNF-SKVKLYQNFIGFQYL-PVNSLINSSFFFKSNFS----LNNYIHIK-KSKSKIFETKSKFWLDDFYIG-GKDLYSRFSIVMIECSKSFRLESTNFNYIN-----------M-FYYIISILLKVLSIIIPLLISVAYFTLAERKLMGIIQRRKGPNVIGFVGLLQPLADGLKLFSKETILPSNSNLSVFLFAPVLTFILSLIGWAVIPFSEEVVLSDLNVGILYLFAVSSLSVYGIVLAGWSSNSKYPFLGALRSAAQMISYEVSIGFIIINVCICTGSFNLTSIVLAQENTWYCLPLFPAFIMFGISMLAETNRHPFDLPEAEAELVSGYNVEYSAMTFALFFLGEYANMLLMCSFISILFLGGWLP--II--SLPPFT-FIP--GV-VWFALKISLGVAFFILTRAALPRYRYDQLMFIGWKCFLPLSLGYMLFTSGILISFN--WLP--------------------------------------------------------------------------------------------------M----------TNLIL-LKNVV-ILPELFLGLSIVYLLLYGSIV------STYK----TYPLIQNLILKISVLILFFCIYLFYND-SFFF-------IHQ----------SFTFFNDTLICDYLSIFSKLTIAGFSLACVLMIQYYLKDQKI-NQFEYLIVILIAILGFFLLCSSNDLITAYLAIELQSLAFYVMAAFKKNSSFSVEAGLKYFVLGSFSSALLLFGFSILYGLLGTLNFEDFKHLWYMQAPGNNFPVFA-----------------------------------------------------------------------------------------------------------------------------------------------------------------------------------------------------------------------------------------------------------------------------------------------------------------------------------------------------------------------------------------------------------------------------------------------------------------------------------------------------------------------------------------------------------------------------------------------------------------------------------------------------------------GNLD-------------------------------------------------------------------------------------------------------------------------------------------------------------------------------------------------------------------------------------------------------------------------------------------------------------------------------------------------------------------------------------------------------------------------------------------------------------------------------------TSVFFDQT-LLKLALVLVLVSLFFKLAVAPLHVWSPDVYENSPSSSTIFFAVVSKLGVLVLIIRIF--QHSFHG-FI-YTWNYYVVGLAVLSVIIGSFTAIEQRKLKSLLAYSSVSHIGYILISFSTGTLEGLQSLYAYIIIYMLAGLCIWSIFLMLRTK-NFYSKKQNKDLTDFTLLVKSNNMIAICFAIVLLSVAGFPPLIGFITKMGIFMSAIESSMYFVAILSILTSVISTFYYIRIIKILYFE-KALVGNLFQPLLFLEPFVV--VITFLLFIFLFINPTMLYLVSYKISLLGFI--------------------------------------------------------------------------M--------NDPFFFFNLDNTLFSIEYLPVVVLILFAIFLSLLLLTLSYFLSVQNPETEKLSSYECGFEPYEDARHKFSVNFYIVAILFIVFDIEAMYLFPWSVSLSQLDISGFWSMIDFIIELGVGYVYVLYMNALDWE-------------------------------------MVLTNLN-FILILTTTLFSIGALGLVLNRKNILIIIMSIELMLLAVNLNFIVFSIYLDDVLGQLFVLFILTVAATESSIGLAILSVYYKVKNTIVIEKIKTTKG------------------------------------------------------------------MLLFNKNILFYLLLLPLIGSILLLVTPSWNKNLLKAIALFFSSITFILSLFLWVVFDRSTGNFQFVDKLMWLPNLNLNFTVGIDGISVFFIILTTLLIFLCLLTSWNSINFN-LKEYLISFLIMEFFLIGVFCILDLLLFYIFFESVLIPMYLIIGVWGSRERKIRAAYFFFLYTLLGSVLMLLAVIYLYYQVGTTDYEILLTTLLTCKEQKLLWLAFFASFATKVPMVPMHIWLPEAHVEAPTAGSVILAGVLLKLGTYGLIRFSFPLFPEASFYFTPLVYAIAVVGVIYTSFTAIRQTDFKRIIAYTSVAHMNLVIVGMFSFNSIGLEGAILQSLSHGFVASALFLIIGVVYERHHTRMVKYYGGLVHVMPIYVFIFLFFTMSNIGLPGTGSFIGEFLILVGSYQLNTTITFFSATGMVLGGCYSLWLFNRIAYGNLKTQYLNS-FVDIGKREFLVFLPLLIGTLVMGVYPNIFLDPIHMSVNFLLEQMNV----------------MYLNLIFLPLIGSITAGLFGRKVGPKGSVYITVTCLGLAFLVSAFIFYEAALMGCSTYIKLVQWIDSDLFNVDWGFQFDSLTSIMCCVVTFVSFLVHLYSSEYMSTDPHLSRFMSYLSLFTFFMLILVTADNFVQMFVGWEGVGLCSYLLINFWFTRIQANKAAIKAMVVNRIGDFGLALGIFTIFVCFKAVDYATVFSMVPFFAEEKFVFLNFEFHLINLIGFLLFVGAIGKSAQLGLHTWLPDAMEGPTPVSALIHAATMVTAGVFLLARCSSIYEYTPYILNVITFLGASTAFFAATVGLVQNDLKRVIAYSTCSQLGYMVFACGLSNYSVGV-FHLVNHAFFKALLFLGAGSVIHAVSDEQDMRKMGGLKKLVPFTYSTMVIGSLALIGFPFLTGFYSKDVILEAAYGKYTSSGHYSYLLGSCGAFLTAFYSTRLLYLTFLTSPNGYKSIICSAYDSSYAIIFSLAVLSLPSIFIGYLTRDMIIGLGTDFWGNSIFILPENMNLIDAEFIEYKFKILPVCLSLLGASSSFFVYTFSTEFLFKLKTSYIGKKFYNFLNKKWFFDKVYNEFITQALFKFSFNTSYKLIDRGIIEIFGPMGLTNLISKR---------SLTLSKFQSGFLYHYTFIILIVCTLLLGLNQFWF---------FFG-----GSVQL-------------NLFIIFLLSAFF--------------------------------------------------------------------MLEFIVHQVYFDNILLFIFSGVLILSALAIITVQNSIYSVLFLVLNFVTAAGLLFLLECEFLSLLFIVVYVGAIAVLFLFVVMMLDVKI---LESPKDFFKYVPAGSFIGGIFLIEISLVIG----GTFT-NNPYKY-----SGIGEHILN-------------------------QRSNVYCKLDFFT--DIGTLGQILYSYYIVQFLIAGFILLLAVIGAVVLTMNN--NSQNIKKQMFFKQISRDY-----KTVLLT--------------MS-----LKKKDLKKKIKNFTINFGPQHPAAHGVLRLVLELKGEVVDRADPHIGLLHRGTEKLIEYKNYVQALPYFDRLDYVSMMSQEHTYCLAVEKLLNCEVPLRAQYIRVLFAEITRILNHLLAVGCHSMDVGASTPFLWA-FEEREKLMEFYERISGARMHAAYFRPGGVHTDMPKGLLNDIYIFSQQFSLRLDEIEELLTENRIWKQRLVDVGTVNLKDAEDWGFSGVMLRGSGINWDLRKTQPYDVYSKMKFKVPVGSNGDCYDRYLIRILEMRESLSIIEQCLNQMPEGTIITNDSKLTPPTRKELKTSMEALTHHFKLYTQGFTANKGETYTASEAPKGEFGVYLVSDGSNRPYRCKIKSPGFSHLQALDFMSKDHLIADVVTIIGTQDIVFGE----------------VDR-------------------------------------------------------------M----------------KHKLTLSSIHKLTQVLPILKVQTFS-DEIV-IFVKSEVLLDTLFFLKNHTLCQFTILTSITGVDYPDKKSR-FEIVYDLLSVVFNRRLRIKVVVDELESVNSCENIYSAANWFECEVWDMFGVFFRNHSNLRRILTDYGFEGHPLRKDFPLNGYIEVRYSENHKRVITESIEFSQEYRTFNFFGPWNKT-------MIQQQTVLKVSDNSGAKYVKCIKVLGGFKRKFAFTGDVIVVSVLKLR-NKSKFTSKVKKGDVYKALVLKTKKYKPSVSGFNNLFN-----ENTVCLINKQGK---PLFTRIFGQVPKTLKKHKWIKISNLSSG------------------FI--------ML--FQPRKT-KF---KKTKK-GKLSKFNFKSNKLQFGHIGLKVIESGLITSKQIESARQAINRKIKRKGKVWIRIFPSISVTSKPAAVRMGKGKGSVSHWVSKVGSGTVIFEM-CGVSS-YLSKSALRTGSAKL-PIKTKIIY------------------------------------------------------------------------------------------MFNIE-------------SL-KSPVLK-KYISG-AKNTAGKNNSGKITIRRRGGGHKRKNRSVLFN-R--STISEGILLNIEYDPNRNSFLGVIYDFLNYKFFYILLPKGSKIGDIFKSGSI-AETKLGHSLLLKKIPIGSYVHNISLKNNGCGILIRSAGTKAVIIEK-NKKFSRLKLSSGEHRL-VSNNCHATLGVVSNENFFLKTIDKAGRARWLNKRPKVRGVAMNPVDHPHGGGEGKTSGGKIKLTPWGKPTLNVS-TKKYK---------NPLIITK------------------------------M-----HSFIQHYL---------KDIVEYDLSTKFFYKN-IKDIPVFEKVILCFQY--KNPNY--KQILNSILVLNIISN-QNNSVLLTLKKSNIVLKLRSGSPVGCKVVLRKIKMLEFLFNFILTILPQ-DKSFEG-VVVN---TKLKNTISFDF-KSLFIFNSLKNHYILIK-DLSN---LSVNV-TTSSKNLPE-FLFLLKS-LKFKLIKKN-----------------MLKKYSIRIPSDIKYVY-------------VKSKNILFLINSKGV-TKL-CRFKLFLD-TNLDYISITNKFFHKCSKKELKKMKAYRGLELSLIKQ-ELSQLSL--TNYKQISLVGVGYRAFISS---KLNVLILKLGYSHEIFIKIPTNLSVSCPKPN-TIFVSGH-SLNHINLFVNVIRSFRKPEPYKGKGVLFEYEHIVLKEGKSSK----------------------------------MIIKLDLKSKNLNSINTFLRYFYKLNTNAAF-SKNL-DVKRNNKLLKKVLFSILKSPHVNKNSQEQFEIKIYNTFLVI---YTKNYLKVLVYLKLL-LSNFFPDVGIKVN------FLVNTNHS--NNI---------PYNFNFKSITSS----------------------------------------------------------YLNYLDLSGEKLFIFVLIAQ-----------------------------------------------------------------------------------------------------------------------------------------------MLLY---NVNTAKHTTGI-------------------------------------IKK----------------PNNKSRVYKLD------KIQNL-------------------FDINY--------------------------------------VKLTKD-------NTSSED--KPLISYIININV-SNSNIAMSINDKNGKLKGYFTAG-TL---GFKGSQKTKK-YTLITILKNF-N---------YKFNFLNNKSVLVNFKGVT--KDQKLFIKKLK-EKVSIKAINYTN-LLPHNGCRPRKIKKLKR-------------------------WLSG-----------------------------------------------------------------------------------MPTINQLC--KKK--RKSKISKCKVPALDQSPQRKGFCLKVFTRTPKKPNSAIRKLVRLRL-TNDVKINAYIPGE-G-HNLQEYSTVLIRGGRAKDLPGIKYQVIRGKFDLLGLKHRKTSRSKYGSKKIK------------------MVYIFETQLNDSNTLVKGLLKIYGLNLSSVLNCCKKLGFSKNVRFTDLSEDQLQKLVKVVEK--SDLKINSELKNFTRISKESLVQIKSYRGLRRLSGLPVRGQRTHTNANTCKKFK--------------------------------------MKSILQKDKKRRLLVYKYENQKFILNHLYSNMHLLPSIRLNAA-LKLFNCSSNSFKDKTVSRCIFTYRKSKIHKNF-KFSRL-FFLKTARLGLISGLKKSSWMS------------------FKRSKWKGVLL-KNYLYKK---IKKNS---NSSIKIFNRNCIITPICIGNTFEIYSGKNFTKLIITEEMLGHKFGEFSITRKKNL-----------FK-------K---------------------------------------------------------MKLD----NT--------LNNN-KINY----NKLNLLNIKSHLRI-SDKNFFK-------------------FNSYKNLELNLKKILKIIFEYHKSNKTIIFIGFPFSSN--YNFMTLFNKYNYIFLDK----NTWVNGTLCN-SPALVSH-IKSK----KIYRRLRKNNLVFLS--QFNSLVKL-----KKKPDLIVLFDDFHSEN-LISE-CLKVKIPVISFVSTFK-----IHPSTLFNVFFLENNSY-SKQLI-HRYIYFLLSSILARYFKKSIIWGY---------------------------------------------------------------LYYLCT--MG----------QKANS-NIMRIGIG--GNTWKSKYFEKSKEESSILIFQDIEIRNFIDRFFISN------------DLFLYKCNINRNNSNIVIFVSYFMLLDAGSNVISVNKSNLDISEIS----------------------------------------------------------------------------------------------------------------------------------------------------------------------------------------------------------DYIKAK----------------KNHYKNKYK----------------------KKMD------------------------FISYNFIMKLLTSLNIFLNKKYKIKLIL--QNLN-KGLS--CRLTNAE---AIEFRNIVMQLRVYH-NASFFKEIINIF--IVLLKNDLQ-VKILTEFIAL----------KLSQIKRHN---YFLTFLKRIFILVIDSRI--FNV-KGVKLKIKGRFNGAPRSNTRL--IQIGK-VPLQTLS-SRINYNCSVSYTANGTFGVQLWLF---------------------------------------------------------------------------------------------------------------------------------------------------------------------MII-KKSKYKPL----FKKFIRLRKNVQ--NRK---KLLT----------------------------GFKKKKWLNLVTFLKVSSQRRK----------KNFKNF-DQYSFFVSKFG-----NSYKK-KYLNNLLLKQRISLFYGQLADKKLKQVIKQAKFRLNK------SQI-PVTQILIDLLECRLDTVLYRANFSKSIRESRLLIQHRHIYVNNSLMTNNSYIVQPGDIISVSN--ICIKNIKFNVFN------------------------------------------------------------------------------SNLWPITPSNFMVNYKTFQIIFLNN-------TNLFELAIYFPFW-----LDLNTLITY-RKY--------------------------------------------------------------MIKPKILNFMLFNGNKFTSEKLLLDSLKFIQKKK-KKDSKTILKLSLKNVNIILSNIQIK----RR-----KVVMPVP-FFLKKSKRLTNSIKLVVKNSS----LSKKNFPS--VLQDNIIKLSENKGELKSKSVSIHTSSFLNKNL-ANFRWF--------MNFHIWNMFSKLKNSQLVKKPVIFQKK-KKICAQILNILWDEGFILGYQTSKKN-----PELFEVFLKY--NSNVPSISVIKSVSKPGKRIYFSTKQLWKKDSNLGLLILSTNKGILSLQQCKKLNVGGEPLVFIC???????????????????????????????????????????????????????????????????????????????????????????????????????????????????????????????????????????????????????????????????MP------LFKRYSTEIINRTLIIITSWSLYLGI-SYYYKQTILYIIIKPSLNQV----KQ-KTIYFIYTNIHELFYTYLTLIISVANTLSAVIIIFNIYNFLKPSLYKTELLYAKKISQSLIFIWSLSLLLLYLIILPLSW-NFFIK-LQE-SINKSYINFFFEAKLNEYLSFIT-SIFNMCLFNTIIICTL--FGLVHNT--SNIKNFISN--QRKNIYLLFFIIASIIT-PPDVISQLILGSLSILSFEIYVYFLILKINYLIKV--------TN-------------
>Halamphora_calidilacuna_Unclassified__MF997424_Hc
------------MITAPLEQFQILSILPLKLF--GLDFSITNFLFMNILVLVSIISIIYFNSS---YNN-CLKEGSFYFIANSWQKVLEFVSEITAQLVSDTI--TKDNEKFFPIISVLFNFILFSNLLGLVPYSFTATSHLFITFSLSFSVFIGINVITIQKYGLKTFSLFCPANTSFFLALVLVPIEFVSYIAKPISLGVRLFINLMAGHTLLKVIIGFSWSMLL-LES-FTS-FGLIVPMVTLVVLFGLELGVALIQTYVFVILTCIYIQDGS------------------------------------------------------------------------------------------------------------------------------------------------------------------------------------------------------------------------------------------------------------------------------------------------------MIFMAQF--------------DSLIIFPLIWSLIIVLAAYYRLSI-EILIPQFAGIGKFREKKLNSLDSFNSFNTSLISKVNNTILS-------------------------------------------------------------------------------------------MLLQAAKCIGAGLATIGLAGAGVGIGNVFAALVLGISRNPSLKDELFRMAILGFALTEAIALFALMIAFLLLFAL-----------------MGATTSNNTLYNFATR-WLFSTNHKDIGTLYLIFAAVSGIAGTVLSLYIRITLATPNSAFLEYNHHFYN-VVVTGHAFLMIFFLVMPALIGG----------------FPR-----------------MNNISFWLLPPSLLLLIGSVLCEAGVGTGWTVYPPLSSVTGHSGGAVDLAIFSLHLSGAASILGAINFICTITNMRSKSLPFHRLPLFVWAIFITAFLLLLSLPVLAGGITMLLTDRNFNTTFFDPAGGGDPVLYQHLFWFFGHPEVYI--LILPGFGIISHVIVTASNKPIFGYLGMVYAMFSIGVLGFIVWAHHMYTVGLDIDTRASNEVTIHSIAIPTGIKIFSWLATLWGSSIELKAPSLFALGFIFLFTVGGVTGVVLANSGIDIGLHDTYYVTAHFHY--------------------VLSMGAVFSIFAGLYYWFEKLTGVQYSEFLSQLHFWVFFIGVNITFFPMHFLGVAGMPRRIPDYPDAFYIFNKIASWGSYISAFSLIIFALVLVDAFFSE--KKPA---------------------------------------------------------------------------------------------------------------------------------------------------------------------------------------------------------------------MLSLLY-LMPT------------F-WSGDAAVAYQLGFQDPATTTMEGIYLFNLHLLFVIISIVIVVGWLLFSVLTNFTEFDNSDVATFVHSNPVEIIWTTIPALILLSLASPSFSLLYSLDEISNPELTLKILGHQWYWSYEISDFN---SCSE--SNQSLKYSSYMLTNEFLQ--ENNSIGFFRVLETNKRVVLPTNTHLRLLITAVDVLHSWTIPSFGVKVDACPGRLNQANLFIKRFGVFFGQCSEICGVNHGFMPIVLLAMPSVQYHYLIMTNLHFN-----------------------------------------------------------------MYLY-KSFTHLK---------TTHSYHLVDPSPWPIVAAFAAFMFTTGGVLYMQRFIGGWSLFFTGFIALLYVMFTWWRDIIREATFEDTHTVVVQKGLRLGMILFIVSEVMFFFAFFWAFFHSSVAPVYNLGGVWPPKAITTINTYTVPLTNTFFLLTSGATVTWAHHAILARAKRHTIIALIFTLILAILFTGLQGLEYVNAPFNISDGVYGSCFYMATGFHGFHVFVGTIALFISFVRVILNHFTNKHHFGFESAIWYWHFVD--WLFLFINVYWWSNK---------------------------------------MSTNINST-------TTSQYVSSNLFK-------NALVGLNTVKGVFPLNLSR----------------ANTNYLFAFLDSHVIHYPTPITLTYAWSFGSLAGICLVIQMISGIFLAMHYTPNIELAFNSVEYIMRDVPNGWLIRYIHANGASMFFIVVYAHIGRGLYYGSYMEPRELLWCSGVILLLLMMGTAFTGYVLPWGQMSFWGATVITSMVTAIPVAGQPIVQWLWGGYTVGNPTLNRFFSIHFFLPFLIAGVSLIHLALLHKEGSNSPIGSD-TGIDDVAFYPYFLYKDVFALSCFLLFFAFFVLYFPNVLNHPDNYIPADPLQTPAHVVPEWYFLPFYAILRSIPHKAGGIIAMGAAILILLLIPFINTSYIRNTTYRPIFKFFF--WLFIADYIILTWIGQMPVR-NAFI----FIGQVATVYYFAFFTIVIPVIGKIETILATWEIK-------------------------------------------------------------------------------------------------------------------------------------------------MK---------------------------------------------------------------------------KKINSKVSLIAYLIANGISVPHYCYHNDLSIAGNCR-------------------------VCLVELKNSMKPVVSCATNARAV-LQNSNVYHDSALVKKARENILEFLLLNHPLDCPICDQGGDCDLQDQSLFFGFTKRRFYKFKRVVSDKELGPIVKTVMTRCIHCTRCVRFAAEIAGTEE--LGMFGRGTSSEIGTYVDK-VLTTELSGNVIDLCPVGALTNKS------------FTRLSKH-------------------------------------------------------MGALTLKSFPFELRGWDIEKFESIDPTDGFGINTRVYISKQQIV-QIEPDHSETT---------TNPWLSDKGRQFFDGIFGAWNNAKAQ----DNHLILKKESWQRNIKTLLKTLYLFEHCTAK-TKTAHFLTIVV-ENLGIETLSLLK-----IVEQRYSFIKLRRAENLK-TPNDLETSFQINTATN-PNVLKSTTLCLLVANNPRYEGYNLNLKLRQRYLKGNFKCLTLGSAIDLTFPTTVVG-TNVKVIKEITEGNSFVCQDIKTAAKPLIIFGNE-LYKRADNKTVVE-MFKTFQ--STNIFSQT--WNGLNTLNTTLTETGMQSVGNFLPLTKKDFNELSSFYFINV-----------------DAQSI-PNLKKVAEIKLLDYNEIKNSKQFKIQELF-LDQNSRTKN--NETFAVN----FFKTKDNREYNFLPVKMFYENE-ETFLNTEGLIKRTNKLI-TR-QKTRESWKLLRNLFNHFKN-EYTSLNLKNQ--LVISFNI-TKQANFSNFLNFHHS-AVEKLDSITPSLITQNQPFF-INQLSNFK-PKSIKLQNTKSKYWLDDFFTG-GKDAYSRNSLVLSNCSKILRTQSTNFF----------------MLLIITLILKILGIVVPLLIAVAYFTIAERKIMGAIQRRRGPNVVGYIGLLQPLADGLKLFVKETTLPNSGNINVFLLAPSMAFILSLMGWAVIPFSEGLVLCDLNLGILYLFAISALNVYGILFAGWSSNSKYPYLGALRSAAQMISYEIALGFTALSVVICSGTFNLSGIIVTQEKVWFLIPLFPMFLIFYISMLAETNRHPFDLPEAEAELVSGYNVEYSSMTFALFFLGEYANMLIMSAFGAVLFLGGWLP--IM--NNFAFN-LIP--GS-VWFSLKICIGVIFFILARATLPRYRYDQLMYLGWKCFLPLALGYLIFTMGLLTSFN--WLPN-----------------------------------------------------------------------------------------------MSF----------SNLVE-LKTFN-VFPEYFIGISALYILVVIVLI------SYNV----YGLIVQKALSECIGLILLLSCYLVLND-DLVFSKNSFDFVS------------TLGFYKASIADYFAFFTKFVVCFFSSMYFFIIADFLKDNKL-SSFEYLLILLFAVLGLMLLCSSNDLLTAYLSIELVSLSSYVLAAFRKTSSYSAEAGVKYLVTGAISSAFFLLGSSFMYAYSGTINITDFWLIISDEGWF---------------------------------------------------------------------------------------------------------------------------------------------------------------------------------------------------------------------------------------------------------------------------------------------------------------------------------------------------------------------------------------------------------------------------------------------------------------------------------------------------------------------------------------------------------------------------------------------------------------------------------------------------------------------------------------------------------------------------------------------------------------------------------------------------------------------------------------------------------------------------------------------------------------------------------------------------------------------------------------------------------------------HLDST-----------------------------------------------------------------------------------------------------------------------------------------NYMLEP-FLEIGLAFVIFSLFIKLALAPFHVWSLDVYEGSPTISTFFFAVITKLSFFVFLVRIS--YVAAFK-YY-EIWQFYGITIALFSVFVGSFGGLRQRKLKTLLAYSSVSHMGYALLAFSAGSRFGAEMLLFYLVIYMFSGLGVWFIILVTRVNRKRYTEKFSKELGDFSLLRKSNPALALSLTLTMFSIAGIPPLVGFFAKMGVFLSVLHAKYYFVALLAILCSVVSTFYYIRIIKILYFE-NLLVGKLYYPLVSSKTILF--SLSIFFLLFFFINPTALYLIVYKVVLGSF-----------------------------------------------------------------------------------------MTVLEYSIVAKDYLALLVMLVIAILLTIVILAFSYLLARQNPDSEKLTAYECGFEPYEDSRHIFDVRFCVIAILFVIFDIEMLFLIPWCVSISKLTLLGFWSMIDFLFELGIGFLYVWYVNALDWE-------------------------------------MITVSIN-YILSLTAIVFFIGLFGVILNRKNILTILMSIELLLLSVNLNFATLSIYLDDVIGHIFVIFILTIAAAESAIGLAIITVFYKLKHSIELEPIKKRLTN-KV---------------------------------------------------------------MLDIQNLLVSILLFPIIGILLLLQISSRETRLLKFVALNSACLSFIGSLILWGSFSKSTGFFQFLMKLTWFPLLTLNFTLGVDGISLFFILLTTLLIPLCLLASWNSVKHS-LKEFLIAFLFLDFLLIGVFSVLDLLFFYIFFESVLIPMFLIVGIWGSRERKILAAYYFFLYTLLGSVVMLLAILYILEQVGTTDYEVLLTFSFSEVEQKFLWFTFFLSFASKVPMVPVHLWLPEAHVEAPTAGSVILAGVLLKLGTYGFIRFSLPLFPQASFFFAPLVYTISAVGIVYTSFTAIRQTDFKRIIAYTSIAHMNLVMLGIFSFNNVGIEGAIFQSLSHGFVASALFLVIGVVYDRYGTRLVQYYGGLASMMPIYVFIFLFFTMANIGLPGTSSFIGEFLILAGSFKVNTSITFLGATGMIIGGAYSLWLFNRISYGNLKTQYTTQ-FLDISFREFVTFLPLILGTLAAGLYPNIFLASIHMSVNNLIELLYF----------------MYLALVFLSSIGVCLAGLFGRQLGSWGASLITTSCLFLSLFFSLFAFYEVALSGGFVYIKLATWINSEVLNVDWGFMFDSLTVTMCVVVTFISSFVHLYSTEYMSHDPHLARFMCYLSLFTFFMLILVTGDNFVQMFLGWEGIGLASYLLINFWFTRIQANKAAIKAMIMNRIGDFFLVMGILLIFVHFKAVDYATVAVLTPFLKNETVNFLNLELNLLEIVGLLLFLGAVGKSAQLFLHVWLPDAMEGPTPVSSLIHAATLVTAGVFLIARSSFIYEHTNNVLNFVAVLGALTSFVASTTGLVQNDLKRVIAYSTCSQLGYMVFACGLSNYSVGI-FHLSNHAFFKSLLFLSAGSVIHGVNDEQDMRKLGGLKNLLPFTYSMMTIGSLALIGFPFLTGFYSKDLILEAAYGKYTLEGYFSYFLGTVGAFLTAFYSTRLLHLAFLAKPTGHKQVITFAGDSNIQICLALGSLAIPSIFVGYYTKDMMVGVGSHFFGTAIYTSVVSYNIFDAEFIPLVYKTLPVHFSLFGAFLAFVLYTFQSHMLYNLKMSFIGKKLYTFLNRKWFFDKVYNEYLGQFFFKFGYSQSYKFVDRGIFEILGPTGLSSLAASI---------GSKLHSLQSGSLYHLTLTILVGITILFGFRQLSL---------IISI-ADIYWLDY-------------KLLILIFISFLFLTGYSKKSESD-----------------------------------------------------------------MLSANLVFYFFSGVLVFSAMMVIVASHSVFSLLFLVLSFLASAFLLFLLECEFLALIFIVVYVGAIAVLFLFAVMMLDAKL---QNLARNLFRYLPVGFLFALGFLIPVLYQIS----VGSK-EST-----------GFFSQN-------------------------NYINWYDFLDSTS--DVEIYGQVLYSYFVLQFLVVGLILLVVLVGVVSLTNVY--TSNRTVDQSTYKQLSVSS-----RFFY----------------MI-----AKKKNVVRKIKNFTINFGPQHPAAHGVLRLLLELSGETVVKATPHIGLLHRGTEKLIEYKNYLQALPYFDRLDYVSMLAQEHSYCLAIETLINCKVPERAQYIRVIFAEITRILNHLLAVGCHAMDVGAMTPMLWA-FEEREKLMEFYERVSGARMHAAYFRPGGVQYDLPAGLLSDIFIFVSQFKTKIVEIEEMLNENRIWKQRLVDVGVVTAKDAMDWGFSGVMLRGSGIRWDLRKSQPYEVYDRVNFDIPVGRNGDCYDRYLVRILEMKQSLNIILQCLEQIPYGIIKTNDNKIAPPTRTEMKQSMEALIHHFKIYTNGITVPSNETYIGTEAPKGEFGVYLVSNNTNKPFRCKIKAPGFAHLQALNHMSKGHMIADVVTIIGTQDIVFGECGEKLHIESSCWIKRNTDRIKKKLLVFTLKAFYPLESYLMSIYCECNVC----------------------------------------------------MLVSYHDIVKVLPVIQIELYG-IQHC-FLIQVHLLKNILLIFKNHFRYQFKVLTCISGMDYPENLYR-FKIAYELLSIKYNARLRLKVVLDEITPINSIEKIFAGATWWECEIWDMFGIFFLNQANITRLLTDYGFQGFPLRKDFPLTGFTESRYNVIQSRVVYENVELAQEYRIFDYMSPWESLQQS----MIQQQTILKVTDNSGAKTVKCIKVPGGFKKKIAKLGSIIVVSIQKLR-NKAKQTSKVKKKEMYKALVIRTKVIHTKKTGFALKFN-----ENAVVLINKQGN---PIGTRIIGPIPKTLQNKTFQKFSSLATG------------------LL--------ML--NAPRKT-KY---KKTKK-GKLVKLEFKATKLRFGIIGLKATEAGILNSRQIEAARQAIARKTKRKTKIWIRIFPDLSITSKPTGIRMGKGKGQVSHWGARVRGGTVLFEV-CGANF-KSIISALKTASAKL-PVKTKICQ-------------------------------------------------------------------------MVLKTKKPVTPSQRQLVQLSRK------------NLK-KKPLLK-KLVKG-LKNSNGRNNSGKITIRHKGGGHKRKFRVLDFL-R--INSVTGIICSIEYDPNRNANIASVFDTISQKFSYILAPKNLRIGDIVKSGPN-AEIKIGHSLPISKIPVGSYIYNVSPKSKKQAQISRSAGTFSKLTEK-TLNYAKIELSSGEQRF-ISVKCYASIGIVSNEIAFLNKLGKAGRSRWLNKRPTTRGVAMNPVDHPHGGGEGKKAK--IGLTPWGKPTKGKK-TTTTR---------NKLIIKIKNE---------------------------------MSFLNYFY---------IKTLKFDLINKFYYTN-LKKLPDLKHIVLNFSC--KTVEL--KTIVTHLLALKLITY-QKG-TISVSKRSNLLLKIRKGNPTGCKVTLRKTLLMNFLCKSFNEILPK-IKNFDK-IKVH--QKVEKNAFSFSI-KDTLTFPELAEHYYLFN-NLSN---LNLSF-VTTTKTKKE-MLFLLKS-LQLPLKF----------------MKKLEKKYIINIPHNIKVFY-------------DKKKKIIIFKGFSGQ-KSLKIEKLLTIS-HKKQQIELSNDNNIKLSNSQKKKIQQIQKTTVSLIKQ-LLIETTS--IIYQKLNFVGVGYRAFPVEN-FEKHLFLFRLGYSHPIYFKIPQKTRIISLKLT-KLFLYGS-SYQELTSTASKIRLNKTPEPYKGKGILYENEKIVLKEGKKV----------------------------------MKQYYLKIQSKNEKSLKNVLHFFFTHLKIKF----WT-IQKSSSTITKRKTVTFLKSPHVNKTAQEHFEYKIFTRKVLL---KGFYLEKNLIFLKKV-LAKFFQDISIHIE------FITSKTMRS-NNNLS----IFSFDNSKFLRKRSF-RTNF-KRHKQK---TLFKVSGN----------------KKNSL---------FYLVKLLTKTSLFGETLLVYSFKNNKLSE--------------------------------------------------------------------------------------------------------------------------------------MFIINTIMSSYKSTYYNLNR------FFKEIRLKKQY-----------------------LKK----------------MQNKISVLGKL------KEVNY-------------------KQIIS--------------------------------------HWSFK--------PALSTS--TIFVMYIIKISF-SKKNTLFHISDSSGNIKLFYSAG-SF---QQTGKGKIARSTLLRKFYRLV-I---------SELKFVRKVPIAVHFKNVD--SNMFWFLKKLK-KKFFITVVKHFN-QHPYNGCRKKKIRRKKFKGKSL-------TV----------------------------------------------------------------??????????????????????????????????????????????????????????????????????????????????????????????????????????????????????????????????????????????????????????????????????????????????????MVYLFDSDLPANKLLPFALCNIYGLGKAHTFMICKKLGFSKNLTIQSLSKEQISKLLKHIES--SNIIISGDLLKVRLLIAKKLVSIKSYKGIRRSQGLPVRGQRTHTNAKTSKKRFK-------------------------------------MKKLITKDKKLRLKVKKQEKQYFVLKSIFQNSNLFMLIRWNAY-LHLKSLGETDSKVSISARCVYTVNRKRFNRSA-PFSRH-VFLKLIQSGKLSGFRKSSW--------------------MSRSKWKGPYL-NKNIAKN---LQQSKK--SYKKLIVSRNSVILPTFIDKTFEVYNGKKFNEILVTEEMIGHKFGEFSATRKRFV-----------FK-------DKKKTKK---------------------------------------------------MKI-----TT--------LKKY-KTKL----LKLKLLKTKIYKDE-KNLSYLL----------------------LKDMETRLKKILYIIYRFHVANKKILFIGTPRKLE--PQIKSLLKRKKHNFIPE----SIWVNGIITN-SKPSFKY-LI-------KQDAI-----KNNK--TAKFLFNL-----KNQADLIVVLNEKLNLT-ALEE-SSLKRIPTISLNTNSKLY---NSNLSTYKI-AGNYSFS-KKTIR-NNFFFLLLSSILKKAEQLKKRQIP------NIVKK------KQMWNS---FKTKR-----------NVFKRKK----------------------MG----------QKTNP-NILRLGKV---KEWKSKYIEKKSTESCAIIFQDLEIKKFIFHLFAKN------------EFKVQNCRIYYSESSMHIYISYYNFLVT-------------NKKVKLKLINSY-----------------------------------------------------------------------------------SKKFQNKALS-IEKANAKKQL------------------Y------------LAKTYKKKFSHQTQKELLQNHYFL----------------------------YQKTQRLEAINSFK----------------VYGDTRHHK----------------------TFSK------------------------HHANLFISKLLKGLTLFTKKKHNIFLNL--KQVN-KETSCLQKTSKKN---KYKLKKNLAKLRKFQ-SNEFFKKGLNML--HTFIINTQN-AIFLAEFIAS----------YLKKLKRPN---FFLRFLKIALKMFLNKKF--SKF-ERIQIKIKGRFNGAPRSSHKY--INIGRNIPVLTID-SNIDYGESTAYTSNGTFGIKIWTYATTYKKRL--------C---------------------------------------------------------------------------------------------------------------------------------------------------MSLK-EKNRFKPI----FKQLIRLRENVQ--NRQ---KIL-----------------------------KFKKKKWQTFLTFYSYRLKNY-----------KKFKPL-DHTKYFVTKHGT--RGMSYKK-RFRDTLQAGRKLRIFYGNLLKKYFKKKIRIAIKKKQ-------SKK-RIENTFLNFFETRLDTVLYRAKFAPTVRSAQQLILHGKVYVNQVQVKSKAYHLKSGDVVNLSL--DSLNLYENHIIN------------------------------------------------------------------------------SIKWSVPPKHLLINYRTLQILFLNN-------LESTNLASEFLFN-----LKLQKILVN-YSKQ--------------------------------------------------------------MKTKLINHLIIKGKKNKSETLTLKSLKTLQINS-KKSSKKLFQLALVASTPIFKINTITKKKQKKKK---QRSKIIPAFISDKTSRISFAIRFIIKTTN---KNRNSLFYR--TLSEEILMSAQNKSQTIETKKENQKQVFANRHLFKYYRWH--------MKNYLWNMFANIKNGQMSGRNVILQRR-KKICETFLKILWTEGFILGYQVDEKN-----TNQLKIFLKY--IKNKPAIHSIKFLSKPSRRLYYSTKQIWKINSNKSFIIFSTNKGLKSILECKKLRIGGEPFIAIN--------------------MRNISVKQILIILLISFFLF-------GDFFSIKKNLQKLFKRVNH----------VL-----FKK-------------NKKKGTWTPVFWF------------WKPTLYQLNYFLY-----------------------------------MLQYFLELRNKSILLMITFFSTLLI-CYWYKEMLLFLVTQMHL-------ND-ENFYFIFTDVTELFVVYFKVIFLIAFQVSLWYFLYHLFSFLATALYLHELKFISFLGTVGTIFWFLSILLSSYFIIPFSW-NFFLS-FQS------QHGFYFEARISEYLKFYT-DTYILCLVYCQFVTLF--FIFSINT--KQNYSYIKK--YRKLYFYAFLLCATLMT-PPDLASQLFTTFFLMLTYESVVLFSIFNYYLT--------------------------
>Halamphora_coffeaeformis_Unclassified__NC_037727_Hc
------------MLVAPLEQFQILSILPLKLF--GLDFSVTNFLLMNLLILTSIFSIIYFNSS--------LDESSSYFVSNSWQKILELISEITAQLISDTI--TKDNNKFFPIISVLFSFILCSNLLGLVPYSFTATSHLFVTFTLSFSVFIGINVITIKKYGLKTFSLFLPANTSFFLALVLVPIEFVSYIAKPISLGVRLFINLMAGHTLLKVIIGFSWSMLL-LEN-FTS-FGLVIPMITLVVLFGLELGVALIQTYVFVILTCIYIQDGS---------------------------------------------------------------------------------------------------------------------------------------------------------------------------------------------------------------------------------------------------------------------------------------------------------MAQF--------------DPLIIFPLIWSLTLVLAIYYRLSI-EILVPQFAGIKKFREKKLNSLGSFNSFNTSLISNLSNVVVL-------------------------------------------------------------------------------------------MLLQAAKCIGAGLATIGLAGAGVGIGNVFAALVLGISRNPSLKDELFRMAILGFALTEAIALFALMIAFLLLFAL-----------------MGASTVHSPFFNFVSR-WLFSTNHKDIGILYLIFAAISGLAGTVLSLYIRITLATPNSAFLEYNHHWYN-VVVTGHAILMIFLCVMPALVGGFGNYFVPLMIGSPDMAFPR-----------------MNNISFWLLPPSLLLLIGSVLCEAGVGTGWTVYPPLSSVTGHSGGAVDLAIFSLHLSGAASILGAINFISTIINMRSKSLPFHRLPLFVWAIFITAFLLLLSLPVLGGGLTMLLTDRNFNTTFFDPAGGGDPVLFQHLFWFFGHPEVYI--LILPGFGIISHVIVTASNKPIFGYLGMIYAMLSIGVLGFIVWAHHMYTVGLDIDTRAYFTAATMIIAIPTGIKIFSWLATLWGSSLELKAPSLFALGFIFLFTVGGVTGVVLANSGIDVGLHDTYYVTAHFHY--------------------VVSMGAVFSIFSGLYYWMERLAGVQYSEFLGQLHFWVFFVGVNLTFFPMHFLGVAGMPRRIPDYPDAFYIFNKIASWGSYISAFSLIIFALVLIDAFFSE--KKTV---------------------------------------------------------------------------------------------------------------------------------------------------------------------------------------------------------------------MLLLSY-LTST------------L-WFGDAAVAYQLGFQDPATTTMEGIYLFNLHLLFVIISIVIVVGWLLLSVLTNFTEFDNTNVANFTHSNAVEIIWTTIPALILLSLASPSFSLLYSLDEISNPELTLKILGHQWYWSYEISDFN---SCSE--SSQSLKYSSYMLTNEFLQ--ENNSIGFFRVLETNKRVVLPTNTHLRLLITAVDVLHSWTIPSFGVKVDACPGRLNQANLFIKRFGVFFGQCSEICGVNHGFMPIVLLAMPSVQYHYLIMTNLHFN-----------------------------------------------------------------MYLY-KSFTHLK---------TTHSYHLVDPSPWPIVAAFSAFMLTTGGVLYMQRFVGGWSLFLTGFVGLLYVMYTWWRDVIREATFEDTHTQVVQKGLRLGMILFIVSEVMFFFAFFWAFFHSSIAPVYNVGGVWPPKAITTINTYTVPLTNTFFLLTSGATVTWAHHAILARAKRHTIIALIFTLVLAALFTGLQGVEYFNAPFNISDGVYGSCFYMATGFHGFHVFVGTIALFISFVRVILNHFTNKHHFGFESAIWYWHFVDVVWLFLFVNVYWWSNK---------------------------------------MYSNKKLI-------SDGHYVS---LQ-------KTLITLSNVKNIFPLNLPR----------------ANTNYLFAFLDSHVIHYPTPIALTYAWSFGSLAGICLVIQMISGIFLAMHYTPNIELAFNSVEYIMRDVPNGWLIRYIHANGASMFFIVVYAHICRGLYYGSYMEPRELLWCSGVILLLLMMGTAFTGYVLPWGQMSFWGATVITSMVTAVPVAGQPIVQWLWGGYTVGNPTLNRFFSIHFFLPFLIAGVSLIHLALLHKEGSNNPIGSD-TGVDDVAFYPYFLYKDVFALSCFLLFFAFFVLYFPNVLNHPDNYIPADPLQTPAHVVPEWYFLAFYAILRSIPHKAGGIIAMGAAILVLLAIPFINTSYVRNTTYRPVFKIFF--WLFVADYVILTWIGQMPVR-NAFI----FVGQIATFYYFAFFLILIPVIGKLETILATWKIQD------------------------------------------------------------------------------------------------------------------------------------------------MK---------------------------------------------------------------------------KKINNKTSLIAYLIANGISVPHYCYHNDLSIAGNCR-------------------------VCLVELKNSMKPVVSCATNARVA-LQNSSVYHDSALVKKARENILEFLLLNHPLDCPICDQGGDCDLQDQSLFFGFTKRRFYKFKRIVSDKELGPIVKTVMTRCIHCTRCVRFAAEIAGTEE--LGVFGRGSASEIGTYIDK-VLTTELSGNIIDLCPVGSFTSKK------------FSRQKLK-------------------------------------------------------MGALTLKSFPFELRGWDIEKFESIDPTDGFGLSTRVYISKQQII-QIEPDHSKNT---------TKIWLSDKGRQFFDGVTTTLNHEN---------NTFKKDFWQRDIKNLLKILYLYDHCSVK-TKKTYILTVVF-ENLGLEMLSLLK-----ILEQSYPLLRLRRDEKSQ-STNDLEFNFQLNSATN-PNQLKLSTLCLLVSTNPRYEGYNLNLDLRQRYLKGNFKCLSLGSATDLTFPSVNIG-TNLQVLKSIAEGNSYVCQDFKGSKNPILIFNND-LCKRTLSAAVIE-MIKTFS--TANTLNLN--WNGLNILSSTLNEVGTLTIENFSALTSKDFKTLSSFYFINV-----------------NLQQV-PYLKKLTEAKLLGYQESKTAETPRIPRLL-IDQNSSRTD--NKGFWEF----SLKTLDFKQYSFFPTKMFYENE-EVFLNTEGLIKRTSRLI-TK-RKTRDGWKLLRNLIKNLKM-SHNCLNIDNK--LVLSFSL-DNHNKFSTFVNFQFR-AIEKLENVTHSLTSKNQPFF-IYRTNQFK-SKVVKLENTKLKYFIDDFFSG-GKDQYSRNSLVLANCSKILRTQSTNFF--------------M-FVITISLVLKILGIIVPLLIAVAYFTIAERKIMGAIQRRRGPNVVGYIGLVQPLADGLKLFVKETTLPNSSNLNVFLLAPSMAFILSLIGWAVVPFSEGLVLCDLNLGILYLFAISALNVYGILFAGWSSNSKYPYLGALRSAAQMISYEISLGFTALSVVLCAGTFNLSGIIEMQQKMWFLIPLFPMFLIFYISMLAETNRHPFDLPEAEAELVSGYNVEYSSMTFALFFLAEYANMLIMSAFGAILFLGGWLP--IV--SNVVFD-FVP--GG-VWFSLKICGGVVFFVLARATLPRYRYDQLMYLGWKCFLPLALGYLIFTMGLLTSFN--WLPS------------------------------------------------------------------------------M---------------EMSF----------SNLVE-LKTFN-VFPEYFVGISVLYILIVIILI------SYNV----YGLIIQKALSECIGLTLLLTCYLILND-DLMIGQQGFELYS------------TLGFYKSFVTDFFASFTKFVVCFFSAFYFFLIADFLKEYKV-TSFEYLLFLSLAVLGLMLLCSSNDLLTAYLAIELVSLSSYVLAAFKKTSNYSAEAGVKYLITGAISSAFFLLGSSFIYAYSGTVNLTDLGFILFDQTWF---------------------------------------------------------------------------------------------------------------------------------------------------------------------------------------------------------------------------------------------------------------------------------------------------------------------------------------------------------------------------------------------------------------------------------------------------------------------------------------------------------------------------------------------------------------------------------------------------------------------------------------------------------------------------------------------------------------------------------------------------------------------------------------------------------------------------------------------------------------------------------------------------------------------------------------------------------------------------------------------------------------------CLTEHSSSAI------------------------------------------------------------------------------------------------------------------------------TSTIDFNDLLKP-FLEIGLGFILFSLFIKLALAPFHVWSLDVYEGSPTTSTFFFAVIAKLSFFVFLTRIS--YLAVFL-YH-DTWQFYAMFVALFSVFVGSFGGLRQRKLKTLLAYSSVSHMGYSLLAFSSGTRFGVEMLLFYLVIYILSGLGVWFVILGTKINRKRYTDKFSKELGDLVLLRKSNPALALSFTFTMFSIAGIPPLIGFFSKMGIFLSVLHAKYYLLALLAILCSVVSTFYYLRIIKLLYFE-NLLIGKLYYPLTSSKTILF--SFLILSLVFLFTNPTFLYLIVYKAVISSFVV---------------------------------------------------------------------------------------MTIFEYSIVAKDYLALLIMLVIAVLLTVVILVFSYLLVRQNPDSEKLTAYECGFEPYEDSRHIFDVRFCVIAILFVIFDIEMLFLIPWCVSLSKLTLLGFWSMIDFLFELGIGFFYVWYVNALDWE-------------------------------------MITVSIN-YILSVTAIVFFIGLFGVILNRKNVLTILMSLELLLLGINLNFAALSVYLDDVVGHIFVLFILTIAAAESAIGLAIITIFYRLKNSIELKPIKKRLTN-KI---------------------------------------------------------------MVFSQNLLVYILLLPIIGILLLLFIPSRQTRLLKFVALNAACLSFTGSLILWGGFSKSIGFFQYVVKLTWFPILTLNFTLGIDGISLFFIVLTTLLIPLCILTSWNSISHS-LKEFLIAFLFLDFLLIGVFSVLDLLFFYIFFESVLIPMFLIVGIWGSRERKILAAYYFFLYTLLGSVVMLLATLYILEQVGTTDYEVLLTFSFSEIEQKLLWFSFFVSFASKVPMVPVHLWLPEAHVEAPTAGSVILAGVLLKLGTYGFIRFSLPLFPQASFFFAPLVYTISAIGIVYTSFTAIRQTDFKRIIAYTSIAHMNLVMLGIFSFNHVGIEGAIFQSLSHGFVASALFLIIGVVYDRYRTRLVQYYGGLATTMPIYVVIFLFFTMANIGLPGTSSFVGEFLILAGSFKVNTSITFLGATGMVIGGAYSLWLFNRISYGNLKIQYTTQ-FLDVNMREFVVFLPLILGALSTGLYSNIFLSSLHTSVSNLVELLYF----------------MYLALVFLSFIGACLAGLFGRQLGSWGAAIVSTSCLVFSLFLSLFAFYEVALSGGFVYIKLATWINSEVLNVDWGFMFDSLTVTMCVVVTFISSFVHLYSTEYMSHDPHLARFMSYLSLFTFFMLVLVTGDNLVQMFLGWEGIGLASYLLINFWFTRIQANKAAIKAMILNRIGDFCLVLGILLIFVHFKAVDYATLAVLAPFFKDSTINFLNLKLNLLNTIGLLLFLGAVGKSAQLGLHTWLPDAMEGPTPVSSLIHAATLVTAGVFLVARMSFIYEYTRNILDFIAILGALTSFVASTTGLVQNDVKRVIAYSTCSQLGYMVFACGLSNYSVGI-FHLSNHAFFKALLFLSAGSLIHGVNDEQDLRKLGGLKNLLPFTYSMMVIGSLALIGFPFLTGFYSKDLILETAYGTYSTIGFFCYFLGTLGAFLTAFYSTRLLYLAFLTKPTGHKQVINFAGDSNIQICLALACLAVPSIFVGYCMKDMMVGLGSPFFGTGIYTSILSYNTFDAEFIPLVYKTLPVHFSLLGVALAFILYHFQASLLYSVKTSSIGKKFYTFLNRKWFFDKVYNEYLGQFFFKFGYSFSYKFVDRGVFEILGPTGLSSLSTSI---------GSSLHSLQSGSIYHLTLTILIGITTLFGAHQLSL---------VIAL-NEFYWLDY-------------KSILLIFVSFLFVLCYSHISELD-----------------------------------------------------------------MLSANVFFYFFSGVLVFSAIMVIVASHSVFSLLFLVLSFIASAFLLFMLECEFLALIFIVVYVGAIAVLFLFAVMMLDAKL---QNLTRNISRYLPVGFLFALFFLIPILLQAS----KEEA-SSET----------ILSNKN-------------------------SYANWYDLIDSTL--DIEVYGQVLYSYFVLQFLVVGLILLVVLIGVVYLTNTY--TSNRMVDQSTYKQLSVTS-----KFFY----------------M------IAKKNIVRKIKNFTINFGPQHPAAHGVLRLLLELSGETVIKATPHIGLLHRGTEKLIEYKNYLQALPYFDRLDYVSMLAQEHSYCLAIENLINCKVPERAQYIRVIFAEITRILNHLLAVGCHAMDVGAMTPMLWA-FEEREKLMEFYERVSGARMHAAYFRPGGVQSDLPAGLLSDIFIFVSQFKTKIVEIEEMLNENRIWKQRLVDVGVVTAKDAMDWGFSGVMLRGSGICWDLRKSQPYEVYDRINFNIPVGRNGDCYDRYLVRILEMKQSLNIILQCLEQIPYGTIKTNDNKIAPPTRAELKQSMEALIHHFKIYTNGISIPSNETYVGTEAPKGEFGVYLVSNNTNKPFRCKIKAPGFSHLQALNHMAKGHMIADVVTIIGTQDIVFGE----------------IDR----------------------------------------------------------------------------------MLISYHDIVKVLPVIQIELYG-IQHC-LLIQVNLLKNILLVLKYHFRFQFKVLTCISGLDYPDNLYR-FKVAYELLSIKYNARIRIKVVVDELTPVNSIEKIFAGATWWECEVWDMFGIFFLDQTNITRLLTDYGFQGYPLRKDFPLTGFTESRYNVVQSRVVYENVELAQEYRVFDYMSPWETLDNS----MIQLQTILKVADNSGAKTARCIKVLGGFKKRIAKLGDTIVVSIQTLR-NKSKKTSKVKKGQVYKALIVRTRLSNTKNTGLCLKFK-----DNAIILLNKQGN---PVGTRILGPLLRTFQKKTFQKFTTLAAG------------------LI--------MF--NGPKKV-KF---KKSRK-GKLVKFEFKSNRLTFGKIGLKALEAGILNSRQIEAARQSIARKTKRKAKIWIKIFPDVSITSKPTGIRMGKGKGPFSHWGARVRGGTVLFEI-CGANL-NTIVNALKTAGAKL-PIKTKIFQ------------------------------------------------------------------------MMTLPIEKPVTSSQRHTLYLGKK------------NLT-KKPLLK-KHIEG-LKNSNGRNNQGRITVRHKGGGHKTRYRTIDFC-R--LSSATGIVCSIEYDPNRTANIAAIFDIFHSKFNYIIAPKTLKVGDIVKSGPN-AETRTGHSLPISKIPVGSYIYNISLRPQNPSQISRSAGNFSRITEK-TLSYAVIELSSGKLLL-VSVNCYATIGIVSNEFTFLTKLRKAGQSRWINRRPTVRGVAMNPVDHPHGGGEGKKAG--KGLTPWGKPTRGPK-TSRTK---------NNPLLNIKWVE--QNGKAPT---------LMKIQSDS------MQYLKYFY---------NKNLKIDLINKFYYTN-IRELPRLKKIILNSSC--KTTNI--KTLAANLLALELITN-QLG-RLTRARKSNILLKVRKGNPTGCKLILKKRLLFNFLSRLIIELLPK-IKNFDG-VVIS--RKIDKGSFSFTL-KNILSFSELSEHYALFS-DVSE---INLSV-VTSTKTRKE-LVFFLNS-IQVPTK-------------MNQNIDNLEKTQLIKIPETLQVFW-------------CKRKKIIIIKGHLEQ-KSLKVPSLLTLH-ILKHEIEVVTDISEKLSNHNKKKIKSLLKTTHSLIQQ-LLIEVLT--PVYKKIKLVGVGYRVLPVEE-FNNQLLILRLGYSHPIYFKIPTQINTSCLKST-QLFVYGR-SYRQVTFTLSQIRLNKIPEPYKGKGILYDNEKVLLKEGKKI----------------------------------MKEYCLKVTTKNEKSLKKFLIFFFKHLKTKF----DI-IQKLSAVQNRKRVFTLLTSPHVNKSAQEHFELRIFSNKIKL---NVSYANKNIIFVKKL-LNKAFHDIAVKLE------LKTDLDTEI-KNQLA----IFCPNNFHFTKQNFS-RKNY-SRKIQA---QKTKTSNF----------------NKNLF---------KLVHQFLNIFSIFGEMLLTFSYK----------------------------------------------------------------------------------------------------------------------------------------------MSNHKLN-----NLNLNR------FFHNVHLKKQH-----------------------FKV----------------MRDKMYLLDKA------KETNY-------------------KTIGF--------------------------------------QFDHE--------SQNYLN--RTLVTYVIDVSF-LKRNTLIHISDCSGNTKFFYSAG-TL---KQKIKEKKTRAVILKQFYKLL-L---------SKFKFLQKVPLIVHFKNTD--SNMFWFLKKLR-KKFFVIATKHFY-SYSYNGCRKTKIRRKKFKNRSF-------NIRRN-------GWVV------------------------------------------------------------------------------------MPTYNQLY--KNK--REKKKQLNKTPALEKCPQKKGICTKLVIRAPKKPNSALRKLAKLKL-SNSKRVYAYIPGE-G-HNLQEYSVVLIRGGRVKDLPGVKYHLIRGKLDLLGLKNRRTSRSKYGTKNLKK---YLW-----------MVYIFDTELQKNKQFAFALASIYGIGKAKSLLICKKLGFSRNLIVKDLSKEQLVKIVKTVES--LNILIAGDLLKSTLFLTKRLVSIKSYRGLRRYQGLPVRGQRTHTNAKTARKRFR-------------------------------------MKKLIIKDKQLRSKIKNNEKKCFVLKTIFQNSNLFSLPRWNAY-SQLKKLGKVSSKVSITYRCVYTINRKRFNKFT-PFSRQ-VFLKLIRSGKLSGLRKSSW--------------------MSRAKWKSPYL-DENTIRQ---LKESKK--NHKTVTTSRTTEILPNFIEKSFSVYNGQKYNEILVTEEMIGHKFGEFVPTRKRFI-----------FK-------KKKAKK----------------------------------------------------MKI-----AK--------ITKY-RTKL----LKFKLLKTKVYQNQ-INLNYGL----------------------LKDSETRLKKILHIIYRFHIANKKILFIGMPFFFN--AHLKDFLKGKKHSFLPE----GIWVDGVITN-SKASFKH-LL-------RRNVI-----HNDN--ISKFLFKL-----KNKIDLIVILNEESNIK-AIKE-SALKRIPIIALNSNYHST---VTDLLTYKA-AGNYVFT-QKEIR-NNLFFLLLKSLLKKAEVFRKPQYQ------LIKKRDLLKRGKKKYNY---LNFKR-----------NVVPK------------------------MG----------QKTNP-NIIRLGVT---TEWNSKYIEKKPTESSTLIFKNLEIQKYLSQLFIQN------------ELHIENTKISYSEDSLYVFISFYNLRRNLFFSSD-------QQKIKLGARKAK-----------------------------------------------------------------------------------SFSFKKRITT-LHKTILKKEL------------------Y------------MTKTYGKTNNFYAKRALLKKKYIL----------------------------EDRTHRLQPLKSLK----------------SHLDDRSYK----------------------TLNK------------------------QNLNSFSAKVVKGLSLFIGKQKSVFLSL--KQIN-REFDILQQTPKKT---KKIIEQSFTSLRKFQ-QNEFFTKGFNIL--YNFVRNNQN-PKFLAEIISF----------YLTKLKRPN---FFLRFLKLSLKTLIKTQS--VKV-QRIQIKIKGRFNGAPRSSHKF--INIGNNIPVLTLS-SKINYGDSTAYTLNGTFGVKVWVYTKIID---H----V------------------------------------------------------------------------------------------------------------------------------------------------------MSFQ-NKNRFRPI----FKQFLILRENVQ--NRQ---KLL-----------------------------SFKKNKWKSFLRFYNNKLKPF-----------KKFKPL-DQTKHYVNKYGT--RGTSYTK-RFRDTLAAGTRFRLFYGSMLRKGLKRRIKIATK----------SFK-LSEFGFIQLFERQLDTVLYRAKFASSMRSARQLISHGNVFVNNEPIKSKTFSLRNGDIISLHL--NCLNLFESHILS------------------------------------------------------------------------------STKWPMPPKHLIVNYKTLQIAYLGD-------VKSFNPVNDFSFN-----LKLQKILTY-YSR------------------------MWDKK----------FKKILMIKQ----------SKNLNITHKFINHLIINGKKNKGENILSKSIKELQTIS-TKSSKKVIQQALVANTPIFKLSTLVQKQRKK-----KKTKIMPAFISNKKSRISFAIKFIVRTVQ---KQKRPAFLQ--QLTREVLFSAQNKSTAVVRKKEIQIQASVNSNFFKNYRWH--------MKNYLWNMFANIQNGQLIRRNVIFQRR-KKICEEFLKILWAEGFILGYKIDKKN-----ENQVKIFLKY--TNNKPVIRSIKFLSKPSRRLYQSAKQIWKINSNKSFIIFSTNQGLKAVTDCKKLGIGGEPFVAIN--------------------MRNISFKQVLILLIASLFLF-------GDFFNLKKKLKKLFNSFSN----------LL-----YGN-------------DRKKGIWTPGFWF------------WKPTFYQLNYFPL-----------------------------------MVKYLIEIQNKFILLIFTLSSTLIV-CYLYKDVLLFLITQMHL-------ND-ENLYFIFTDVTELFTLYFHIIIFILMQIVLWYLSFHVFTFLSPALYLREFKLAKSIFFNTTCFWFLSISLSSYILIPFGW-NFFLS-FQI------QEGFYFEARVNNFFKFYT-DIYYITLTYCQSLAFL--FIFLRDV--GKNHFHINK--YRKFHYYLFLIFSTIIT-PPDLISQVVVTILICIIYEIILLTALFNFLLNGSK-MATN------------------
>Haslea_nusantara_Unclassified__NC_044492_Hn
-----------MLIFSPLEQFQILPFYTIIYN--NFDFSLTNAALINLIGFFGFWALLYFASS---NKN-CFNSPSFFFIPGPWQTVIESIYDMLSQLVYDLI--TVGSEKYFPFLTIIFSFILFSNVIGLIPYSFTITSHLIITFTLSFSIFIGLNIISYERHGIHMFSLFLPANTTFFLALLLVPIEFISYIAKPISLGVRLFINLMAGHSLLKVIVGFAWSMLL-FEN-VQA-ISFLIPLFILVLLMGLELAVALIQTYVFITLTCIYINEAEVLH------------------------------------------------------------------------------------------------------------------------------------------------------------------------------------------------------------------------------------------------------------------------------------------------------MAQF--------------DVMILFILTYNLLFILYAYYFFNI-TEYIPYYTETKKFRNKIGVTLNTLKSISN----ANLYLQIVDFKYFKKFHV---------------------------------------------------------------------------------MILQAAKYIGAGLATIGLAGAGVGIGTVFGALVIGISRNPSLKDELFKMAILGFALTEAIALFALMIVFLLLFAL------M-------------AQVNNGMYSFISR-WFFSTNHKDIGTLYLLFGAVAGVAGTVLSLYIRLSLAQPGSAYLDYNYHLYN-VIVTGHAFVMIFFSVMPILIGGFGNWFVPLMIGAPDMAFPR-----------------MNNISFWLLPPSLLLLVESILCEAGVGTGWTVYPPLSGITAHSGGSVDLAIFSLHLSGAASILGAINFICTVVNMRTKNLAFHRLPLFVWSIFITAILLLLSLPVLAGAITMLLTDRNFNTTFFDPAGGGDPVLYQHLFWFFGHPEVYI--LILPGFGIISHIVVSAARKPIFGYLGMVYAMLSIGILGFIVWAHHMYTVGLDIDTRAYFTAATMIIAVPTGIKVFSWLATLWGSSLKFKAPLLFALGFIFLFTLGGVTGVVLANSGIDVALHDTYYVVAHFHY--------------------VLSMGAVFSIFGGIYYWFNKITGVEYSEILSQIHFWVFFAGVNITFFPMHYLGVAGMPRRIPDYPDAFYTFNKIASWGSELSAFSLLIFLVVLIEAFYSK--RKAS---------------------------------------------------------------------------------------------------------------------------------------------------------------------------------------------------------------------MVSLML-NYTY------------T-FFLDAPDVWQTRLQDPASSTMEGILVFNKHILFIILVIVLLVGWLLVSTIINYQEFDNSQVWNFFHSNPLEIVWTSLPALTLLTLSSPSFSLLYSMDEISIPDFSIKILGHQWFWSYEISDFR---SCLQ---TKTLKYTCYMLNSEELH----NCKGFFRNLETNKRVILPTNTHMRLLVSAVDVLHSWTIPSFGLKIDACPGRLNQMNLFIKRFGVFFGQCSEICGVNHGFMPIVLLVLPLRQYHYLIMSSLENYPKSN-----------M----------SIKFKNFNIMD--KKNNK--FKVNNNN--------TFPKLLSK-EQFKYLR---------TAHSYHLVDPSPWPFVASLGAFMFTSGLVLFMHRYSGGWELLQSGFFMLLFVMYVWWRDVIREATLEDQHTVAVQKGLRLGMILFIVSEVMFFFAFFWAFFHSSIAPVHNIGGVWPPKAIPAMDAFTIPLTNTFFLLTSGATVTWSHHAIVARSKKQTLLSLIFTLILAILFTGLQGLEYVNAGFNISDGVYGSCFYMATGFHGFHVFVGTIALFVSFIRIVFNHFTNSHHFGFESAIWYWHFVDVVWLFLFINVYWWSNK-----------------------------------------------------------------------------MMTMLKSFKLINFER----------------ITKSYFFAFIANHLIYYPTPVSLTYAWSFGSLAGICLVIQMVSGIFLSMHYSPNIELAFSSIEYIMRDVPNGWLVRYVHANGASMFFIVVYLHIFRGLYYGSYMKPRESLWCSGVLLFVLMMGTAFTGYVLPWGQMSFWGATVITSMVTVIPTAGQYILEWLWGGFTVKNPTLNRFYSFHFVLPFVIAGVTLIHLALLHRAGSNNPIGSD-TGVDDVPFYPYFFSKDLFAFTVFIFIFGIFVMYFPNVLNHPDNYIPADPMKTPAHVVPEWYFLPFYAILRSIPHKAGGIAAMGGSIAVLLIIPFNNTSEIRNTTYRPIFKVFY--WLLLASWAILLYLGQCPVE-DLYA----LIGQILTVYYFAFFFVLIPVIGKVEAALAHYKVDNAAPAAQAKSYSIVKSRFGTN----------------------------------------------------------------------------------------------------------------------------MRVKI--K-----------------------------------------------------KQL-------------HLIDNKLSLITYLINNGISIPHYCYHNNLSIAGNCR-------------------------VCLVELQNSPKPVVSCAINAKSC-LTNNEVYYDSVLLKKARENILEFLLLNHPVDCPICDQGGECDLQDQSLFFGFTKKRFYKFKRVVSDKELGPIVKTVMTRCIHCTRCVRFATEVAGVEE--LGVFGRGVQSEIGTYVDK-VLLSELSGNVIDLCPVGYITNKN------------YVK-----------------------------------------------------------MGALTLKSFPHVLRGWEVRSYESFDPTDSFGQETRVYIDRNQIV-KIEPQFSNTA---------STTWLTDKGRQFFDSIFTEFTPSNTDTV--KNTVARSNKQWNHIFETIRKTFYIFDICNFK-FSKKYYFILVF-ENLSLEILNLLI-----IISQVSSFIKIKKAENLT-LNNDLESNFQVNSATN-SATLMSSSLCLLLGTNTRYEGSYLNLKLRQRYFKGNFKVLSIGSLLDLTFSVSFLG-SRLSTFKTIVEGNSLSCQDIAASTNPLLVLNTE-LFKRNDAKQLIE-TVKMLK--HTNIITKF--WNGVNVLNSSLSESGSFSAASFSSLTFYDLTQFSSLYFINT-----------------TVSSI-ANIKKLVGSQLLTYKL--KTQKQTSHKLL-LDQNFTFNS-S------N----LSNDLKIKKFIYLPVDTFFENN-ETFINTEGLVKKSTKLI-SR-KKTKNNWQLIRRFIKNTDL-LVTTNNLKDN--KLIYFNS-RNLYNFKNFISFQFY-AVQNLTNFNFYLTKRNSQFFIHKKFNTFK-SSQTKIYDTKLKYWLDDFFIG-GKDQLCQNSLTLIKCSVNTRLMTSTFF----------MDFNY-LLVIILTVFKSLFVVVFVLIAVAFFTVVERKMMGAIQRRRGPNVVGYLGLLQAFADGLKLFAKETTFPNNANPRLFLFSPVLVFILSLVGWSVIPFSSHVVVSDINLGILFLFAISSLNVYGIVLAGWSSNSKYAYLGALRSAAQMISYEISIGFIVITVILAASSFNLSKIVLAQSHTYFALLLLPLFMMFYVSMLAETNRHPFDLPEAEAELVSGYNVEYSSMTFALFFLAEYSNMLLMSSLSSILFLGGWLS--LI--P------FLP--GSLLWFVLKILFGVTFFILTRATLPRYRYDQLMHLNWKSFLPISLGYFLGFSCVLMFQN--WLVF---------------------------------------------------------------------------------------------------------------------LT-SLPEYFFITFLFCVTLFMLLFSKI-T-SQNKM-FLQRFPYDTSLSSLVILGLVFYFILLSQQIDISF-------LN------------TSSFTATVRNDLLALMAKFIICFFSILYVFFITKYLKYRKL-SNLEYYILLINSMLGFFLLCESNDLITAYLAIELQGLSFYVLASFKKSSSFSIESGIKYFVLGSFSTAMFLFGTSLVYGLSGSVIHMDFQNLFFWSLSSESLFSVLDISKDYN-------QYISST---------------------------------------------------------------------------------------------------------------------------------------GLTDN----------------------------------------------------------------------------------------------------------------------------------------------------------------------------------------------------------------------------------------------------------------------------------------------------------------------------------------------------------------------------------------------------------------------------------------------------------------------------------------------------------------------------------------------------------------------------------------------------------------------------------------------------------------------------------------------------------------------------------------------------------------------------------------------------------------------------------------------TLSLTYDKEL---------------------------------------------------------------------------------------------------------------------------------SQTHAFFNN-VIVLGVLLIVFALFFKLVLAPFYLWAPDVYEGSPSSSTFFFMVISKFSFFVFLVRLC--YSGFYS-LI-DYWQFYALIVATLSTFIGAFVGLKQRKLKSLLTYSSIGNMGFVLLSFSLGGFEGIQVHLYYLMIYMFSGLCIWSIVLNLRLKTKLYNMKFNKDLGDFVLLQESNQITAQNLAIPLFTLAGLPPIIGFIVKMSVFKSLIGISIYFFSLVNILFSAISTFYYLRMVKIIFFE-NTNVGKLYKPFDTGSTLLFINNLMSFFLIFMFISPMLVYFYSYKLVLVLNYVLY-------------M-----------YCLK-------HIFK-E---KLNHMIKNINIITGVQSIFLVFNENVFSLEYFS--TFNSQKNYVFSSLLIEEYFGIFIFFILATVIALVIAIASYSLTNQVPELEKLSPYECGFETYEAPRVKFEIKFCVIAILLIIFDVEMMYLFPWCVSVSKISMLGIWSMIDFIIELTFGYVYVIEKNALEW------------------------------------MSSLKIGLT-ELLQVSTGVFSIGTFGLVLNRKNILLAIMSIELLLLAVNFNFMLFSIYLDDLYGSVFIILVLTIAASESALGLAILTLYYKEKHSIELKAIKTNKF--KI-----------------------------------------------------------------MIQNLLTSLLILPLIGVVFVILISSNQRNLLKIVALNFSSLPFIGFLLIWVGFKEHIVQFQFATKIYWLS--NFYFGLGIDGISLFFLLLTTLLIPICILVSWNSMDNKFLKEYLISFLLLEFFLIGVFCILDVLLFYIFFESVLIPMYLIIGVWGSRERKILAAYYFFFYTLIGSIIMLLSILYIYYQVGTTDYEMLLTVSFSELEQKFLWFTFFLAFASKVPMVPVHLWLPEAHVEAPTAGSVILAGVLLKLGTYGFIRFSIPLFPYASFYFTPLVYTMAVIGIIYTSFTAIRQSDFKRIIAYTSIAHMNLVMLGIFSFNNLGIEGALFQSLSHGFVASALFLVIGVVYERYHTRIVKYYGGLATVMPLYITIFLFFTLANISFPGTSSFIGEFLILAGSLKCNTSVTFLGGTSIVIGSGYSLWLFNRIAFGNIKIKFCVK-YIDVNKREFLSFLPLMLGTLVTGIFPNIFLGPMHFSVNNLMEFIYI----------------MYTLLPFLPLISFFSAGMFGSFVGFQGAPLLATGCLFISFLTSLFIFYEVAFVGCFSYVKMGLWISSEVFLIDWGFMYDSLTAVMCCVVTFISCLVHLYSTDYMSHDPHLPRFMSYLSLFTFFMLILITAENYIQMFIGWEGVGLCSYLLINFWFTRIQANKAAIKAMLINRIGDFSLILGALILFDYFKTVDYASIAVLTPYLQTKVINFLNIDFNLLTIVGILLFIGAVGKSAQIGLHTWLPDAMEGPTPVSALIHAATMVTAGVFLIARSSFLYEYTPNLLGYIAFLGAFTAFCASTIGLLQNDLKRVIAYSTCSQLGYMVFICGLSNYSAGI-FHLANHAFFKALLFLSAGSIIHAINDEQDMRKMGGLKSLLPFTYSMVIIGSLALIGFPFLTGFYSKDLILELAYSKYSWAGYFSYYLGSFGAFFTAFYSMRLLCLTFLCRPFGHRSVIGFAYDAEGIISFVLGILAIPSIFIGFYGKDLIVGLGSDFFKTAIHVSSSHINVFDSEFVSLGYKILPVCLSLFGSFLAFFLYNFQFKFLYQLKMSFFGKIIYNYLNRKWFFDKVYNECVGQFFFKFGYNTSYKFMDRGVFELLGPTGLSIFITQV---------ASDLYKLQTGYLYHYTYSILIAFTFLFGLKEIFL---------IFG-----GVLDF-------------RIFFLAFISIFFLNKMIVKS----------------------------------------------------------------------MLNILCGFFAFLLCVSSLCVVLFHNPFFSLLFLILSFLLTAVLFLILECEFFALIILIIYVGAVAILVLFMLMMLETKL---KNLFKNIVLYFPFGVFINGLFFFELVNVIS----ACFD-KNPIR---------QSGFDN-------------------------HIFFQQTDVDPIM--DIEALGQILYNHFVLQFIIVGLILFVALVGVIYLTSAYYNTASFTNSSISLSKTARNVLAQQQNGLSLIFGYIQV-------HMI-----LKKK-LVKKVKNFTLNFGPQHPAAHGVLRLVLELSGETVIKATPHIGLLHRGTEKLIEYKNYVQALPYFDRLDYVSMLAQEHSYCLAVENLLNCSVPKRAQYIRVIFAEITRILNHLLAVGCHAMDIGAMTPFLWA-FEEREKLMEFYERVSGARMHAAYYRPGGVHTDLPKGLLSDIHIFLQIFNTKLVEIEEMLSENRIWKQRLVGIGVVSKNDALEFGFSGVMLRGSGIQWDIRKSQPYEVYNELDFDIVVGNHGDCYDRYLIRVLEMKQSIKIIEECLEKIPNGLIKNNDTKITPPSRIDTKRSMEALIHHFKAYTNGVNVPASETYVGTEAPKGEFGVYLISNGTNKPYRCKIKAPGFAHLQALEHMSKGHMIADVVTIIGTQDIVFGE----------------IDR---------------------------------------------------------------------------------------MNILKIFPFIKLEVFN-NEYC-FVVKTNLLSKALFLFKNHFKYQFKVLTCISGVDYPNNQYR-FVIVYELLSIRFNSRIRVKCFVNELIPVESVQSIFLGASWWECEVWDMFGVFFSNHSNLVRLLTDYGFEGYPLRKDFPLSGFYESRYSYSKHRVVYGDIELCQEYRTFEFPSPWEKN-------MIQQQTILKVADNSGAKIVQCIKVLGGYKKKYAKLGDIIVVSVKQLR-NRSKLTSKVKKGEVYKALVIRTNTKQRKKDGSYSFFNKNL--SNAAILINKKGN---PIATRVTEPIPVSLKKKQFMKFISISPG------------------LI--------MF--LQPKKV-KF---KKVRK-GKLVKLEFKSNVLKFGTIGLKAAESGIIHARQIEACRQAMSRKIKKKGKIWIRIFPDIPITAKPISARMGKGKGALSHWGARVRGGTVLFEI-CGVQDPKVTMDALRTGSAKL-PVKTKVFK-------------------------------------------------------------------------MELKFLKPITASQRHLIRLNKK------------HLS-KKPLVK-AKIKG-IKNSSGRNNLGKITVRHQGGGHKQRYRKVNFF-R--NYESTGIITSIEYDPNRNTDIASVYDFLKNEFFYILAPRNLTVGTIVQSGTD-AEPMTGNSLPISKIPEGSFIHNVSPKVSKEGQISRSAGTFSVLKEK-VMDSARITLSSGEQRL-VSSQCYATIGIVSNEAFSLTRKSKAGHSRWLNKRPSVRGVAMNPVDHPNGGGEGKKSG--RGFTPWGKPNKSGK-TSRSK---------NKLIIKKN-----------------------------------MHFIKYYY---------ETIIKYDLINKFNYTN-LTELPQLKKIILNFSC--QNFTI--QKFAITLLSLELITT-KKG-SITLNKTANVFLKIQKGSPSGCQVVLTKNKMYEFLSKLLVEIFPK-IKNISG-LKLK----ITNNTFSYLFPSNTIILTELQEYYPLFN-NLPA---LNFTV-ITTAKSNKE-LIFLIKS-FQFPFLKNVSSY-----------MTKKKEKYIVKIPIDTSVLY-------------CEKKKLLTVIGPTNR-KSLKLKLKILIQ-KKTKILKVSSIPFFSMSNSEKKKLKTLRGTTIALIKQ-LLIETST--LISQKLRLHGMGYRVSFAER-LTEDALAFKLGHSHPIFFKLSSNLAASCFSRT-KLSIFGT-SYQDVTQMAAFIRSSRSPEPYKGKGVLYENETVVLKEGKKV-----------------------------------MNYIITISSKNKNSLKNFFKFYNKKLAPIA--SHSL-VLSQTQKKTSQKIISILKSPHVNKTAQVHYSSRKFTKQILV---FSYKSYLFSLFFKKI-QARLFPDIVIEIK------SSLKFKHIT-KLNSK----FLDPDHFVIDLKASNDRNAT-TPSNLF--EVQPIQELKS------------LTKKKNPHKLAHYKSLCAKSLNYFKVWDCYGESVFLSFK-----------------------------------------------------------------------------------------------------------------------------------------------------M---SLNLEKKK------ILSNLSLAKKYQ---------------------LLKK----------------LDSSIFSLKTLLT----KEDEY-------------------RKVNT---------------------------LF-----------SSKR-------LLNNNK--RFLLTYIICFSF-SPKNTLLYITDVWGNLKFRYSAG-LV---NITGKQKKNRILVLTRFFNILQR---------LKMTFLKNKPIALHLINVR--SYKYFIIKKLK-KDYFIKIIKSYE-TYPYNGCRKRKRLHKRQRS--------------------------------------------------------------------------------------------------------------MPTYNQLC--KKA--RVKKSKRDKTPALEGCPQKKGICTKLVLRTPKKPNSALRKLAKLKL-TNKKRIYAYIPGEGG-HNLQEYSNVIVRGGRVKDLPGIKYHLVRGKLDFSGLAKRKTARSKYGTKKLKK---YV------------MVYLLESKLPENKSVVFALQYIYGVGKTRAVLICKKLGFSTNLKVKNLSENQIVQILSLINS--LNLVLAHDLKKLKAGLTKNLVSIKSYRGLRRVRGLPVRGQRTHTNARTARRVRK-------------------------------------MKKILVKDKKIRKKIKILEKKRFILKSIQNNSKFCNLVRLNTF-YKLSSLPVSSSKSLISNRCVETINKKKFTGLA-NFSRI-VFLKLVKNGSLYGMQKYYW--------------------MKRSRWKSLYT-KPQFLKQ----------KQSDNNKISRNSSVLPKFIGLTFQVYSGKIYKKVIVNKDMVGHKFGEFSQTRAIFS-----------FK-------KKKKKK----------------------------------------------------MKI-----RK--------VN---KNKL----IQLNILKSKLHKKF-----------------QLNSIKST-----SNQTELYLKKSAQIIYRYHVANKRILFLGFPPNLQ------LLLKKTKHLLIPD----SSWLNGIITN-QILQFNYSLT-------KQQKR-----LPFK--IVKLLLLL-----KKRIDLIVVFNLDKNIN-AIQE-GYSARIPIIGGVTNLEI----KEDKITYKM-VSELKYIEDKQFS-NNFFVSMIKMVLKKSILMTSKKLQLK--QVNYIKNKF----KKRFKM---KKPKKYFK-------------------------------------M----------------------------KNWKSKYFEKNSKESHTYLFTSIEIKNYIQKFLNDY------------NLTLHNYQINFSDSTLDIYISYYQNLQSLSFIQKSNL----SQNIQIKRKRFN--KNLLTKND----LNLDSKF-------------------KIQKK----------------------------------L---QNYHNKNNNF-IKKKLINILN----------TLEILKLEYYSL---------------KSAKTKKKIFLQQRKKILLHYY-TNCFKYH-------QYLSFLLSHHNYQKRLQTLKYYK----------------TYRDIKKYR----------------------TLHN------------------------YRLENFTEKLLEGLNLFTKNKFTIQLTF--QQIN-RNLI----FPKKS---SQNLKRILSKLRKFQ-RSDFFNEGVNTL--FNAITHQNS-AELITKYIAY----------QLKFMKRHK---FFLTFITKTLSLLIYQKL--TKI-KGIKLKVRGRINNGSRSKLTT--INIGK-ISLIAAN-PKLNHAQSVSYGANGTFGVQAWVSY------------------------------------------------------------------------------------------------------------------------------------------------------------------MVQLE-AKKRYKPL----YKKFIKLRENVQ--LKK---KLF-----------------------------KFKKKKWESFLFFLKKKQRFS-------------VKPY-SHYHYNVAKFTS--KGNSFQK-KFRNDLISKAKFNLFYGGLLKKNLKKQMTKIYNSK--------QSR-DFKRLGLEFFETRLNSVLYRSHFCYSMRNASQVINHGHVKVNGVVVKNKSYMLKQGDLIEINS--MYSESIKQNIKR------------------------------------------------------------------------------SDLWPIPPKYLIINYNTMQIIF-GE-------IKDFNFSTYFPFK-----LNVSSIITN-YYRH------------------------------------------MRFST----------RLEKKLKYKIVNHFMVNGNKATCEKALGKSLKQIQKVS-FKSHSEITKLAILNATPIFRIIELQQKRKKKRKKGAKNSKEIPAFLSQYNFRTSWALKLLLDGVK--TRSKHLKFSD--KLHQEIISTSQNVGASVSRKTEIQKQALKKKSYLKYYRW---------MKNYFWNMFANIKNGQLARRAFVYQKQ-KKICEAFLKILWTEGFILGYKILPEE-----QKSIKIFLKY--VNGQPAINTIKLITKPGRRVYYSVKQIWKIDSNETFIIFSTSKGLKTIKECKKLNIGGEAFILIN--------------------MRNISFGQILILAIICFLLF-------GDFFSLKKRLVTLKKQFTD----------TF-----FTN-------------NRKKGTWTLDLWF------------WKPLFYRLNYFPDHF--LLIKENLIK-------------MT------NLYKYYAEFKNRFLLSLTAWLATILV-SYFYKETILFLILEPSFQDA----NQ-NLLYFIFTNVTEIFAVYFRIIIFLGNHTLIFFTLYHTILFISLGLYKSELKNIAFLAKTSLGVFIISIFFFNKLLLPLSW-NFFLS-FQS-FSFLKSLDLYFESKLNEYTTFYI-TSYYLCVTYCQLFVLL--ISFCKYI--INNLIQIKQ--YRKIVYFSFLFISTLLT-PPDIISQIILTINIILIYELLIYSLIFQITTKK---LKH-------------------
>Haslea_tsukamotoi_CNS00432
-----------MLLLSPLEQFQILSLIPIKIF--NFDFSITNALLVNIIALLCFSGTIYLFSS---NKN-CFNQSSFFFIPNPWQVVFESIYEVVSQLVFDLI--SVGSEKYFPFLTIIFSFILFNNLIGLVPYSFTITSHLIITFTLSFSIFIGLNIICYQRHGIHMFSLFLPANTTFFLALLLVPIEFVSYIAKPISLGVRLFINLMAGHSLLKVIVGFAWSMLL-LEG-LQA-FSFLIPLFILTLLMGLELGVALIQTYVFITLTCIYLNESEVLH------------------------------------------------------------------------------------------------------------------------------------------------------------------------------------------------------------------------------------------------------------------------------------------------------MAQF--------------DVMISFSLIFNLLFVLYIYYTYNI-QQVIPSYVETKKFRNKISSELNKVKTVVS----LGSYTSILDFKYFKGFV------------------------------------------------------MVNCETKKALLLSLHISEKFKNKIRFNFMELQAAKYIGAGLATIGLAGAGVGIGTVFGALVIGISRNPSLKDELFKMAILGFALTEAIALFALMIVFLFLFAL-----------------MNANTQNFTLYSFVAR-WIFSTNHKDIGTLYLIFGAISGVAGTALSLYIRFTLAQPNSSFLEYNHHLYN-VIVTGHALVMVFFVVMPILIGGFGNWFVPLMIGAPDMAFPR-----------------MNNISFWLLPPSLLLLVESILCEAGVGTGWTVYPPLSSITAHSGGSVDLAIFSLHLSGASSILGAINFICTITNMRTKNLAFHRLPLFAWAIFITAFLLLLSLPVLAGAITMLLTDRNFNTTFFDPAGGGDPVLYQHLFWFFGHPEVYV--LILPGFGIISHIVVSASRKPIFGYLGMVYAMFSIGILGFIVWAHHMYTVGLDIDTRAYFTAATMIIAVPTGIKVFSWLATLWGSSLKLRAPLLFALGFIFLFTVGGVTGVVLANSGIDVALHDTYYVVAHFHY--------------------VLSMGAIFSIFAGIYYWFNKITGVEYSEVLAQIHFWVFFMGVNITFFPMHWLGVAGMPRRIPDYPDAFYTFNKIASWGAEISAFSLVIFLGLLIEAFYRK-------------------------------------------------------------------------------------------------------------------------------------------------------------------------------------------------------------M---LDL------LKKTAII-NFSL------------I-LFCDAPDFWQLRLQDPASSIMEGILLFNKHLLFIVVMIVILTGWLLFNTIYSYDEFNSSQPANFFHSNELEIVWTSLPALTLLTLASPSFSLLYSMDEISIPDFSIKILGHQWFWSYEISDFR---SCLQ---TTTLKYACYMLSNEELR----NCKGFFRNLETNKRVILPTNTHMRLLVSAVDVLHSWTIPSFGLKIDACPGRLNQVNLFIKRFGVFFGQCSEICGVNHGFMPIVLLTLPTSQYHYLIMTNLENHSS-------------M----------------------KNYLIN-SLKFKN-------------VLLFQ-EQFKYLK---------TTHSYHLVDQSPWPAVASLGAFMITSGLVLYMHKFIGGWNLFLSGFGVTFYVMYTWWRDVVREATFEEQHTVAVQKGLKLGMILFIVSEVMFFFAFFWAFFHSSIAPVYNIGGVWPPKAITPMDTYTIPLTNTFFLLTSGATVTWAHHAIVARAKKQTLLALFFTLILAVLFTSLQGLEYVEASFNISDGVYGSCFYMATGFHGFHVFVGTIALLVSFIRIVFNHFTNHHHFGFESAIWYWHFVDVVWLFLFINVYWWSNK---------------------------------------MIDFL------------------------PNINTNNNFVYSIKKNFLPLNFSR----------------SNNNYLFAFISNHLIYYPTPISLTYAWSFGFLAGMCLLTQMISGIFLAMHYTPHIDLAFSSVEYIMRDVPNGWFLRYVHANGASMFFIVVYSHIFRGLYYGSYMKPRELLWCSGVILFVLMMATAFTGYVLPWGQMSFWGATVITSMFTVIPIAGKAIVEWLWGGFTVNNPTLNRFFSIHFILPFLIAGVTLIHLALLHKDGSNNPIGSD-AGIDDVPFYPYFVSKDMFAFVCFLFFFGTFVFYFPNVLNHPDNCIPADPMETPAHVVPEWYFLPFYAILRSIPNKAGGIIAMGGAIAVLLLIPFNNTSDIRNTTYRPIFKVFY--WILLASWVVLTWLGQCPVE-DIYA----FVGQVCTVYYYLFFILLVPVVGKVESALAHYKLED------------------------------------------------------------------------------------------------------------------------------------------------MKINENKK-----------------------------------------------------SHI-------------QNLNNQLTLINFLINQGITIPYFCYHHELSIAGNCR-------------------------ACLIELENSPKPVVSCGINAKSC-LINNKIYYDSVLLKKARENVLEFLLLNHPVDCPICDQGGECDLQEQSLFFGFTKKRFYKFKRVVSDKNLGPVVKTVMTRCIHCTRCVRFATEIAGVED--LGIFNRGTGSEIGTYVDK-VFLSELSGNIIDLCPVGKLHFNIRK---------KFNIKSQIK--------------LFNTRCLCQH-----------------------------VMGALTLKSFPFILRSWNVQSFESFDPTDSFGQNTRVYIHRNQAI-KIEPQFSDKT---------MQSWLTDKGRLFFDSFFETVSSEKSVSG-------ENLKKWDIILKNLNRNLYVFSACNLK-YATRFFFVLVF-ENVSNEVGNFLS-----LFSQVNSLIRVKRAENQK-LNLNLETNFQINSSIS-SSKLSASSLCLLLGTNPRYEGSLLNLKLRQRYLKGNFKILVLGSLIDLTFSASFLG-SNSLILKSIAEGNNTQCMNIINASNPMVISSSE-ALKHNSVK---E-FFHVLK--YSNVLTEV--WNGLNVLNSSLFESSLNYFSRFTFLTLKDLISFNSFYALNV-----------------NLNNI-PNLKVLMKSRLLHYKS--SNKFLSKRELI-CHSNCTVTN----------------FGTSKKFVYVSSSGFFENQ-ETFITTEGFRKISSKLI-LK-KNSRSDWQVLRKLAQNFLK-SSYLSCLKDN--KCLFYES-NSLFDFKNFINFIYQ-VTQNLTNLNEYLLFVNRKFVFYRNFSKFK-SRIKKSVNKKIKYWIDDFYVG-GKDNFCQNSVTLIRSSSNYKVASTNFF----------------MLKLIVLIIKILAIIVPVLIAVAFFTVAERKIMGAIQRRRGPNVIGFMGLLQALADGLKLFVKETTLPSNSNLIIFLLAPMLSFILSLISWAVIPFSTNLVIVDSHLGVLYLFAISSLNVYGILLAGWSSNSKYAYLGALRSAAQMISYEISISFIVLTVILCTGSFNLSSIVATQAKTYFIIPLFPMFLLFYISMLAETNRHPFDLPEAEAELVSGYNVEYSAMTFALFFLAEYSNMLLMSSFAAILFLGGWLP--LF--NILPFY-FFP--GS-IWLSLKISIGAIFFILTRATLPRYRYDQLMQLGWKAFLPISLSFLILTSSILISFN--WLPN-------------------------------------------------------------------------------------------------M----------SEFIK-IQELS-FLSEYFLITAIFCLTLFCLFSINF-FPSFDRS--SIKFRFNGQLIFLLIFILICYLVLVYQQLNISL-------LS------------LTSFNDTILNDQLSFVSKFIIGLTCIFYLIFINKFMRNQKL-NDFEYCILLLVSIFGFFLICSVNDLITAYLAIELQGLAFYVLASFKKSSNFSVESGIKYFVLGSLSTALFLFGITMVYGSCGSILFTDFKDFFIWIFSANSIFFIYDSFSSVF------EFFQDNI---------------------------------------------------------------------------------------------------------------------------------------CFTENSEV-EK----------------------------------------------------------------------------------------------------------------------------LKIIYKKL------------------------------------------------------NFLDFSNVKFS-FLKTRFDFNLEEWLR-----------------EIDCQNSI---DIK--------------------------------------------------------------------------------------FVDNINVFKLTFLT---------------------------------------------------------------------------SSIDDFLIENS----------------------------------------YQTNSINFLYALQEYFLDYK-IFLKLKPYLLDSYYYEAVDLENLFGFSTHTF-------------------------------LDENLIG--------------------------------------------------------------------DLCFNNGI------------------------------------------------------------------------------------------------------------------------------------------------------------------VDEFFLNSN-LSNLNLQENV--------------------YSQVP-------------------------------------TC--------------------------------------FLVSISNINSFFFESF------EINNANSAFVSDLS-FMVIGFLLILFALFFKLALAPFHLWSPDVYEGSPSSSTFFFMVLSKFGIFVLLLRLC--YFSFYS-LL-HYWQFYSLSIASISIFVGAVAGLKQRKLKSLLTYSSINNMGFVLLAFSVGSFEGAQITFFYLIVYMLASVCIWSIVLSLDLKKVSNTDKQNKDLGDLALLQESNSTLAQGLGITLFSLAGLPPMIGFFAKMGVFKILSGLSIYYLSVLNILFSVIATFYYLRIIKIIFFE-NILIGHLYATINSKKVFIL--NLLIFLLIFLFFNPLFLYLYSYKITLFLNEAFF-------------------------------------------------------------------M-NLF--------EVYVEQFSYTFSIFKEEYIGILTFLSIAIILASIIAGLSYSLISQNPESEKLSSYECGFEPYEDTKNKFDIKFCLVAILFILFDIEVIFLLPWSVTLSQLNLLGFWSMIDFLLELGIGFVYAWKLQSLDW--------------------------------------MLILNLS-YPLKLTTLIFCAGAVGLMLNRKNILVAIMCIELLLLAVNFNFISFSLYLDDIFGLVFVLFVLTIAAAESALGLSVLTVYHKLRSSILLDSIKQNKF--RI-----------------------------------------------------------------MNINLLALVSVLPLFGSFILVLVPRNSLNLLKLIALNFSSLPFIGSLLIWASYKKSLCQFQFVTKLLLLPALNLNLTLGIDGISLFFLLLTTLLIPICILLSWDSVKKD-LKEYLLAFLLLEFFLILVFGILDLLLFYIFFESVLIPMFLIVGIWGSRERKILASFYFFLYTLFGSVIMLLAIVYIYYQVGTTDYEMLLTFSFSELEQKFLWFAFFLAFAGKVPMVPVHLWLPEAHVEAPTAGSVILAGVLLKLGTYGLIRYSLPLFPNASFFFTPFVYTIAVVGIIYTSFTAIRQSDFKRIIAYTSIAHMNLVILGIFSFNSIGLEGAIFQSLSHGFVASALFLVIGIVYDRYHTRIVKYYSGLASVMPIYISIFLFFTMANISFPGTSSFIGEFLILTGSFKCSTVVTFLGATGVILGGAYSLWLLNRIAFGNMKVQYCAK-FLDLNKREFVCFLPLILGTLFLGILPNIVLSSIHNSVNCLIELIYF----------------MYLTIVFLTFVSSLTVGFFGRFLGFYGAGLLATSCLILAFFISMFIFYEVALLGCFSYLKLVSWISSETLNVDWGFMFDSLTAVMCCVVTFISCLVHLYSTEYMSHDPHLPRFMSYLSLFTFFMLILVTADNFIQMFVGWEGVGLCSYLLINFWFTRIQANKAAIKAMLMNRIGDFSLIIGIIIIFIYYKSVDYASVAAITPFLKTDVITFLNINVSLLTIVGIFLFIGAVGKSAQLGLHTWLPDAMEGPTPVSALIHAATMVTAGVFLLARSSFVYEYSYDVLGYISIAGALTAFCASTIGLVQNDLKRVIAYSTCSQLGYMVFACGLSNYSTGV-FHLSNHAFFKALLFLSAGSIIHAVNDEQDMRKMGGLKKLLPFTYSMVVIGSLALIGFPFLTGFYSKDLILELAFSKFSSFGFFSYFLGTFGAFLTAFYSTRLLCLTFLSEPAGHKSVIPFAADVPNAITFALGVLAIPSIFIGFYSKDMIVGLGTEFFGTAIYVPLENNNIFDAEFIDLFYKLLPVNLSLLGATLSFLLYSFYYRVLFRLKVSVVGKRVYNFFNRKWFFDKIYNEYFGQFFFKLGYSMSYKFIDRGIFELLGPTGLSFTTTGL---------GSNLYRNQTGYMYHYTYSILVSFTVLLALRFLWL---------FF-------FIDF-------------RLFLLFFILLFLTFAKLEIKS-------------------------------------------------------------------------MSFIFFLLLGFSSLCVVLLQNTFFALLFLILSFLLTSILLFFFECEFLALILIIIYVGAVAVLLLFVLIMLETKL---KSFSKDVVRYFPFGVFLNGIFFFELISLIN----KSFA-NNSVF---------YENFLN-------------------------TYLNWYDKLDSIT--ELEVYGQLLYTQFVLQILIVGLILFLALVGVIFLISKS--VFSKNINQTSFSQLSRNYLEQNSNQILLWYFFNRL-------YMN-----LKKKNLIKKIKNFTLNFGPQHPAAHGVLRLVLELSGESVIKATPHIGLLHRGTEKLIEYKNYVQALPYFDRLDYVSMLAQEHSYCLAIEKLLNCSIPERAKFIRVIFAEITRILNHLLAIGCHAMDVGAMTPMLWA-FEEREKLMEFYERVSGARMHAAYYRPGGVHTDLPKGLLSDIHIFLKLFNHKIIEIEEMLSDNRIWKERLVGIGVVPKNDALNLGFSGVMLRGSGIQWDLRKSQPYEIYNKLNFDIVVGMQGDCYDRYLVRLLEMKQSIKIIEECLDKIPKGLVKNNDIKITPPLRSQTKKSMEALIHHFKTYTNGVSIPANETYIGTEAPKGEFGVYLISNNSNKPYRCKIKAPGFAHLQALDYMSQGHMIADVVTIIGTQDIVFGE----------------IDR---------------------------------------------------------------------------------------MNILKIFPFVKLEVYN-KEIC-FIVKTKLLRRALFLMKNHFKYQFKVLTCISGVDYPNNAYR-FQIVYELLSIRFNSRTRIKCFANELVPVPSVEDIFLGANWWECEVWDMFGIFFSNHSNLVRILTDYGFEGYPLRKDFPLSGFYESRYHHIKHRVIYGKIELCQEYRTFDFPSPWQN--------MIQQESIIKVADNSGAKTVKCIKVLGGYKKKTAKLGDLIITSIQELR-NKSKITSKVKKGEIYKAFIIRTKKPLKKKDGSYISSIKTTRHNNAVILINKKGN---PIGTRITEPVPYKLKKKQFLKFIKISPG------------------LLY-------MF--LQPKKT-KY---KKIKK-GKLKRLEFKKNKLKFGTIGLKAVGSAIVSARHIEASRQAISRKIKRKGKLWIRIFPDLPITAKSLASRMGKGKGAVSHWGARIKSGSVIFEI-CGVKDLKIVKNALKTGGAKL-PIKTRIF--------------------------------------------------------------------------MALLFSKPTTPSQRFLIKLNRK------------QLT-KTPKIK-QKIIG-TKTKSGRNHSGKITNRHRGNGHKTNYRKINFN-R--NSISTGIVLGIEYDPNRNSNIASVYNFTNNNFFYILAPKKLKIGNIIESGLD-AELCTGNSLPIYKIPEGSFIHCIAQDHYKISQITRAAGCSSLIKEK-STTHAKIRLSSKKEKL-IDIESYATLGSLSNESYFLTRLGKAGQSRWLNKRPKVRGVAMNPVDHPHGGGEGKKSG--KRFTPWGKPNKK------------------------------------------------------------MNPFKNYY---------KRIVKQDFINKFKTNR-NKKLPKLKKITLNFGC--KSFPL--PKFATTMLALEIITK-KKP-SITKSKKPNILLKIQKGQPVGGKVELKKNSAYTFINNLNLTILAQ-FKNFSG-VKMK-----NHTLFCQLP-KNTIKLQELEAQYPLFS-ELPI---LDINI-STNVKNTNE-LMFFAKS-MKLSKNKNNKY--------------MKKQKYNLRIPQNVSLIF-------------CKKKSTLTVKGPLKK-KSLKLKLKIYID-KFNKVISVSPIPIFKGSNVEKKQIKILRKTTFIQIKQ-LVIESSV--LIFQKLKIIGVGFRADFANTFLKKKILTLKLGFSHLVYVKVPENLNLNTLTKT-KFCIYGN-DYHKISEFTATIRSKKLPEPYKGKGILYDNENIILKEGKKI----------------------------------MTKYKIKLYSKNKETINNVLKFFNQSQNKIK--NFPI-TLNFKRKKKRKNIITILKSPHVNKKAQTQFQQITYIAVGKY---LSWNKKKSTICLKKL-KNNLFPGLKIKIEK----TSILKNNSKK-TLFARFS-LVKNPSLLSFFSKKKQ-ALIF-KNQKIT-------------------------TKKWKN-----------RILKNLKRLDTYGHQSKKIELG--------------------------------------------------------------------------------------------------------------------------------------------MNNKFELFL---TNKNRLKK-------------KSNY-----------------------FRK----------------VVSYVLELESLLG----EKSDY-------------------KKLNY---------------------------LLKEKV--IKNLNKKSS-------FLFDQK--GVVVLYSVFFSF-SAINTFLCVTDAFGSLKFSSSAG-SL---NFKGKSKKNRFRILKLFFKELRK---------LKVDFLNKNPISLHLNNVG--FFRRFIIRSLK-KKFSIKIIKNYQ-SYSYNGCRKKKKFRK------------------------------------------------------------------------------------------------------------------MPTYNQLC--KKK--RNSKKRKFKTPALESSPHKKGICTKLIARTPKKPNSALRKLAKLRL-TNKKMIFAYIPGE-GEHALQEYSNVIIRGGRVKDLPGIKYHLVRGKLDFAGMTSRKTSRSKYGTKKIKK---YL------------MVYLFESKLPENKSIYFGLTCIFGISKSSSFLICKKLGFLSNLKVKKLSTDQILEISKIIES--MSFLIANDLKRYNLLKKQKLFNIKSYKGLRRKKGFPVRGQRTHTNAKTAKKIR--------------------------------------MKKLIEKDKKIRKVIKTFEKRAFILKTIRNNPSLSYLIKLNAS-HSLHCLKKDASKTLISNRCIATVSKKKFAKWT-HYSRI-FFLKLVKAKKIYGLTKASW--------------------MKRSKWKGLFI-KPKNSKK----------KTLKQTKMCRNSYILPNLFEQTFLVHNGKSFKNVTVSKEMLGYKFGEFARTRAIFE-----------YK-------KKKKKK--------------------------------------------------MKMKL-----KN--------LKNY-KQQI----TQLQTLKLSYKKKS-FNSKHE-----------------------STLTKILLNQILMIIFEYHLNNKKILFIGFP------KQFYRTLKNTKHLQIPELINNEIW-----EN-QKSG-------------IEKAK-----QSKN--ITKLIQKL-----KKKADLIIINAPTNDEL-TIKK-SYLAYIPVIAVNKQLQI----FNKTQEYIF-PI------QKSAN-SDIFYSLLKSLIEKKNI------------------------------------------------------------------------------M--------------NS-----------HQHWKLKYFEKNRHESHLTIFKGLEIKDYLKQYFKKH------------ELNLQNYKVNFLTNRIVIYLTINEKKRTQDEKRK-------WKQLSMKLFRE-----------------------------------------QKDKKKN-YYRHKRDSLPP-----NYNITTQR-------LIDPRSVNQIQNSL-ESSTLKKKNLCPI--CLTEINETSTVKIFQNVL-----------TTERTFKKGKKKIISKNKLQLVH---EHCYKNEISILPPIQLLPF--SKKEIKKQQPILKKLQAFQLIH----------EPYVTQKFI----------------------NEKPNH----------------K-----KIPKNFFKNLLKNLKQFTKNKLNIVIKT--KQIN-EEFF------------QENLKLSVLEL-----ENKFTISEMRLL-YLILITQKNS-ANLLSIFIAK----------QLRKTKRHN---FFLNLLFQNLTLIINQKH--SKI-KGIKILLKGRLNNAPRSRNKI--IKLGE-ISLIKQN-INIDYSESVSITPNGTIGVKIWINQKNYIKMFLQPKKTKYKKIKKGKLKRLEFKKNKLKFGTIGLKAVGSAIVSARHIEASRQAISRKIKRKGKLWIRIFPDLPITAKSLASRMGKGKGAVSHWGARIKSGSVIFEICGVKDLKIVKNALKTGGAKLPIKTRIF------------------------MIIE-KKKKSKTL----HKKLIRLKTNPL--NNN---KFLQLVKEEKEERYLKNNRIETKTKERFIEIEKKKKKKWRTFLKLLVRTNNFH-----------QKYKPF-TFHQQSVPKMAS--QGNSFKK-KFKKDLFIKKIFNIYYGDLRRKPLKKQMTRIYKLSR-------QKS-NTGSFCVEMFESRLYVTLKKAYFCSTMKEAKQLITNSHIKVNNVVENNYDYILKHGDLVSINY--NSRKIIKDKIRN------------------------------------------------------------NFENQFN-----------RIIWPITPSYLNINYDTLEIVF-GN-------IKDFNFCLSFHFK-----NNNERVVEN-HYRH-----------------------MVLK------------------------------KSKNIFKKTLTSHVAKKGQKYTVEKILTKSLKQIQKQQ-KKNATNIIKTSLLNFIPAFRMIQLTNKQRRK-----KSIKQIPAFLSNNKSRSSWGLKNLTNFSP--QETSKTNLLY--KLNNQFLLTTT------KIENNQQNELSNKKKYFKYYRW---------MKNYFWNMITNIKNGQLAKRNCAYQKK-TKLCESMLKILWDQGYIIGYKATHTQ-----KDSLKIFLKYL-KNGEPAINSIKFISKPGRRTYYSIKQIWKIDSSKSLIIFSTNKGLKTIIECKKQKIGGEPLLMIN--------------------MRNIGFGQILVLILLCFLLF-------GDVSRLKEKLLKFCNSI-------------------GKK-------------FRKKRNWTPDFWF------------WKPLFCRWTIFL---------------------------M-------NLYYYYLEIKFRGILLLIVWLTTFLV-SYFFKEALLHIITNIHLF---------DSFAYIFTDVAEVFSVYIHLLFFTTNQILVLYFFYYVLLFVLPSLTYFESTFLVFILLAFYFLFFLSFLFFNTFLFPLSW-NFFLS-FQQ-FKVLNSFSLEFEAKLSEYSIFYT-TFYFVCFLYFQVFLIP--ILFLKFI--KNSVQFYFS--YRKFLYYFGVLFSTMVT-PPDVFSQVVFSFSIFICCEILVYCFVLKKCF---------------------------
>Helicotheca_tamesis_CNS00407
------------MLWTPLEQFQIISLFSIKLF--SLDFSVTNLVLINTIVLVLFSLIISFSGS---NKN-YFEQTSFYFIPNTWQVLIELVYETASQLLFDNI--NEEGEKYFPFISVLFSFILFSNLIGLIPYSFTVTSHLIVTFTLSVSVFIGVNIICIKRYQFHMLSLFIPANTSFGLALLLVPIEFVSYIFKPISLGVRLFANLMAGHTLLKVIVGFAWSMLL-LED-FLS-FAHILPLLILVILMGLELAVALIQAYVFTILTCIYLNDSINLH----------------------------------------------------------------------------------------------------------------------------------------------------------------------------------------------------------------------------------------------------------------------------------------------------MNIPQF--------------DIITLGAQIFGLLVTLAIFYYYNI-KVVIPKFIEIKKFRTKKLKKNNS--LVFMVSKDLSSNMWLKTFCYTNFLK----------------------------------------------------------------------------------MLLQAAKFVGAGLATIGLAGAGVGIGTVFGALVIGISRNPSLKDELFKLAILGFALTEAIALFSLMMAFLILFAL------M--------TLHTLTNKINPFYQFVTR-WLFSTNHKDIGTLYLIFGAVSGVAGTALSLYIRLTLYQPNSGFLENNHHLYN-VIVTGHAFVMIFFMVMPTLIGGFGNWFVPLMIGAPDMAFPR-----------------MNNISFWLLPPSLLLLFASILTESGAGTGWTVYPPLSSATAHSGGAVDLAIFSLHLSGASSILGAINFICTIFNMRVKSLSFHNLPLFVWSVLITAFLLLLSLPVLAGAITMLLTDRNFNTTFFDPAGGGDPVLYQHLFWFFGHPEVYI--LILPGFGIISHIVVSSARKPIFGYLGMVYAMFSIGVLGFIVWAHHMFTVGLDIDTRAYFTAATMIIAIPTGIKIFSWLATLWGGSIDLRTPALFAIGFIFLFTVGGVTGVVLANSGIDISLHDTYYVVAHFHY--------------------VLSMGAVFSMLGGVYYWFDKITGVRYSEILGKIHFWTFFVGVNLTFFPMHFLGVAGMPRRIPDYPDAFLTFNKMASWGSYISALSSLFFFYTVYEAFSSN--RKVVKI---------------------------------------------------------------------------------------------------------------------------------------------------------------------------------------------------------------------------MAY------------I-TYCDSPAFWQTYLHEPASIGMEGILIFNKHLLFLIIIIVLFVGWLLSFTIYYFSEQNNKFHTNFVHAKELEIVWTSVPALILLLLSTPSFTLLYAMDEIAEPELSLKILGHQWFWSYEISEFN---SCQK--KDQSLKYVCYMMVLDGLP--K-NKQGYFRLLETNKRVILPTNTHLRLLVSAADVLHSWTVPSFGLKVDACPGRLNQLNLFIKRVGVFFGQCSEICGVNHGFMPIVVVSLPTLQFHHYVMTKLELGQS-------------M-------------TKNYNLLL-NLKNKKREF-----------------VLKNK-DQFKYLK---------TKHSWHLVDPSPWPLVAALGAFMMTSGGVLYMQNFYGGGHLCLTGFAIILYVMFTWWRDIVREATFEEQHTFSVQRGLRLGMILFIVSEIMFFFAFFWAFFHSSLSPVFNLGGVWPPEAIQTIKTSGIPLTNTFILLSSGATVTWAHHALIVRAKKQALISLIFTLILAILFTALQGMEYVDAPFNISDSVFGSCFYMATGFHGFHVFIGTCSLFVSFVRIIFNHFTATHHFGFESAAWYWHFVDVVWLFLFITVYWWGGIHY------------------------------------------------------------------------MF-YNSNFMASFITKTVR----------------WNKNYVLAFVDNHIIHYPTPINLSYAWSFGVISAACLAIQILSGIFLAMHYTPHIDLAFSSVEHIMRDVNNGWLLRYVHANGASMFFIAVYLHMFRGLYYGSYMQPRQLLWCSGVVILLLIMLTAFIGYVLPWGQMSFWGATVITSLVTAVPIVGQTIVDWLWGGFTINNATLNRFFSLHFFVPFVIAGVSALHIALLHKDGSNNPLGID-SGVDKVPFYPYFFVKDLFALVCFLLFFGIFVFYFPNILGHPDNYIPADPMQTPAHIVPEWYFLPFYAVLRSIPDKLGGVAAMIGAILILLVIPFTNTSEIRSTTFRPIFKIFY--WLFIADFLILGWIGQKPVK-DVYI----LVGQLATFYYFIFFIFLIPIIGILETKLIHFKK----------------------------------------------------------------------------------------------------------------------------------------------------------------------------------------------------------------------------------------------MGINIPHYCYHKNLSISGNCR-------------------------MCLIEVKNSPKPVVSCAMSAKAC-LNNNAIFTQSPLVKKARENILEFLLLNHPLDCPICDQGGECDLQDQSFFFGITQKRFYSLKRFVTDKNIGPIVKTLMTRCIHCTRCVRFADEIAGVGN--LGIFGRGLQSEIGTYINK-VFKSELSGNVIDLCPV----------------------------------------------------------------------------------GALTAKPYPFLGRSWELKSITGIDFSDGFGTNINIFLKNNKII-KVLPATVTKDSA-------EINWISDKTRFSFDGMFSPERVTKGSIFVSKTKQYTNLLNWKDIFTKIVQILYFQDHLSRH-FYTLKKLTIVFNYNISLEVLNLLN-----LLSNKYTFLNIRKIESSN-IINHSDHQLILNSFSN-KHKLLTSNLCLLINTNPRFEGTNVNIKLRQRFLKGNFKIASIGSLKKLNLPIQSLG-SNVNILKSIAEGNHLFCKQLQLSSNPIIICNSE-VLKRKDSNTVLA-VLETLKQ-FSS--------NELNFLNSSINEAGVYNLNNFKKLEKKDLLQSFGLYFLNN-----------------SFSN--SNIKKLVELKSLNLFN----YYNSSDTTIFIEHNHGT----ISYLSKA----IKESFNISNYFNLPNKTFFEST-NTYINTTGHFKKNIECIPNI-GKSKDDWSILRKLFSCTKH-INFTQCLNIS--HKINFNF-KNLTNFKNFVNFLDY-PVKSLSKYSFYFNNKSLTL--ILKYDGYN-KSKSKIFTTKLQLWLEDFYIS-GKDSYSNKSSTMIKCSKIYRKDSYNFSIL------------M-IILLISNILKILSIVIPLLISVAYFTIAERKIMGSIHRRKGPNVIGFLGLLQPLADGLKLFAKETILPSNSNVIIFLLAPMLTFILSLMGWAVIPFSLNIVISDLNVGVLYLFSISSLSVYGIIMAGWSSNSKYPFLGALRSAAQMISYEVSIGFIIVNVCLCVGSFNLTQIVLSQQNVWFIVPLFPMFILFAISMLAETNRHPFDLPEAEAELVSGYNVEYSAMTFALFFLGEYANMLLMSAFISILFLGGWLP--LL--NFFPFN-ILP--GS-FWFSSKILLSVIFFILTRATLPRYRYDQLMDIGWKCFLPLSLGYLLFSTGILISFN--WLPY------------------------------------------------------------------------------------------------MT----------LNLLT-FKEIS-ILPELFLGICIIYLLIHSIFL------TVTK----HYPLIKNSLIYLSILILYMTCFLLIND-SLNI-------LE------------LTNFNYSVLNDYLSFSSKLLISITSIFCLFIINQYLTEQKI-NQFEYILLILFSILGLFLLCSSNDLITAYLAIELQSLAFYVMASFKKNSTFSVESGLKYFILGAFSSSLFLFGSSLIYGISGTVNFENFKDLYFYDYPANEIKCLK-LEEFYS-------------------------------------------------------------------------------------------------------------------------------------------------------------TQ--------------------------------------NELVI---------------------------------------------------------------------------------LYGVIQKLLSYNENEL----------------------------------------------IFHDFQFFSKM----FG-SKIFINI--------------------------------------------------------------------------------------------------------------------------NPNYI-----------------------------------------------------------------------------------------------------------------------------------------VTIYNDV------------------FYSIESVFLSYNFKDCLETGF--------------------------------LSP----------------------------------------------------------------------------KDL--------------------------------------------------------------------------------------------------------------------------------------------------------------------AFLGFVYL-FLNLSENELK-E---------------IL-GNDL------------------------------------------KTNFE--------------------VYKLNELVTEVGSSNFINQLLMFTNLDSY-----QDSIYFYTFFDTT-LIQFALILILVSIFFKLSLVPFHVWSPDVYEGSPSSSTFFFAVIPKISFFVLLLRLF--YYSFYI-FL-ENFRYFLVLIAVMTVIVGSFVGLEQRKLKSLLAYSSISHMGYSLLAFSTGTFEGLQMLYCYLTIYMLSGLCIWSIFFLTKLK-NRYFKKQNKDLADLLLLKKSNSILAFSFSVVLLSIAGFPPMIGFFVKFGIFLVSIESSLYFVALLSILCSVISAFYYLRIVKIMYFE-KSLVGRLYYPITSYKASIV--VLLLLLFFGLFLNPTLLYLLSYKLTLLMLY----------------------------------------------------MILN--------NKILEIK--------------DAVFFNKNFSLLYNEYLPVLIFLLIGIVLSILIVGFSYLLVVQNPETEKLSSYECGFEPYEDARHKFDVKFYLVAILFIVFDIETMFLLPWCISLNNLSILGFWSMIDFIVELGIGFVYIWYIGALDWD---------------MGSNPDL------PKKNFLNKTMAIININ-YILTVTIILFLIGMLGLILNRKNILITIMSIELMLLSVNLNFSIFSNYLDDITGQIFVLFILTIAATESAIGLAILSVYYKLNNTIQLTKIKNVKS----M-------------------------------------------------------WYNYTFNMFNIQNLLLIIIILPLLGSLVLSITPFYEQNLIRSTALNFSCLTFLLSLLLWFFFNKSLGSFQFVTKFFWIPNLNLNIVFGIDGISIFFVILTTLLIPLCFLTSWTSVNKN-LKEFFIAFLIMEFFLIIVFCVLDLLLFYIFFESVLIPMFLIIGVWGSRERKIRAAYFFFLYTLLGSLLMLLTILYVYYQVGTTDYEILLTFTFSKTEQFLLWLAFFISFAAKIPMVPVHLWLPEAHVEAPTSGSVILAGILLKLGTYGFIRFSFPLFPQASFYFAPFVYSISVIGIIYTSFTAIRQTDFKRIIAYTSVAHMNLVMVGLFSFNVIGIEGAILQSLSHGFVASALFLIIGVVYERHHTRMVKYYGGLVHMMPIYIFIFLFFTMANIGLPGTSSFVGEFLILTGSFKANTLVTFLSATGMVLGGCYSLWLFNRIAYGNLKTQYIQK-YVDLNKREFFTFLPLIVGTLISGLYPEIFLNSIHMSVNMLIELMYF----------------MYLLIIFLPLLSSLISGLFGRYLGPKGSSILTVSFLILTFFLSLFSFYEVAMLNCPTYIKLISWIDSELLNIDWGFLFDSLTVTMCCVVSFVSSLVHLYSTEYMSHDPHLSRFMSYLSLFTFFMMILVTADNYVQMFVGWEGVGLCSYLLINFWFTRIQANKAAIKAMVLNRIGDFGLVIGILIMFVNYKAVDYATVFALTPLFTLETFSFLNLEVNLITLIGFFILVGAIGKSAQLGLHTWLPDAMEGPTPVSALIHAATMVTAGVFLIARSSPIYEYTPIVLNYITILGALTAFFAGTIGLVQNDLKRVIAYSTCSQLGYMVFACGLSNYTVGV-FHLVNHAFFKALLFLGAGSVIHAVSDEQDMRKMGGLKSLVPFTYSMMIIGSLALIGFPFLTGFYSKDVILEVSYGKYTTAGHFSYILGSIGAFCTAFYSTRLVYLTFLAKPNGYKKVICQAYDSSYQICIALAILSIPSIFIGFYTKDMIIGLGSDFWGNSILVLPENMNMVDAEFIPTKFKLLPVFLSLLGTFVAFILYVTSSKFIFLIKFSVLGKKFYNFLNKKWFFDKVYNEYIGQFFFNFGYTISYKVIDRGIFEIFGPMGLSSSITKK---------ASSLNNLQSGYIYHYTFLMLIGTTLLLGMRQFWL---------VVG-----EYTDY-------------RIFIIFIISSMFYLVQQIINNKNKP----------------------------------------------------------------MILNLLFYLFSIILLLSSLMIITVQNSIYSVLFLVLSFISASSLLFLLEIEFIALIFIIIYVGAIAVLFLFVVMMLDIKT---INFTKDSLKYFPIGSFLGVIFIVEMLLIIF----NIFK-VSPYTF--------NSFLLN-------------------------NYTNWFEKIDCLT--DLESIGQILYTNYVVQFLISGLILLLSVIGAVVLTIKT--TTKQEKTQNIFKQLSRNY-----KNVILY--------------MT-----FKKKKLIKKIKNFTINFGPQHPAAHGVLRLVLELKGEIVERADPHIGLLHRGTEKLIEYKNYIQALPYFDRLDYVSMMSQEHTYCLAVEKLLNCKIPKRAQYIRVIFAEITRILNHLLAVGCHAMDVGAMTPMLWF-FEEREKLMEFYERVSGARMHAAYFRPGGVATDLPIGLLNDIFLFVQQFNLRLIEIEDLLTENRIWKQRLVDIGVVSINDAYQWGFSGVMLRGSGVKWDLRKSQTYEIYNKLVFDIPVGTNGDCYDRYLIRIFEMRESLKIIEQCLNAIPVGLVKTNNNKITPPSRKELKDSMESLIHHFKLYTQGAVTNSSEVFIASEAPKGEFGVFLVANNTSKPYRCKIKAPGFNHLQSLDFMSKGHLIADVVTIIGTQDIVFGE----------------VDR-------------------------------------------------------------M----------------SQQIKLENIKSLLKICPVEKIQFFN-NEYV-LLVKPSNLLVVLKLLKTHISYQFEILTCISGVDYPFNYNR-FKLVYELLSIRYNCRLRIKTFTNELVGVESCNKIFLSSGWYECEIWDMFGVFFKNHGNLKRILTDYGFEGYPLRKDFPLSGFIEIRYHEIQKRIVNEPIEMSQEYRNFSFFSPWKVIKL-----MIQQQSILGVSDNSGAKTVKCIKVLGGFNKKVAKLGDIIVVSIQKLR-NKSKHLSKVKKGEIYKALIIRTKTKHKNKNGILVNFQ-----SNDVSLINKSGK---PIPTRILGPIPKIFKVKKFLKFANISSG------------------FI--------MF--LQPKKF-KF---KKVQK-GTSSKIQYKSTKLKFGLIGLKANQSGRITSKQLEAARQAIVRKIKRKGKLWINVFPNIPVTKKPTETRMGKGKGNVDYWVVKIKIGTILFEL-DGIKS-NKAKTAFKTGKAKL-PIKTVVIEN------------------------------------------------------------------------MIF------SSSQTNLKHFN------------------HSSLIK-NKIIG-FKNKSGKNNTGRITSFHKGGGHKKKYRKINFE-R--SKNSIGLVTSIEYDPFRNSNIASVFELSTKTYYYILATNNLNIGDIVKSGLV-SDIKSGHSTQILKIPLGTFVNNISLTKNKPAKISRSAGTFSTIIEV-NNKFSKVKFCSGKQQT-ISSSCFCTVGIISNHFFFLKEIGKAGRARWLNKRPTVRGVAMNPIDHPHGGGEGKKSGNKILVTPWGKPTKGVK-TSKNK-----------WVDRNGKVLL-----------------LIKKVY--------MLFIKKYI---------ENTVNYDLLNKFSYKS-LDNRPQLKKIYLNFYC--KNYSL--NYLASSLIALELMSS-QKS-ILTYLKNSNILIKLKKGLPVGCTVILRKKNMNLFLTEFLSYIFPKNIHNSNK-IQLK-----NIKSFSFKL-TNPLLFTELEKRYQFFK-NLTD---LRVTI-VTNSKTRKE-LFILLTS-IKIFHSNYNS-IGRV---------MLYSQKYKIKIPKNVEVLY-------------FLEKNIVIIIGKISK-KILIFKTQITIN-SILKTIEVTPDFFFLTSNKEKKKVKSYQRTSLALIKQ-AFLEVSI--FFHKKIKLIGIGYKSFVNDV-FKNKFLILKLGYSHNIYFKIPFNVTITCLKSD-KIFISSN-CYKEVTQVASIIRSYKLPEPYKGKGILYENEKILLKEGKKI-----------------------------------MFININFSSKNLKSLNLCLTFFLKLVNSKRV-KIKI-FKKVKPIQKTDTEFTILKSPHVNKTAQEQFKSELFNYKLYIS--YNFQFVKLLFIIKQL-NTKIFVDVNLVVK------FILNKKNFI-QNKVK----NFNYNKYSLNFLFNT---SF-------------------------------------------------LTKNYFEILSFYGEKRFKIFV---------------------------------------------------------------------------------------------------------------------------------------------MILSKNLLS---VIKKNKIK------KIRLDVHNRLY-------------------LFYTINQ----------------IIMKINYFKFL------KNKDI-------------------KSIKL-------------FSNFN--------YLFTNNFF-L--LNNRNN-------FLLKKN--DVSVLYVVTIKF-NSTNTRIYLSDICGKIKNNYSAG-TS---DLQGKQKIKRFISFVTVLKQF-L---------IETKSLYKLPIILHLENITKNYSIKRIIKLLK-NNFTIVSIVSYN-YKPHNGCRPKKYKRLK-----------------------------------------------------------------------------------------------------------------MVTLNQLC--YNK--RKKKIKRNKTPALDNCPQKQGVCLKIFLRTPKKPNSALRKLARLKL-TNDKKVMSYIPGE-G-HNLQEYSTVLMRGGRVKDLPGIKYHLVRGKLDLLGLKNRKTSRSKYGVKKINN---A-------------MVYILDTELVKRTSIYFALQKIFGIGKKNSTFFSKKLGFSINLKVKQLSNEQIFELLNYIEK--SKFLINDKLKKYQSFVFKKLILIKAYRGLRRLKGLPVRGQRTHTNSKTSKIYKIKH-----------------------------------MKKLLKKDKKKRIFFLKAEKNYTILKSLSKNNYLITNINWNAT-LNLTALPHRINSNNFTNRCVITSRKSVINQLY-SVSRL-VFLRLVKNDKIYGLKKNFW--------------------MSRSKWKGPFI-NKKSL------------LKNSLKIKSRNSTILPQFVNYKLKVHNGLCFSELLVIDEMVGHKFGELIATRKSFF-----------FK-------KNK-----------------------------------------------------???????????????????????????????????????????????????????????????????????????????????????????????????????????????????????????????????????????????????????????????????????????????????????????????????????????????????????????????????????????????????????????????????????????????????????????????????????????????????????????????????????????????????????????????????MK----------HLFKN-----------SSLWKTRYYEKNKKEHSLYLYNSLEIEKTIKRLLKLY------------KLILNDLEIKYSNSQLEIFLSYYSTVKSFKLLQQITK----KKSILIKPL---------------------------------------------------------------------------------------SNSKIKLSS--------------------------------------------------------------------------------------------NKILFKKRLVLLSFLK----------------KKLFKKEFL----------------------NKLL------------------------LQKNNFSEILLESLSLFTRKKLKLIVIV--QNLN-KGIS--FRLKNKF---SNILKEIFLKLRKFD-RNIFFKETLNIL--LLTICKSIN-LKLLTNFIAF----------QFSVMKKHN---MFLIFLKQTLKLLHNSHV--SVI-KGLKIIIKGRLNGAARARSKI--IQTGS-TPLQTNS-LKILHSKSTSYTPNGTFSIKSWVCLNT-----------------------------------------------------------------------------------------------------------------------------------------------------------------MSLI-KKVKTKVR----YKKILKLKQNVQ--NNP---KFL-----------------------------NFKTKKWQNIILQNKKKITNS-----------HKLNNL-DQFNYFIPKFT-----DFFAK-KFKLTLQSKQKVSYLYGYLTKKYLKKIIGKALTKE------------NSSYWVLKNLEMRLDSVLYKSHFVKSFREARQLISHGHIFVNKTKIKTPSFFLVGGDIISISK--NIKPKLEKKILK------------------------------------------------------------------------------SRLLPLPPKYLQINYKILSILYLGN-------IEKSNLFNQFTFW-----LDLKTVIEF-YKNK----------------------------------------------------------MHKNILIKFLNKLTFKGKKFKSFNILQNSTKLIQKNS-KKNHKKLFQFSVINISPLFNLKTIKK---TK-----KNSKDFP-FFINNDVRISIAIKFIGEKTK--------LFKT--NLYKEIFMIMKNNSNLFQKKNNITELSYKNKKY-ANYRWF--------MTRILCNMLSNIKNAQLSKKKIMFQKK-SNLCLKILNILWDEGFILGYKICKSN-----PVILKIFLKY--TNKIPAINSLMLLTKPGSKVYYSSKQIWKVNLTNGLVIVSTNMGFLTISECKKLKIGGEPCVIIK--------------------MANINFSKILVLIILFFLLF-------GDFSVLKKNITKLFKQYNN----------ILK----KKK-------------FRKKGSWTLALWF------------WKPLLYQLNYFPYIV--------------------------------MILNYLIELKNRILLIFGMWLCLMVI-TYSNKETLLFILSKPWLTIS----ILDHSVYFISTNFTEILISYVKISYFFSNQITFIYFLYHFIVFLGPGLYCKEYRLSLTTYFIFLILFLIFFLVFNKTIVPFVC-TFFLT-LQN-ILTSKVFTLYFEAKITEYLNFYF-ILYKLCLISFSSIIIL--LMVSEIFIYSNFILFIKK--YRKYYYLLLITISIAIS-PPEINLQLGIVFYFLVFYELFLVCIIFKKNLQ--------------------------
>Hemiaulus_sinensis_CNS00514
------------MLSTPLEQFQIISLFSVKLF--CLDFSFTNMLLINLIVLAIFSSMVYFFSA---DTN-YLGETTFFLIPNVWQTLVEATYETAAQLVFDNL--NAEGEKYFPFISVLFTFILFNNLIGLVPYSFTITSHLIVTFTLSLSIFIGVMIICLQIHKVNMLSVFLPANTSFGLALLLVPIELISYIFKPISLGVRLFANLMAGHTLLKVIVGFAWSMLL-LED-FLA-LMHIIPLLVLVILMGLELGVAMIQAYVFTVLTCIYLNDSINLSH------------------------------------------------------------------------------------------------------------------------------------------------------------------------------------------------------------------------------------------------------------------------MKTIH------------------IFIFLNIPQF--------------DLLTLGAQIFGLLSSLYLFYYYCI-TTSISYFIEIKKLRTKKLLRNNE--LVTTIDKDLNYNLWLINYSYINFLK----------------------------------------------------------------------------------MLLQAAKFIGAGLATIGLAGAGVGIGTVFGALVLGVSRNPSLKDELFKLAIFGFALTEAIALFSLMMGFLILFAL-----------------MAAASNVNPIYHFVTR-WLFSTNHKDIGTLYLIFGAISGVAGTALSLYIRLTLYQPNGSFLEYNHHLYN-VIVTGHAFVMIFFMVMPTLIGGFGNWFVPLMIGAPDMAFPR-----------------MNNISFWLLPPSLLLLIASILTEAGVGTGWTVYPPLSSATAHSGGAVDLAIFSLHLSGASSILGAINFICTIFNMRVKSLSFHKLPLFVWSVLITAFLLLLSLPVLAGAITMLLTDRNFNTTFFDPAGGGDPVLYQHLFWFFGHPEVYI--LILPGFGIISHIIVSAARKPIFGYLGMVYAMFSIGVLGFIVWAHHMYTVGLDIDTRAYFTAATMIIAIPTGIKIFSWLATLWGGSIDLRTPALFAVGFIFLFTVGGVTGVVLANSGVDIALHDTYYVVAHFHY--------------------VLSMGAVFSMLGGVYFWFEKITGVSYSEILGKIHFWGFFLGVNLTFFPMHFLGVAGMPRRIPDYPDAFLTFNKLASWGSYISAISSLFFFYVVYEAFSSS--RKVEN----------------------------------------------------------------------------------------------------------------------------------------------------------------------------------------------------------------------------MMV------------L-INCDSPAFWQTYLQDPASITMEGILIFNKHLLFLLTIIVLFVGWLLVSTIYYYVEFNNRYNSKFVHSKELEIIWTSVPALILLILSTPSFTLLYAMDEIAEPELSLKILGHQWFWSYEISDFN---SCQK--QEQSLKYVCYMMVLDGLP--K-TKQGYFRLLETNKRVILPTNTHLRLLVSAADVLHSWTVPSFGLKVDACPGRLNQMNLFIKRVGVFFGQCSEICGVNHGFMPIVVVSLPTLQFHHYIMTKLELG---------------M-------------TSVYKNLYRKDFNEKREHSIIL-----------HNDTFNN-EQFKYLK---------TKHSWHLVDPSPWPLVAALGAFFMTTGGVLYMQNFIGGGQLMSTGFITILYVMYTWWRDIVREATFEEQHTFAVQRGLRLGMILFIVSEVMFFFAFFWAFFHSSLSPVFNLGGTWPPMAIETIPTSGIPLTNTFLLLSSGATVTWSHHAIIIRAKKQAIISLILTIILAAIFTFFQGLEYFDAPFTITDSVFGSCFYMATGFHGFHVFVGTISLFVSLVRIIDNHFTATHHFGFESAAWYWHFVDVVWLFLFVTVYWWGGIH--------------------------------------M---------------------------------KNI-NNSSFMASFVVKTIR----------------WNKNYVLSFVDNHIIHYPTPLNLTYAWSFGSSAGICLVIQILSGVFLAMHYTPHIDLAFSSVEHIMRDVNNGWLIRYIHANGASMFFIVVYCHIFRGLYYGSYMQPRQLLWCSGVLIFILMMATAFMGYVLPWGQMSFWGATVITSLFTAIPVVGQSIVDWLWGGFTVNNATLNRFFSLHFLVPFIIAGATLLHLALLHKDGSNNPLGVD-AGVDKVPFYPYFFVKDLFAFFCFLTFFAVFVFYFPNTLGHPDNYIPADPMQTPAHIVPEWYFLPFYAILRSIPDKLGGVAAMGGALVILFLIPFTNTSEVRSTTFRPIFKIFY--WLLVADFLILGWVGQKPVK-DVFV----VVGQIATAFYFLFFLVLIPLIGIVETKLAHYKIK-------------------------------------------------------------------------------------------------------------------------------------------------------------------------------------------------------------------------------------------------------------------------------------------MCLVELKNSPKPVVSCAMSAKSC-LNNSEVFTNSPLVKKARENILEFLLLNHPLDCPICDQGGECDLQDQSLFFGLSKKRFYSFKRVVTDKNIGPIVKTVMTRCIHCTRCVRFASEIAGVDD--LGMFGRGMNSEIGTYVEK-TFQSELSGNIIDLCPV----------------------------------------------------------------------------------GALTSKPYPFVSRSWELKNINSIDFSDGFGSNLQVYIKNNNII-KVLPGFQKNEV--------SSNWISDKTRFSFDGMFSPERVLQGFIK-DGKKNTFQFLTWELILDDIVSTLYFQDHLNRH-LLEIRTLIIVINDNTSLEVLNLLN-----LFAKKYSFIKLRKSEGSQ-LNNDDESSIMLNSVNS----LNESDLCLLIGINTRYEGSNLNLKLRKRYLKGNFKLISINSLIDLTFPTFYMG-INLKNLKSIVEGNNLVCQDFASHTNPTIIASSE-INRRKDSKELNK-LLTLLKY-KLNKYYSN--WNNLNILSSSINETGMNYLNNFKGLKEQDLKNSYGVYFLNS-----------------TDNT--LNIKKLINLKQLNYLN----SDNNYPKLI-IDQNNGF----NTNT--E----FLKAYKSNNYINLPNSNFFESN-GTYLNTEGIFKTNVKFLSST-KQTKEDWQIIRKIFAYSKR-INFTTNIKEN--NIISFNN-TTNLKFKNFTGFLYY-ANTNLTKYNFYLTNSTAKTK-NINQKKFK-FSRNKLNSTNFKLWINDFYLG-GKDAYSKYSVTMIKCSKQFRLEKTNFNYVL-------------MIVIISIILKILAIVVPLLISVAYFTIVERKFMGSIHRRKGPNVIGFVGLLQPLADGLKLFVKETILPSNSNIYVFLLAPILTFILSLIGWSVIPLSESIVISDINLGILYLFAISSLSVYGIVMAGWSSNSKYPFLGALRSAAQMISYEVSIGFIIVNICVCVGSFNISNIVLAQKNVWFIVPLFPMFILFYISMLAETNRHPFDLPEAEAELVSGYNVEYSAMTFALFFLGEYANMLLMSVFSSLIFLGGWLP--LI--DIFPLN-ILP--GS-FWLSLKILLGVLFFVLTRAALPRYRYDQLMHIGWKSFLPLSLGYLLFTVGVLISFN--WLPN------------------------------------------------------------------------------M-----------------MT----------LNTLL-FKEVN-ILPELFLGISIVYLVLHCTFL------SMQK----SFPLIQNSVLNLGILVLFFVWFLLIND-RLDV-------LS------------FGSFNNTIVFDYVSFSSKTIITILSALCLLMMSQYLTDQKL-NHFEYILLILLAILGLFLLCSSNDLITAYLAIELQSLAFYVLAAFKKNSTFSVESGVKYFILGAFSSSLFLFGSSILYGISGTVNFEEFRDLFFYVVPGETVNPVTDVSTTFS------EISKKIM---------------------------------------------------------------------------------------------------------------------------------------SPNFLVTGLNS--------------------------------------SE------------------------------------------------------------------------------------INALIAECKEFTDPSS----------------------------------------------ICVYEKFFAYH----TL-YITIMD-----------------------------------------------------------------------------------------------------------------------------NLS-----------------------------------------------------------------------------------------------------------------------------------------GSYDAKL------------------INNLIDSGKGITV-----------------------------------------------------------------------------------------------------------------------TDL-PH--------------------------------------------------------------------------------------------------------------------------------------------------------------------------YVSMNEAHLELQ---------------AHKPDDS--------------------------------------------------------------------TSSNVFRLTWMYLDTIMEYLKSSKCTGFDESYQKNFILNKTSVDIG-LLQVGLVLILISLFFKLAIAPFHVWAPDVYEGSPSSSSFFFSVVPKLGIFVLLLKIF--HYSFFG-MI-DYWRHFISIVIVLTILAGSFGGLEQRKVKSLLAYSSISHMGYSLIAFSTGTLEGIQMLFCYLIIYSFSGLCVWSIFIILRLK-NNYESKGNKDLTDLVLLSKSNRMLAIFFATVLLSVAGFPPMIGFLVKINIFLSSMESAMYFVALISILCSVVATFYYIRIIKVLFFE-KVLVGQLYYPLNTQKSLLI--VGLFFSLLFLFVNPSLLFLFSYKLSLLVNPI---------------M-----------YSFKLYRGFESHSFLY-----FFRMLSY--------IIVNECS--------------ELYFLNLQNSLLYFEFLPILIFLVIAIVLAVIIVSLSYILAIQNPETEKLSTYECGFEPYEDARNIFDVKFYLVAILFIIFDIETMFLLPWSVSLSQLSCLGFWSMVDFIIELGVGFVYVWYIGALEWD-------------------------------------MIVTNIN-YILYIVITLFLIGALGLVLNRKNILITIMSIELMLLAVNLNFIIFSIYLDDITGYVFVLFILTIAATESAIGLAILTVYYKLKNSIQMDKIRNIKS-------------------------------------------------------------------MLYIKNLLTYILLLPLVGAGVLLLIPASNKTLLRLVALNFSCLTFVLSIFLWVFFNKSVGSFQFVNKFLWIPILNINFTMGIDGISLFFILLTTLLIPLCLLASWDSIQVD-VKNFLIAFLVMEFFLIGVFCILDLLLFYIFFESVLIPMFLIVGVWGSRERKIRAAYFFFLYTLLGSVLMLLSILYIYYQVGTTDYEVLLTFSFSPLEQKIMWFAFFASFATKVPMVPVHLWLPEAHVEAPTSGSVILAGVLLKLGTYGFIRFSFPLFPEACFYFAPFVYAMSVVGIVYTSFTAIRQTDFKRIIAYTSVAHMNLVMVGLFSFNIIGLEGAILQSLSHGFVASALFLIIGVVYDRHHTRMVKYYGGLVHTMPLYVMIFLFFTMSNIGLPGTGSFVGEFLILTGSFKTNTTITFISATGMIIGGCYSLWLFNRIAYGNLKTQYFQT-YLDINKREFLTFFPLILGTFVMGLYPQVFLESIHLSVNTLVEFMYF----------------MYLILIFLPLIGSITAGLFGRKLGPNGSAIITVSCLMLTFLISLFAFYEVAIIGCPVYINLTTWIDSEMLNVDWGFLFDSLTVIMCCVVTFVSSLVHLYSTEYMSHDPHLSRFMSYLSLFTFFMLILVTADNYVQMFVGWEGVGLCSYLLINFWFTRIQANKAAIKAMILNRIGDFGLVLGILIIFVKYKAVDYATVFALTPLFVNEEFVFLNVNFNLIDIIGFLLLIGAIGKSAQLGLHTWLPDAMEGPTPVSALIHAATMVTAGVFLIARSSPLYEYTPNILTVITILGACTAFFAATVGLLQNDLKRVIAYSTCSQLGYMVFACGLSNYSVGV-FHLVNHAFFKALLFLGAGSIIHAVADEQDMRKMGGLKNLVPFTYSMMVIGSLALIGFPFLTGFYSKDVILEVAYGKYTSHGHFSYLLGSVGAFLTAFYSTRLVYLTFLSKPNGYKSVICAAYDSSYQICIALAVLSIPSIFIGFYSKDMIIGLGTDFWGNSIFVLPENMNMIDAEFIPHKFKVLPVILSLCGATSSFLLYSFGSSILFKFKISYLGKKIYNFLNKKWFFDKVYNEYLGQFFFKFGYNVSYKIIDRGIFEIFGPMGLSNVISKK---------AFYTSKLQTGYIYHYTLLILIGNTIMLGARQFWL---------LMG-----GIIDF-------------RLFIIFFISTFFIIKTF------------------------------------------------------------------------MIINILFYLFSNILLLSSLMVITVQNSIYSVLFLVLSFVSASSLLFLLECEFIALMFIVIYVGAIAVLFLFVVMMLDLKT---ANMGKDTLKYFPFGSFIGLVFLVELMLIIS----ENFK-SNPYN---------KDFLFN-------------------------FYINWYDKIDSLT--EIEAMGQILYTQYVVQFLIAGNILLLAAIGAVVLTINT-DNSKVNKNQIIFKQLSRNY-----KNVLITSKN-----------MV-----LKKKSLKKKIKNFTINFGPQHPAAHGVLRLVLELQGEVVERADPHIGLLHRGTEKLIEYKNYLQALPYFDRLDYVSMMSQEHTYCLAVEKLFNCKIPLRAQYIRVLFAEITRILNHLLAVGCHAMDVGAMTPFLWS-FEEREKLMEFYERVSGARMHAAYFRPGGVHTDIPAGLLNDIFIFVDQFNTRLLEVEDMLTENRIWKQRLVDVGVVTAEDAYQWGFSGVMLRGSGVKWDLRKSQPYEIYDELDFEIPVGTNGDCFDRYLIRIFEMKESLKIIEQCLNKLPVGRIKSSDNKLTPPSRKDLKQSMESLIHHFKIYTQGFIVPFNETYTASEAPKGEFGVYLISNNTNRPYRCKIKAPGFAHLQALDHMSKGHLIADVVTIIGTQDIVFGE----------------VDR------------------------------M-----------------------------FM----------------SKKLVVENLKYLSKLCPLEKIQIFN-DNVI-LIVKPNVLFDILVFFKYHVLYQFELLTCISGVDYPMNKYR-FKIVYELLSIRYNFRIRIKTFTHELLAIESCDKLFLTGGWYECEVWDMFGVFFKNHSNLKRILTDYGFEGYPLRKDFPLSGFIEMRYNEIEKRVVNESLELCQEYRTFTFLSPWQTQKNL----MIQQQTVLKVSDNSGAKFARCIKVLGGFKKRFAYLGDVIIVSIIELR-NKSKLTSKVKKGDVYKALIIRTKSKHVKKDGSVLFFQ-----NNAVSLINKQEK---PIASRILGPLPKKLKKGKYAKFANISSG------------------II--------MF--LQPKRS-KY---KKVKK-GKLSRFEYRSNSLKFGTIGLKAAESGIISARHIESARQAITRKIKRKGKLWLRVFPNLPITSKPTEVRMGKGKGSVSHWAVRVSSGAVLFEL-CGITT-NTAISAFKTGGAKL-PIKTLIFI-------------------------------------------------------------------------MKLKKYNPRTPSQRNLIQLDKS------------GLN-KKPMLK-NKIIG-IKNSSGRNNTGKITSFHKGGGHKKKYRKINFL-R--NKDTISIVTSIEYDPYRTANIASLYNFLDKTYSYILSPKNLKVGDIIKSGEN-AEPKNGHSLKISKIPIGSLIHNVSVKENTKSQISRAAGTFSQLIEK-TPKSGRIQLSSGEQRY-VSINCYATIGVVSNELLFLTTLSKAGRSRWLNRRPKVRGVAMNPIDHPHGGGEGKTSGGRTSVTPWGKPTKGGK-TSRSK---------NKFIIFKRK----------------------------------MRFLKNYS---------ESIVKYDLINKFTYKK-TVDIPKFEKIILNFTF--KKYEF--KSLISSLIALELLTF-QNP-IITKSKVSNISLKVRKGHPIGCKLTLRKNFMFNFFFKLLNEFL---LTTSKK-VNVK---KQKDKSFSFII-KNILVFNELEKNYRFFK-NLSN---LNITL-VTNSKNKNN-LLFLLKS-YKIL-------------------MDNISKKYIIKIPSKVSVFY-------------CDKRQIILIKGNLGQ-KLLKLKTKLLVS-KQDNLIAITNQSFGIMSNKYKKKIKSIQGTTAVLIKK-AFFEVTT--KFYKKLKIIGVGYRAFPIVL-NDLNFMHFKLGYSHDIYFKIPKNVSVVDYKST-KIFISGT-SYNLVSQTAALIRSYKIPEPYKGKGIRYENEKINLKEGKKI--------------------------M-FIFFLNFMFINIYIYSKNYNSVHRFLTFVRNYLLFNDKLKIEI-KAFEFPRRIKKKKFTILKSPHVNKIAQEQFEYYFCKKQIVL---NSYQSLFLLVILKKI-RTKLFPDLNIKIK------LNNDNFLLN-SKILK----QLNPNNYQVSNVEKK----------------------------------------NLL-----------HVKNYLMLFDHFGEVLLKKKV------------------------------------------------------------------------------------------------------------------------------------------------------------------------------MKFY-----------------------INN----------------LLKKISYYNYI------KSLNA------------------YNRINS---------------------------LNDD---------KKII-------KSSSYK--QNLINFIINIRF-SGTNTLINITDIKGNPKISFSSG-LI---GLRGKQKKFQPAAIINILKIL-F---------IKAKFLSGKPVAIHFRNVQL-YYESLIISMLK-NKVFIKSIRSYN-LYPHNGCRPRKLKRFKRRTKK------------------------------------------------------------------------------------------------------------MPTINQLC--RKK--RLAKKKRNKTPALQSCPQKKGVCTKIFLRTPKKPNSALRKLAKLRL-TNDKRITAYIPGE-G-HNLQEYSTVLIRGGRVKDLPGVKYHLIRGKLDLSGLKNRKTSRSKYGTKKLSK---YLWN----------MIYILETEISNQKSVIVSIQTIFGIGKKQALLICKNLGFSANLTVSDLSTDQITQLVLFIDN--SDLIITSELKKIRTLLLKELVEIKSYRGLRKIKGLPIRGQRTHTNAKTSKKYRKF------------------------------------MKKQIIKDLKKRKLNLVNDNRFFILKSLIKNSNLKNPVRWSAS-LKASDLSKTNFKHKIVKRCVLTGRKSKIHNNY-RFSRL-MFLRLVRNGCVSGLKKSTW--------------------MSRAKWKGPYV-QKSLLSQ---FSNKKSNSKNEITTYSRKSVIIPLFVGSTVNIHNGKTFSKIKITENMIGHKLGEFSPTRKRFS-----------FK-------KKKKK-----------------------------------------------------MKL-----KT--------LKIK-KYEL----IKLHLLKSRIYKNS-KKKNYSI--------------------EYLNQLKLHFKKILRIIYQYHVNNKVILFVGFPYSKN--KNLLNNLKMSKHYFIPE----DVWVNGFLIN-KHSLFKY-LN-------FNSSK-------SK--NMKSLLNI-----KVVPDLIVMFKSPSNDN-MVKE-ISKLDIPIVCFGNDKN-----IINKLTYLL-KDNFG---EIKIK--QFYKFLIYSILKKPKQSKDITNFYDLYKK------------------------------------------------------------I----MG----------QKTNS-NIFRLGVK--NTEWVSKYQEINPEESTFLVNNDLEIRNYINRIFEIN------------GLIINSCKIRYNKTNINIYVTYYVLEQFNINLNNNNS----------------------------------------------------------------------------------------------------------------------------------------------------------------------------------------------------------------------------------------------------------------------------------------------------KNLINFLNSLAISLNIFVKNNYNTSIKLKTKNLN-KKL-----VKQGK---NNTFRNLIKKLRKFS-KNIIFKDLINIL--LITVTQTNS-SRLLSEFIAI----------QMKKNKKHN---FFLSFLKKVLTEFLNVNF--SKI-KGIKIVINGRFNGAPRSRKKI--IQLGS-IPLQSFN-SKISYNQSISYTNNGTFGINVWVCEK------------------------------------------------------------------------------------------------------------------------------------------------------------------MIYI-KKYRYKPL----YKKLLNLKKNVQ--NRK---KLL-----------------------------NFKKQKWEKFNFYLKNQSKFSKR--------NKYYKIF-DQYSYYNSKFS-----NYFSR-KFKYNLQTKQRLSFFYGGLSEKYLRFIHKQSVQKNKRSH----VNL-NSKFFFIELLESRLDSVLLRSHFVLSIRNARQLISHGHVLVNGKVVKKKSLLLKKSDIITFSP--KVYSLLILNIAN------------------------------------------------------------------------------SELWPIPPKYLEINYRTFSIILVDN-------IKYTNIASNFSFW-----LDLNTVLKY-YEN------------------------M---------------------------------KLKNNIKLKLLNSLMLKGKKRTTEKLVLKSLKRFQKSNFKKDSKEFMKISLLNSAPSVQIKQIKKK---------RKNIEFP-FLLNNELKISYGLKSLIKNSR---IIRSQPFYK--SFQLELINSSNLLGTSVNNKKQIHENAFLKKKY-ANYRWF--------MKNYLYNMIANIRNGQIVKKSFILQSK-KNICESLLNVLWDEGFILGYKISENN-----PNVLKIFLKY--KNGKPAINSLKLISKPGLRVYYSVKQLWKLNINNGTIILSTNKGVMSINECKKLNLGGEPILIVK--------------------MGNLSFSQLLVIICFCILFF-------GDISKIQKRIIETLKKYKV---YE-----FS-----KKK-------------NRKKGSWTPDLWF------------WKPLFYQLNYFPKSLCKNIL----------------------------MQKYIIEIKNRVFLIFFSYIFTVII-CYFYKETLLFLSIKPSISSI----NK-SVFYFISTNLTEIFTTYIQLSCFVSAQLSIFFILYHILFFLAPGLYDFEYKNIKSILLVILCSWLVGFMILNFLILPRTW-EFFMS-FQN-TVNNQAINLYFEAKIIEYVNFYI-NIYFICVLSCQFFCVL--YILLEIL--PDKIKFVKK--FRKSSYLIFFIIATLIT-PPDVISQILIAMSFIMIYEIIIVTVILKNVYYK---I---------------------
>Lithodesmioides_polymorpha_CNS00559
------------MLWTPLEQFQIISLFSIKLF--SLDFSITNLVLINTIVLIFFSLIVYFSSS---NQN-YFKETSFFFIPNTWQILIESVYETASQLLFDNI--NEEGEKYFPFISVLFSFILFSNLIGLIPYSFTVTSHLIVTFTLSLSVFIGVNIICIKRYKFHMLSLFIPANTSFGLALLLVPIEFVSYIFKPISLGVRLFANLMAGHTLLKVIVGFAWSMLL-LED-FLS-FAHIFPLLVLVILMGLELAVALIQAYVFTILTCIYLNDSINLH-------------------------------------------------------------------------------------------------------------------------------------------------------------------------------------------------------------------------------------------------------------------------MPRLK---------LRVQIPFFAFILLLKIPQF--------------DIITLGAQVFGLLVTLSIFYYYNI-NVTIPQFIEIKKFRTKKLKKNNL--LVLKINDDLNSNLWLKTYCYKNFLK----------------------------------------------------------------------------------MLLQAAKFVGAGLATIGLAGAGVGIGTVFGALVIGISRNPSLKDELFKLAILGFALTEAIALFSLMMAFLILFAL------M--------TVHTLEKKISPFYQFVTR-WLFSTNHKDIGTLYLIFGAISGVAGTALSLYIRLTLYQPNSGFLENNHHLYN-VIVTGHAFVMIFFMVMPTLIGGFGNWFVPLMIGAPDMAFPR-----------------MNNISFWLLPPSLLLLFASILTESGAGTGWTVYPPLSSATAHSGGAVDLAIFSLHLSGASSILGAINFICTIFNMRVKSLSFHNLPLFVWSVLITAFLLLLSLPVLAGAITMLLTDRNFNTTFFDPAGGGDPVLYQHLFWFFGHPEVYI--LILPGFGIISHIVVSSARKPIFGYLGMVYAMFSIGVLGFIVWAHHMFTVGLDIDTRAYFTAATMIIAIPTGIKIFSWLATLWGGSIDLRTPALFAIGFIFLFTVGGVTGVVLANSGIDISLHDTYYVVAHFHY--------------------VLSMGAVFSMLGGIYYWFDKITGVKYSEVLGKIHFWTFFVGVNLTFFPMHFLGVAGMPRRIPDYPDAFLTFNKMASWGSYISALSSLFFFYTVYEAFSSN--RKVVKL---------------------------------------------------------------------------------------------------------------------------------------------------------------------------------------------------------------------------MIF------------I-TYCDSPAFWQTYLHEPASITMEGILIFNKHLLFLITIIVLFVGWLLVFTIYYFSEYNNKFNTTFVHAKELEIVWTSVPALILLLLSTPSFTLLYAMDEIAEPELSLKVLGHQWFWSYEISEFN---SCQK--KDQSLKYVCYMMVLDGLP--K-NKQGYFRLLETNKRVILPTNTHLRLLVSAADVLHSWTIPSFGLKVDACPGRLNQLNLFIKRIGVFFGQCSEICGVNHGFMPIVVVSLPTLQFHHYVMTKLELGQD-------------M-------------TYNYNQLF-NLKNEKREL-----------------LTKNK-DQFKYLK---------TKHSWHLVDPSPWPLVASLGAFMMTSGGVLYMHNFYGGGNLCFTGFIIILYVMFTWWRDIVREATFEEQHTFSVQRGLRLGMILFIVSEVMFFFAFFWAFFHSSLSPVFNLGGVWPPEAIQTIKTSGIPLTNTFILLSSGATVTWAHHALIVRAKKQALISLVITLVLATLFTALQGMEYVDAPFNISDSVFGSCFYMATGFHGFHVFIGTCSLFVSFVRIVFNHFTATHHFGFESAAWYWHFVDVVWLFLFITVYWWGGIHY--------------------------------------------------------------------------------MASFITKTLR----------------WNKNYVLAFVDNHIIHYPTPINLSYAWSFGITSAACLVIQILSGIFLAMHYTPHIDLAFSSVEHIMRDVNNGWLLRYIHANGASMFFIAVYLHMFRGLYYGSYMQPRQLLWCSGVVILLLIMLTAFIGYVLPWGQMSFWGATVITSLVTAVPVVGQTIVDWLWGGFTINNATLNRFFSLHFFVPFVIAGISALHIALLHKDGSTNPLGVD-SGVDKVPFYPYFFVKDLFALVCFLLFFGIFVFYFPNVLGHPDNYIPADPMQTPAHIVPEWYFLPFYAVLRSIPDKLGGVAAMIGAILILLVIPFTNTSEVRSTTFRPVFKIFY--WLFIADFIILGWIGQKPVK-DIYI----LVGQIATLYYFLFFIFLIPLIGILETKLIHFKK--------------------------------------------------------------------------------------------------------------------------------------------------------------------------------------------------------------------------------------------------------------------------------------------MCLIEVKNSPKPVVSCAMSAKAC-LNNNSIFTQSPLVKKARENILEFLLLNHPLDCPICDQGGECDLQDQSFFFGITKKRFYSIKRFVIDKNIGPIVKTLMTRCIHCTRCVRFASEIAGVGN--LGIFGRGLQSEIGTYVTK-LFKSELSGNVIDLCPV----------------------------------------------------------------------------------GALTAKPYPFVGRSWELKSINGIDFSDGFGTNIQIFLKNNKII-KILPNTDSQEFA-------EINWISDKTRFSFDGMFSPERLTKGGIFITDDKLASKILTWSEIFRKIVNILYFQDHLNRH-FYEIKKLTIVFNSNISLEVLNLLT-----LLSKKYSFITIKRIDSVN-SDNTFDKQFMLNSFYNTKCKLLKSNLCLLININPRFEGTNLNLKLRQKVLKGNFKIASIGSLSNLTFPVQYLG-SNLKVLKSITEGTHSFCQQLQLSVEPTIICSSE-ILKRKDSDKLIE-LLNNLKL-FNSKNLNI--NNEINFLNTSINETGVYNLNNFKPLNYKDLTNSLGLYFINN-----------------SFVN--SNIKRLIELKSLNLFN----ETNSLDKYI-IEHNHGI----ISNLSKT----LIKSFNSANYVNLPNKTFFESS-NTYINTTGSFKKNISCIPSI-GKSKDDWSILRKIFSCTKH-VDFVQCLNTA--NKISFNS-NNLTNFKNFINFNNY-PVKILSKSSFYFNGKLLPI--VFHNKVYT-KPKIKIFKTKLKLWLEDFYIS-GNDLYSNKSSTMIKCSQAYRSDSFNFGYTSF----------M-IILLISNILKILAIVIPLLISVAYFTIAERKIMGSIHRRKGPNVIGFLGLLQPLADGLKLFVKETIFPSNSNIILFLLAPMLTFILSLMGWTVIPFSLNIVLSDLNVGVLYLFAISSLSVYGIVMAGWSSNSKYPFLGALRSAAQMISYEVSIGFIIVNVCLCVGSFNLSQIVLSQQNVWFIIPLFPMFVLFAISMLAETNRHPFDLPEAEAELVSGYNVEYSAMTFALFFLGEYANMLLMSAFISILFLGGWLP--LF--DIFPLN-IFP--GS-MWFSLKILFGVVFFILTRATLPRYRYDQLMDIGWKCFLPLSLGYLLFTTGILISFN--WLPY------------------------------------------------------------------------------------------------MT----------LNLLT-FKEIN-ILPELFLGISIIYLLLHGIFL------TVNK----KYPLIKNSLVYLSVLVLCMTCFLLIND-NLNN-------LE------------LASFSYSIINDYLSFSSKILIGFTSIFCLFMINQYLTEQKI-NHFEYILLVLFSILGLFLLCSSNDLITAYLSIELQSLSFYVIAAFKKNSTFSVESGLKYFILGAFSSSLFLFGSSLIYGISGTISFENFKDLYFYEYPANEIKSLE-LENYYN-------------------------------------------------------------------------------------------------------------------------------------------------------------TQ--------------------------------------NEIII---------------------------------------------------------------------------------FYALIQKLFSYNENYF----------------------------------------------IDNDFQFFYSM----FS-TNSFANI--------------------------------------------------------------------------------------------------------------------------GYENI-----------------------------------------------------------------------------------------------------------------------------------------LNISNNI------------------FCGIEKALTNSILCNCLETEC--------------------------------LTK----------------------------------------------------------------------------KDL--------------------------------------------------------------------------------------------------------------------------------------------------------------------AFLGFVYM-FLSYSENELN-E---------------IL-VNEN------------------------------------------LINSA--------------------SLKFDQFEKSWGLSNFTNQVLMVTKLDSY-----QDTHYFYNFFDAT-LLQFALIFILVSLFFKLALAPFHVWSPDVYEGSPSSSTFFFAVIPKIGLFVLLLRIF--YYSFYN-FL-DNFRYFLVLIAVMSVIIGSFVGLEQRKLKSLLAYSSISHMGYSLLAFSTGTFEGLQMLYCYLTIYMMSGLCIWSIYFLTRVK-NKYFKKQNKDLADLLLLRKSNSILALSFAVVLLSIAGFPPMIGFLVKFGVFLVSIEASLYFVALLSILCSVISAFYYLRIVKIMYFE-KVLAGKLYYPITSYKAIIV--VLNLLLFFGLFINPTLLYLFSYKLSLLMMY----------------------------------------------------MILN--------NKVLEIK--------------DIYFFNQNFSLIHNEYSTVLIFLLIGILLSIIIVGLSYFLVVQNPETEKLSSYECGFEPYEDARHKFDVKFYLVAILFIVFDIETMFLLPWCVSLSNLSVLGFWSMIDFIIELGIGFVYIWYIGALDWD-------------------------------------MTMININ-YILTIIILLFLIGMLGLVLNRKNILITIMSIELMLLSVNLNFAIFSNYLDDIVGQIFVLFILTIAATESAIGLAILSIYYKLKNTVRMDQIKSIKS-------------------------------------------------------------------MFDIQNLLIIIISLPLLGSIFLSGISSSNQNMLRSTALNFSCFTFIFSLFLWFFFNKSLGSFQFVTKFFWIPNLNLNILFGVDGISIFFIILTTLLIPLCFLTSWTSVNKN-LKEFFLAFLIMEFFLIVVFCVLDLLLFYIFFESVLIPMFLIIGIWGSRERKIRAAYFFFLYTLLGSLLMLLTILYIYYQVGTTDYEILLTFSFSNNEQILLWLAFFVSFAAKIPMVPVHLWLPEAHVEAPTAGSVILAGILLKLGTYGFIRFSFPLFPQACFYFAPFVYAISVIGIMYTSFTAIRQTDFKRIIAYTSVAHMNLVMVGLFSFNVIGIEGAILQSLSHGFVASALFLIIGVVYERHHTRMVKYYGGLVHTMPIYIIVFLFFTMANIGLPGTSSFVGEFLIMVGSFKINTTVTFLSATGMILGGCYSLWLFNRIAYGNLKTQYIQK-YLDLNKREFFTFLPLILGTLITGVYPELFLNSIHMSVNMLVELMYF----------------MYLLIIFLPLLSSLIAGLFGRYLGPKGASILTVSFLISTFCLSFFSFYEVAILNCPTYIKLMSWIDSEMLNIDWGFLFDSLTVTMCCVVSFVSSLVHLYSTEYMSHDPHLPRFMSYLSLFTFFMMILVTADNFVQMFVGWEGVGLCSYLLINFWFTRIQANKAAIKAMVLNRIGDFGLVMGIMVIFVKYKAVDYATVFSLTPLLALETFSFLNLEFNLITIIGIFILIGAIGKSAQLGLHTWLPDAMEGPTPVSALIHAATMVTAGVFLIARSSPIYEYTPVVLNYITVLGALTAFFAGTIGLVQNDLKRVIAYSTCSQLGYMVFACGLSNYSVGV-FHLVNHAFFKALLFLGAGSVIHAVSDEQDMRKMGGLKNLVPFTYSMMVIGSLALIGFPFLTGFYSKDVILEVAYGKYSITGHFSYILGSIGAFCTAFYSTRLVYLTFLSKPNGYKKIICQAYDSSYQICIALAILSIPSIFIGFYTKDMIIGLGTDFWGNSIFILPENMNMIDAEFIPTQFKLLPVFLSLLGTFIAFVLYINNSKLIFSMKFSMLGRKFYNFLNKKWFFDKIYNEYVGQFFFNFGYQISYKIIDRGIFEIFGPMGLSSAITKK---------AFYLNKLQSGYIYHYTFLILIGTTLLLGIRQFWV---------VVG-----EFTDY-------------RVFIIFIISSLFVLNKQKGHNNHD-----------------------------------------------------------------MILNLLFYFFSIILLLSSLMIVTVQNSIYSVLFLVLSFISASSLLFLLEIEFIALIFIIIYVGAIAVLFLFVVMMLDIKA---VNLTKDSLKYFPFGSFVGIVFLIEMLLVIF----NTFK-VSPYNF--------NVVLFN-------------------------SYTNWFEKIDSLT--DLESIGQILYTNYVVQFLIAGFILLLSVIGAVVLTIKT--TTKQEKTQSIFKQLSRNY-----KHVLLH--------------MT-----FKKKNLIKKIKNFTINFGPQHPAAHGVLRLVLELKGEIVERADPHIGLLHRGTEKLIEYKNYVQALPYFDRLDYVSMMSQEHTYCLAVEQLFNCKIPKRSQYIRVIFAEITRILNHLLAVGCHAMDVGAMTPMLWF-FEEREKLMEFYERVSGARMHAAYFRPGGVSTDLPAGLLNDIYLFVQQFNLRLIEIEDLLTENRIWKQRLVDIGVVSTENAYQWGFSGVMLRGSGVKWDLRKSQPYEIYDQIDFDIPIGTNGDCYDRYLIRIFEMRESLKIIEKCLNDIPTGTIKTNNHKLTPPSRKELKESMESLIHHFKLYTQGAVIPSSEAFIASEAPKGEFGVFLVSNNTNKPYRCKIKAPGFNHLQSLDFMSKGHLIADVVTIIGTQDIVFGE----------------VDR-------------------------------------------------------------M----------------SQQLKVEKIKSFLKICPIEKIQVFN-NDLV-LIVKPSNLIILLQLLKNHISYQFEILTCISGVDYPVNANR-FKLVYELLSVRYNCRLRIKTFTNELVGVDSCDKVFLSAGWYECEIWDMFGVFFKQHTNLKRILTDYGFEGYPLRKDFPLSGFIEVRYHETQKRIVNEPIELAQEYRNFAFLSPWKNVKL-----MIQQQSILKVSDNSGAKTAKCIKIMGGFNKKYAKLGDIIVVSIQKLR-NKSKISSKVKKGEVYKALIIRTKTKHKTKDGATISFK-----DNSISLINKSGK---PVSTRIVGPMTKTFKVEKFMKFANLSSG------------------FV--------MF--LQPKKF-KF---KKIQK-GKIPKIKYKSNQLKFGNIGLKANQSGRITSKQLESARQAIVRKIKRKGKIWINVFPNIPITKKPTEVRMGKGKGNVDYWAAKVKLGTVLFEI-SGVNQ-NNAKLAFKTGKAKL-PIKTIIVG-------------------------------------------------------------------------MKY------LSAQSNTNNFNNY-------------QR-YSFLIK-NKTVG-LKNKSGRNNTGRITSFHKGGGHKKKYRKITFK-R--NKNSIGIVTSIEYDPFRNSNIASIFELFRKDYYYILATNNLKIGDIIKSGII-SDIKSGHSTQIFKVPVGSFVSSISLTKNKKAQISRSAGTFSTVLEV-NNKYSKIKFSSGKQKI-ISSSCFCTIGIVSNQFSFLKTLGKAGRSRWLNKRPTVRGVAMNPIDHPHGGGEGKKSGRKTLVTPWGKPTKGVK-TSKNK-----------WVVQNGKVPI-----------------LIKKHY--------MIFFNNYS---------ENIINYDLLNKFFYDS-IKKIPKIKKIYLSFNC--QNSSL--KYLSSSLIALELISS-QKS-MLTFLKTSNILLKIKKGSPVGCTVILRNKAIDLFLSEFLIFIFPK-ILYLNKQVDLK-----NNKTFSFQI-KNPLLFYELEKRYQFFN-KLTS---LDITI-VTNSKTKKE-LSVLLSS-IKLIFSKCNS-IGRV---------MVLNQKYKVKIPNNVEILY-------------FEKKNIVIIIGKLGK-KILKFKTKILVN-TKLKLIEITTNYLSIQNNSKIKKVKSYQGTALALLKQ-AFLEVSI--LLYKKIKLVGVGYKAVV-----DNKFLILKLGYSHNIYFRVPSDITIMCLKSN-KIFILGN-SYEKITQIAFLIKSYKLPEPYKGKGILYENEKIVLKEGKKI-----------------------------------MFININISSKDLTSLNLFLIFFLKLLNSKKL-KVKL-FKKVKTVLKKKKSFTVLKSPHVNKSAQEQFKYELFNYKLCV---YSFQLLKVLYIIKHI-NNAIIPNVNILLK------FFFNYKGLN-KKLFK----SLNSDNCFFILTNTL---KI-------------------------------------------------PISKYLEILSFYGEKKFNKFLLFK------------------------------------------------------------------------------------------------------------------------------------------MFLSKNLLK---IIKKVKFN------NVKKNV---TY-------------------EFNLVEK----------------LANKIYYLKKI------KSKNI-------------------KYLKT-------------FSIVK--------FLVKNNVL-IAKLNNTNF-------NMLKNN--NPLVLYIVTINF-SSTNTRIYFSDIEGQIKKSYSAG-SV---KLQGKQKIKRYVAFINILKQM-L---------IETKSFYKTPIILHLRNITKNYPLKRIIKLLK-NNFIITSIISFN-SKPHNGCRPRKLKRLK-----------------------------------------------------------------------------------------------------------------MVTLNQLC--HNK--RKKKIKINKTPALDKCPQKKGVCLKIFIRTPKKPNSALRKLARLKL-TNDKKVMSYIPGE-G-HNLQEYSTVIMRGGRVKDLPGIKYHLVRGQLDLLGLKSRKTSRSKYGTKKLKQ---ND------------MVYILDTELIKNKSIYFALKKILGIGKKDSITLSRKIGCSINFKIKYLSDDQIFGLLKFIEK--SKILINDDLKKSQLFILKKLILIKSYRGLRRLKGLPVRGQRTHTNAKTAKRYKKAFNCYYKQ-----------------------------MKKLLKKDNQRRIKFLKFEKKYKILKSLTKNNNFTKNIRWNAC-LNLTELPNRVNKNNFTNRCVITSRKSIFKQLY-SVSRL-VFLRLAKNKKIYGLKKNIW--------------------MSRSKWKGPYI-DKKTL------------LKNLNQTKSRNSIILPSFINSEMLIHNGHTVSKLVILEEMIGHKFGELISTRKSFS-----------FK-------KNK-----------------------------------------------------???????????????????????????????????????????????????????????????????????????????????????????????????????????????????????????????????????????????????????????????????????????????????????????????????????????????????????????????????????????????????????????????????????????????????????????????????????????????????????????????????????????????????????????????????MK----------KNIKS-----------NFLWKTRYYEKNKKEHSLYLYNSLEIEKSIKRLFKLY------------KLILNDLDIKYSNSKLEVFISYYTTVQSLKLLQQTVK----NKSILLKAM---------------------------------------------------------------------------------------KHNKNKMVS--------------------------------------------------------------------------------------------KQFYFKNRFSLLSTAK----------------QQLSRQLFL----------------------NNLV------------------------CQTNNFSEIILESLSLFTKKKLKIVLIV--QNLN-KGIS--FRLRNKY---ARTFKEILVQFRKFS-KFFFFKETLNIL--LLTLHKSIN-LKLLTEFIAF----------QLSVIKKHN---TFLVFLKQVITKFQSSSF--SVI-KGIKIIIKGRLNGAPRARSKI--IQTGS-TPLQNIK-AEICKSNTTSYTPNGTFSIKAWVCINN-----------------------------------------------------------------------------------------------------------------------------------------------------------------MSFI-KKPKPQLR----YKKILNLKQNVQ--NKS---KLL-----------------------------NFKAKKWQNLVLNNKKNHKTK-----------YKIKNI-DQLNYFIPKFT-----DFFSN-KFKSNLQSKQKISYFYGVLTNKYLKKLISKIVTKE------------NSSYCLLKNLEMRLDSILYRAHFVNSFRDARQLISHGHVFVNNVQVKNHSFILVDGDVVSVSK--DIHPLIQKNVFK------------------------------------------------------------------------------SFLLPIPPKYLQINYKIFFIVYLGN-------LEKNKLFNQFNFW-----LDLKTIIDF-K-------------------------------------------------------------MTNSIVIRFINKLTLKGKKFKSYKIFKNSIKYIQKKT-KKNHKKLFQFSLINISPLFNLKSIKK---KR-----KKSTEFP-FFIKSNLRISLAIKFILEKRR--------SSNT--ILNKEIISIMKNHSNIFQKKKTLNEFSFNQKKY-ANYRWF--------MNHILWNMFSNIRNAQLSKKLIIFQKN-NYVCTEILNILWNEGFILGYKVCKSN-----SKILKIFLKY--KTKTPAINSLTLLTKPGARFYYSSKQIWKLNLTKGAVILSTNKGFLTLDECKKLKIGGEPFLIVK--------------------MANINFSKILFLIIILFLMF-------GDFSVLKNNLTKFLKHYNK----------ISKNK-PRKQ-------------IRKKGSWTLDLWF------------WKPLLYQLNYFPYKNFY------------------------------MSLNYFIELKNRLILISGMWSCLIIV-SYTNKETLLFIIVSPWLTLI----NLDNSVYFISTNLTEIFVTYMQISYFISNQLTFIYILYHMIVFVIPGLYCKEYKLIKNKYFAFTLIFLFFVNFFNKLIVPNVC-SFFLK-LQK-ILNNQIFTLYFEAKINEYLNLYI-VLYKFCFFFFCSFITL--LTLSEYLISNNSLSFSKN--YRKYYYLLFISISTFIS-PPDFNFQLLISGIFILFYEIFSILIIFKKNFKQTKI----------------------
>Lithodesmium_undulatum_MW023083_Lu
------------MLWTPLEQFQIISLFSIKLF--SLDFSITNLVLINTIVLLFFSSIVFFSGS---NAN-ELKETSFFFVPNSWQVLIESVYETSSQLLFDNI--NEEGEKYFPFISVLFSFILFSNLIGLIPYSFTVTSHLIVTFTLSLSVFIGVNIICIKRYKFHMLSLFIPANTSFGLALLLVPIEFVSYIFKPISLGVRLFANLMAGHTLLKVIVGFAWSMLL-LED-LLS-LAHIFPLLVLVILMGLELAVALIQAYVFTILTCIYLNDGINLH---------------------------------------------------------------------------------------------------------------------------------------------------------------------------------------------------------------------------------------------------------------------------------------------------IYKIPQF--------------DIITLGAQVFGLLITLAIFYYYSI-NITIPKFIEIKKFRIKKLKKINN--LVVKINDDLTSNLWLKTYCYKKFLK----------------------------------------------------------------------------------MLLQAAKFVGAGLATIGLAGAGVGIGTVFGALVIGISRNPSLKDELFKLAILGFALTEAIALFSLMMAFLILFAL----------------MTVQNLTLNPVYQFVTR-WLFSTNHKDIGTLYLIFGAISGVAGTALSLYIRLTLYQPNSGFLENNHHLYN-VIVTGHAFVMIFFMVMPTLIGGFGNWFVPLMIGAPDMAFPR-----------------MNNISFWLLPPSLLLLFASILTESGAGTGWTVYPPLSSATAHSGGSVDLAIFSLHLSGASSILGAINFICTIFNMRVKSLSFHNLPLFVWSVLITAFLLLLSLPVLAGAITMLLTDRNFNTTFFDPAGGGDPVLYQHLFWFFGHPEVYI--LILPGFGIISHIVVSAARKPIFGYLGMVYAMFSIGVLGFIVWAHHMFTVGLDIDTRAYFTAATMIIAIPTGIKIFSWLATLWGGSIDLRTPALFAIGFIFLFTVGGVTGVVLANSGIDISLHDTYYVVAHFHY--------------------VLSMGAVFSMLGGVYYWFDKITGVKYSEVLGKIHFWTFFVGVNLTFFPMHFLGVAGMPRRIPDYPDAFLTFNKMASWGSYISALSSLFFFYTVYEAFSSN--RTVSKI---------------------------------------------------------------------------------------------------------------------------------------------------------------------------------------------------------------------------MYF------------K-TYCDSPAFWQTYLHDPASITMEGILLFNKHLLFLITIIVLFVGWLLAFTIYYFSEQNNKFQSNFVHAKELEIVWTSIPALILLLLSTPSFTLLYAMDEISEPELSLKVLGHQWFWSYEISEFN---SCQK--KDQSLKYVCYMMVLDGLP--K-NKQGYFRLLETNKRVILPTNTHLRLLVSAADVLHSWTIPSFGLKVDACPGRLNQLNLFIKRVGVFFGQCSEICGVNHGFMPIVIVSLPTLQFHHYVMTKLELGQD-------------M-------------TLIFKKLL-FNNDKKREN-----------------LIQYK-ENFKYLK---------TKHSWHLVDPSPWPLVASLGAFMTTSGGVLYMQNFYGGGHLCLTGFTIILYVMFTWWRDIVREATFEEQHTFSVQRGLRLGMILFIVSEIMFFFAFFWAFFHSSLSPTFNLGGVWPPEAIQTISTSGIPLTNTFILLSSGATVTWAHHALIVRAKKQALISLILTLILATLFTALQGMEYVDAPFNISDSVFGSCFYMATGFHGFHVFVGTCSLFVSFLRIIFNHFTATHHFGFESAAWYWHFVDVVWLFLFITVYWWGGIH---------------------------------------------------------------------------------MASFISKTLR----------------WNKNYLLAFVDNHIIHYPTPINLSYAWSFGITSAVCLIIQILSGIFLAMHYTPHIDLAFSSVEHIMRDVNNGWLLRYIHANGASMFFIAVYLHIFRGLYYGSYMHPRQLLWCSGVIIFLLLMGTAFIGYVLPWGQMSFWGATVITSLVTAVPIIGQPIVDWLWGGFTINNATLNRFFSLHFFIPFVIAGVSLLHIALLHKDGSTNPLGVE-SGVDKIPFYPYFFVKDLFALTCFLFFFGFFVFYFPNVLGHPDNYIPADPMQTPAHIVPEWYFLPFYAVLRSIPDKLGGVAAMVGAILILLVIPFTNTSEIRSTTFRPIFKIFY--WLFIADFLILGWVGQKPVK-DIYI----LVGQIATCYYFLFFTILIPFIGILETKLIHLKK----------------------MNPQSSTWQVD--ALTKLSYIFFTKFYFIDF--------------------------------------------------------------------------------------------YLKYFYINN-----------------------------------------------------IKFNYDIEFNN-----NSWKHNTPLIEYCESIGINIPHYCYHKNLSISGNCR-------------------------MCLIEVKNSPKPVVSCAMSAKSC-LNNNSIFTQSPLVKKARENILEFLLLNHPLDCPICDQGGECDLQDQSFFFGITKKRFYSFKRFVIDKNIGPIVKTVMTRCIHCTRCVRFADEVAGIGS--LGMFGRGLHSEIGTYINK-IFKSELSGNVVDLCPV----------------------------------------------------------------------------------GALTTKPYPFIGRSWELKSINSIDFADGFGTDIQVFLKNNKVV-KILPNFNYEQF--------ETNWISDKTRFSFDGMFSPERIVKGGFLIQNKIQKLKFFKWKTLFCKIINILYFNDHLNRH-LYITKNLTIIFNSNISLEVLNLLT-----ILSQKYSFIQIKKIEFNS-NINDFDSNFILNNFHT--NNFDNSNLCLLINVNSRFEGTNLNLKLRQRFLKGNFKIVLVGSLVKLTFPVEYLG-SNLEVLKDITEGNHAFCQQLTSSINPIIIYGSE-VLKRKDSTEIIN-LLNCLKG-LYSKNMLI--NNEINLLNSSINDVGVTNLNFFKQFSNTDFSNSMGLYFINT-----------------PFID--YNLKKIIELKSLQILN----NFEESLNLI-IEHNYGI----IGNINKL----FFNKFDSLNYFNLPNKTFYESS-GTYLTTTGHYKTSVNFIPIS-GNVKEDWNILRKLFSCTKS-INFTQCLKQT--KNLSFNC-INLLNFKNFVNFKNY-PVKTLTKSSFYLNKQITPIL-VISKNNFNSKSKIKIFKTKLKFWLEDFYIS-GKDLYSFKSSTMIKCSKVTRLELSNFNIIS-----------M-ILLIISNILKILSIVVPLLISVAYFTIAERKIMGSIHRRKGPNVIGFLGLLQPLADGLKLFVKETIFPSNSNILLFLIAPMLTFILSLIGWTVIPFSSNIVLADLNVGVLYLFAVSSLSVYGIVMAGWSSNSKYPFLGALRSAAQMISYEVSIGFIIVNVCICVGSFNLSQIVLSQQNVWFIIPLFPMFILFCISMLAETNRHPFDLPEAEAELVSGYNVEYSAMTFALFFLGEYANMLLMSAFVSILFLGGWLP--LF--NFFPLN-IIP--GS-VWFSLKILLGVVFFIVTRATLPRYRYDQLMDIGWKCFLPLSLGYLLFTVGILISFN--WLPL------------------------------------------------------------------------------------------------MT----------LNLLT-FKEIS-ILPELFLGISIIYLLMHGIFL------TVNK----KYPLIKNSFIYLSVLILFMTCFLLTND-SLNY-------LE------------LSNFNFSIINDYLSFSSKILVSIISICCLFIINSYLKEQKI-NQFEYILLILFAILGIFLLCSSDDLLTAYLAIELQSLAFYVLAAFKKNSTFSVESGLKYFILGAFSSSFFLFGSSLIYGISGSISFESFKDLYFTSYPGNSLKLLT-LKEYYY-------------------------------------------------------------------------------------------------------------------------------------------------------------NQ--------------------------------------DQLLI---------------------------------------------------------------------------------FYAIIQKLVSYDTNFL----------------------------------------------NEQDFHFLYNE----CS-SSLITN-----------------------------------------------------------------------------------------------------------------------------NQE-----------------------------------------------------------------------------------------------------------------------------------------LSIYRDL------------------LHSIDNVFSNYIFWDFLNVGC--------------------------------LTK----------------------------------------------------------------------------KDV--------------------------------------------------------------------------------------------------------------------------------------------------------------------AFLGFVYM-FIECYETEFE-K---------------IFKLGDT------------------------------------------LNNLE--------------------LLNCDTFGVTWNVSNFHNKLLMLSKLDSY-----QDFNYLNLFFDTT-LLQCGLIFILVSLFFKLALAPFHIWSPDVYEGSPSSSTFFFAVIPKIGIFVLLLRIF--YYSFYN-FL-DNFRYLLVLIAILSVVVGSFVGLEQRKLKSLLAYSSISHMGYSLLAFSTGTFEGLQMLYCYLLIYMLSGLCIWSIFFLTRLK-NKYNQKQNKDLADLLLLRKSNSVLALAFAVVLLSIAGFPPMIGFIVKFGVFLSAIESSLYFVALISILCSVISAFYYLRIIKIMYFE-KNLTGKLYYPITSQKSIIV--VINLFLFFLLFMNPTLIYLFSYKLSLLMMY----------------MEILLIIESLVYFFFQVYFWYRNNPFLLNKLNIFQKMILN--------NICLETN--------------KAFFLNINFSLFYNEYIIVLIFLLIGILLSLIIIGLSYFLVVQNPETEKLSSYECGFEPYEDARHKFDVKFYLVAILFIIFDIETMFLLPWCVSLSNLDLLGFWSMIDFIIELGVGFIYIWYIGALDWD--------------------------------------MIINVN-YILTIIILLFLIGVLGLVLNRKNILITIMSIELMLLSVNLNFAIFSSYLDDIVGQIFVIFILTIAATESAIGLAILSVYYQLKNTVIVDKIKITKS----MVIGSNPIK----------------------------------------------CYLKIKVVMLDIQNLLLFTIILPLLGSLFITTV-GTNQKFIKILALNISCVTFIISLFLWFFFNKSLGSFQFVNKFLWIPNLNLNFVVGIDGISIFFIILTTLLIPLCFLTSWNTISKN-LKEFFLSFLIMEFFLIIVFSVLDLLLFYIFFESVLIPMFLIIGIWGSRERKIRAAYFFFLYTLLGSLLMLLTILYIYYQVGTTDYEILLTFSFSTDEQLLLWLAFFISFAAKIPMVPVHLWLPEAHVEAPTAGSVILAGILLKLGTYGFIRFSFPLFPQACFYFAPFVYSVSVIGIIYTSFTAIRQTDFKRIIAYTSVAHMNLVMVGLFSFNIIGIEGAILQSLSHGFVASALFLIIGIVYERHHTRMVKYYGGLVHIMPIYIIIFLFFTMANIGLPGTSSFVGEFLILAGSFKVNTTVTFLSATGMVLGGCYSLWLFNRIAYGNIKTQYIKT-YLDLNKREFFTFLPLILGTLITGIYPEIFLNSIHMSANMIIELMFF----------------MYLLIVFLPLLSSLISGLYGRYLGLKGSSILTVSFLILTFFFSICSFYEVAILNCPTYIKLISWIDSEMLNIDWGFLFDSLTVIMCCVVSFVSSLVHLYSTEYMSHDPHLPRFMSYLSLFTFFMMILVTADNFVQMFVGWEGVGLCSYLLINFWFTRIQANKAAIKAMILNRIGDFGLVMGILIIFIKYKAVDYATVFALTPSFSLDTFSFLNFEFNLITLIGFFLFVGAIGKSAQLGLHTWLPDAMEGPTPVSALIHAATMVTAGVFLIARTSPIYEYTPIMLNYITILGALTAFFAGTIGLVQNDLKRVIAYSTCSQLGYMVFACGLSNYTVGV-FHLVNHAFFKALLFLGAGSVIHAVSDEQDMRKMGGLKNLVPFTYSMMVIGSLALIGFPFLTGFYSKDVILEVAYGKYSNSGHFSYVLGSLGAFCTAFYSTRLVYLTFLSKPNGYKNIICSAYDSSYQICIALAVLSVPSIFIGFFTKDMIIGLGTDFWGNSIFILPEHMNMIDAEFIPIKFKLLPVILSLVGTFIAFFAYLLNSRFLFFFKVSFVGKKFYNFLNKKWFFDKIYNEYIGQFFFNFGYKISYKTIDRGIFEILGPMGLSNIISKK---------AFYLNNLQSGFLYHYTFLILVGTSLLLGLRQFWY---------VFG-----DFTDY-------------RVFSIFLLSSLFLISKQPISSK-------------------------------------------------------------------MILNLLFYFFSILLLLSSLMIIIVQNSIYAVLFLVLSFISASSLLFLLEIEFIALIFIIIYVGAIAVLFLFVVMMLDIKT---VNLTKDSFKYFPFGSFLGLIFFIEMFLVIF----KTFK-RSPYQF--------NTTFLN-------------------------NYTNWFEKIDTLT--DLEVIGQILYTHYIVQFLIAGFILLLSVIGAVILTIKT--KTKQEKTQSIFKQLSRNY-----TNVLLD--------------MT-----FKKKNLIKKIKNFTINFGPQHPAAHGVLRLVLELKGEIVERADPHIGLLHRGTEKLIEYKNYVQALPYFDRLDYVSMMSQEHTYCLAVEKLFNCKIPVRAQYIRVIFAEITRILNHLLAVGCHAMDVGAMTPMLWF-FEEREKLMEFYERVSGARMHAAYFRPGGVHTDLPAGLLNDIFLFIQQFNLRLIEIEDLLTENRIWKQRLVDVGVVTASDAYQWGFSGVMLRGSGVKWDLRKTQPYEVYPNLDFNIPIGTNGDCYDRYLIRIYEMRESLKILEDCLNKIPSGTVKTNNNKLTPPTRKNLKDSMESLIHHFKLYTQGAIVPSNETFMASEAPKGEFGVFLISNNTNKPYRCKIKAPGFNHLQSLDFMSKGHLIADVVTIIGTQDIVFGE----------------VDR-------------------------------------------------------------M----------------SQQLIAENLKNLLKICPVEKIQIFN-KEIV-LVVKPYYLTHLLKILKKHVLYQFEILTCISGVDYPQHFHR-FKLVYELLSIRYNCRIRVKTFTNELIGVNSCDKLFLTAGWYECEIWDMFGVFFNNHTNLKRILTDYGFEGYPLRKDFPLSGFIEVRYHEIQKRIINEPLEMAQEYRNFTFLSPWKTVKL-----MIQQQSIVKVMDNSGAKTAKCIKVLGGFNKKFAKLGDIIVVSIQKLR-NKSKITSKVKKGEVYKALIIRSKSSFKNKDGSNIKFQ-----ENAISLITKQGK---PVSTRITGSFPKILKVEKFIKFSSLAPG------------------FV--------MF--LQPKKF-KY---KKIQK-NKRLKIKYSSNELKFGNIGLKANQSGQITARQLESARQAIVRKIKRKGKFWITVFPNIPITKKPAEVRMGKGKGNVDYWAAKVKLGQILFEI-AGVNF-KNAKTAFKTGKAKL-PIKTIIIV-------------------------------------------------------------------------MLL---------KNKLLKLNNL-------------YS-RKPLLKTNNIKG-SKNSSGRNNSGKITSFNKGGGHKKKYRKIDFK-R--DTDSIGIVTSIEYDPNRTSNIASVFDFYKSTYFYILATNNMAVGDIIKSGLI-SDIKSGHSIQLIKVPVGTLISNIALKEKSKAQISRSAGTFSTIIEV-NNKFCKIQLTSGKQKR-VSSACFCTIGIVSNQFFFLQKLKKAGRSRWLNKRPKVRGVAMNPIDHPHGGGEGKTSGKKFLSTPWGKPTKGIK-TAKSK---------HKWVDQNGKDLI-----------------LKKLIC--------MEFINIYI---------KQIINYDLINKFKYTS-VNSFPKIQKINLNFEC--RTSFL--KILLPSLVALEIISA-QKS-VLTYAKESNIQFKIKKGSPVSCTVVLRKKPMLLFVSNLIVLLSNK-KVQLKT-FLVK-----KKKMFSFVI-KNPLIFDVLEKRYSYFN-QLTR---LNITI-VSNSKNKVE-LKFLLNS-LKVLN-------------------MNKVKNYIIKIPNNIKILY-------------QKQNNLLVIEGKLGK-RILEFKTKLIIN-KIFKTIEITNIVSFSKANNEKKRIKAYRKTSLALLKQ-SFLEVSI--ILFKKLKLVGIGYKVIFEKI-INQKFLVFKLGYSHNIYFKIPNYIKIICIKSD-TILILGQ-SYANITQLASVIKSFKLPEPYKGKGILYDNEKIILKEGKKI-----------------------------------MFVNINISSKHLDTVNDFVIFFFKLVNLKNL-KLKI-FKKFKNTSKKKKTFTVLKSPHVNKTAQEQFKSEIFSYNIYF---YSLQLPKILFILKKI-NTSLFQDLNLKIR------ININEKNKI-KIKCI----KLDSDNYFLLKANSS---RF-------------------------------------------------VIEKYIKIISYFGEKKVRHRFL--------------------------------------------------------------------------------------------------------------------------------------------MLISKTLLN---LINKNNNT--------KKQQNKKIL-------------------LLQKFKK----------------LNYKKYQFEQI------KKKNY-------------------KSAQK-------------LSQFN--------HWIKNKQ-----IKKFEHL------ITKPNQ--TPPVTFIINIDF-KPTNTRIYIFNRKGEIKKNYSAG-SV---TLIGKQKIKRYVAIINIFKKL-I---------NETKTLHKASIILHLKNITNNFPIKKIINILK-NHFLILSIKNFN-SKQHNGCRPKKLKRLK-----------------------------------------------------------------------------------------------------------------MVTLNQLC--RKK--RKKKLKLNKTPALEKCPQKKGVCLKIFIRTPKKPNSALRKLARLKL-TNDKTIMSYIPGE-G-HNLQEYSTVIMRGGRVKDLPGIKYHLVRGKLDFLGLKTRKTSRSKYGSKKL-------------------MVYILDTELLKTKSIFFALKKIFGIGSSTSIFLSKQMGCAINFKIKDLSVDQVSKLLQLITK--SKNLINEDLKKNRLFLFKKLILIKSYRGLRRLKGLPVRGQRTHTNANTSKKKFNS------------------------------------MKKLARKDYKNRKKNVKFVKTYKILKSFSKNYYLTKNTRWNAN-LTLTELPKNQNKNRLVNRCIFTYRKSAFRQLY-SISRI-VFLKLARQNQIYGIKKNVW--------------------MSRSKWKGPYI-KKTNLLK-----------NNKNNSKYRTSTILPSFIGHEIYVHNGQNFLKLLVTEDMVGHKFGELTMTRKFFS-----------FK-------KKK-----------------------------------------------------???????????????????????????????????????????????????????????????????????????????????????????????????????????????????????????????????????????????????????????????????????????????????????????????????????????????????????????????????????????????????????????????????????????????????????????????????????????????????????????????????????????????????????????????????MQ----------K---------------NSLWKLQYCAKKKRENSFYIYQTLEIQNFIKRFFKIY------------RLLLNDFSLKYSNSNLEIFISYYTTVQSFKILQKNLK----TKNFFLRSK---------------------------------------------------------------------------------------PNYKFKTYK--------------------------------------------------------------------------------------------NILKPKNRLKLISFVK----------------KGFLKKTIC----------------------NNST------------------------KVINNFSEVLLESLSLFLKKKIKIKLIL--QNLN-KGIS--FRFTKEK---LEHFKIILIQLRKFI-KNLFFKETINIL--TLVISKVIN-LHVLTEFIAF----------QFSVIKKHN---SFLIFLKHSIELLQKSHF--SAL-KGLKILIKGRLNGAPRARNKL--IQSGS-VPLQNYK-SKIIKSNTTSYTPNGTFSISAWSCVKD-----------------------------------------------------------------------------------------------------------------------------------------------------------------MVIK-KTTRPFLR----YKKILKLKQNVQ--NKS---KLI-----------------------------KFKSKKWQNLVLRSKKFFQYS-----------YKIKYI-DQLNYFIPKFT-----DFFSN-KFQSNLYAKQRFVYVYGYLKRKYLKKTINKIVSRN------------KVNYFLIKKLESRLDSVLCRSHFVNSFRTARQLISHGHVSVNNKIVKKNSFILKEGDIVSVSK--HIHNLIESNVLN------------------------------------------------------------------------------SRLIPITPKYLQVNYKIFYIFFSGN-------LNETNLSNQYHFW-----LNSKTLIDF-YKNN-----------------------------------------------------------MNSFLYKFKTKLTCKGKKSKSFIFFNKSLKFLQKNI-KKNHKKLIQISIINLAPVFNIKSVKK---NK-----KKSKEFP-FFLTNKLRVDLSVKFLIDKIK---LRKTSNSKN--QLSNEFVKIFKKESSILLKKKNLDSQSFAQKKY-ANYRWF--------MNNLLWNMISNIKNNQLARKQVMFQKK-NSVCIEILNILWDEGFILGYTKCHLN-----SNFIKIFLNY--KKKTPVISSLVVLTKPSSSFYYSTKQLWKLNISNGLMILSTSKGFMTIETCKKLNLGGKPFFIIK--------------------MANINFSKLIILIIVLFLLF-------GDFSKLTENFKNIFKNYKN----------IS-----RKN-------------TRKKGSWTLDLWF------------WKPLLYQLNYFP-----------------------------------MILNFLIELKNRLILIIGMWSLLIIT-SYLNKETLLFLFTKPYLSFF----SK-NSLYFISTNLTELFISYLNISYFIANQVAIIYFCYHLIIFLIPGFYYREFILIKKYFLKLLILYIFFILIFNKIFIPFIC-KFFLK-LQN-ILNGKLVTLYFEAKINEYLNFYV-LFYKHCFLSYLSFLFL--IFLNTQFSFNKTKLIIKN--TRRYFYIIFIGCSTILS-PPEITFQILLNLSFIFIYEFVIITNLLRKFFNLKR----KPVKTNQNTNSK-------
>Melosira_undulata_NC_037728_Mu
------------MLLTPLEQFQTLSIFSFKLF--FFDFSITNVIIIGLITFILFYLLLKFSQ----------KKFSFFFIPHQWQFLLELNYDIIYSLLYDNL--NKKGEKFFPFIALIFLFITLINLVGLVPYSFTITSHLVITLSISFSIFIGINIICFTLYKWQMFSLFLPSNTSIGLGLLLVPIDFISYFFKPISLGVRLFANLMAGHTLLKVIVGFAWSLLF-LEN-LIS-FLHLIPLFLIILLFGLELGVALIQAYVFIILTCIYLNDSVNLH------------------------------------------------------------------------------------------------------------------------------------------------------------------------------------------------------------------------------------------------------------------------------------------------------MPQF--------------DFVCFGILVWSVFLLLILFYFYTI-LNVFSVFNELVKFRSKKVSKNTFFKYIISINKRLLYNKKIKTFLFFW------------------------------------------------------------------------------------MLLLQSAKFIGAGLATIGLAGAGVGIGTVFGALVIGMSRNPSLKDELFKMAILGFALTEAIALFSLMMGFLILFAL------M---------VLKKFNMLINFYTWSCR-WLFSTNHKDIGTLYLIFGAFSGMAGTALSLLIRVTLESPANDFFNNNFQLYN-VIVTGHAFIMIFFMVMPTLIGGFGNWFVPIMIGAPDMAFPR-----------------MNNVSFWLLPPSLLLLISSVLAEAGVGTGWTVYPPLASGTSHSGSSVDLAIFSLHLAGAASILGAINFICTILNMRTKGLYMHKLPLFVWSILITAVLLLLSLPVLAGAITMLLTDRNFNTTFFDPAGGGDPVLYQHLFWFFGHPEVYI--LILPGFGIISHIVVSAAKKPIFGYLGMVYAMFSIGVLGFIVWAHHMYTVGLDIDTRAYFTAATMIIAVPTSIKIFSWLATLWGGSIDMKTPTLFALGFIFLFTVGGVTGVVLANSGLDITLHDTYYVVAHFHY--------------------VLSMGAVFSMLGGLYYWFEKIFNVQYSELLGKLHFWFFFIGVNLTFFPMHFLGVAGMPRRIPDYPDAFTIFNKIASYGSYISVFSSLFFVLVMLDAFGFF--KNIFKI----------------------------------------------------------------------------------------------------------------------------------------------------------------------------------------------------ML---INFLNN------IFFI-VLSLFIFILQK-NSN-----CDASYSNQLDFQEAATPIMEGIIYFNHILSFIICFIVIFVGWFLLNVIYYFTENKNSIAFKFAHSNELEIIWTSIPAIILLFLATPSFSLLYSMDEIADPTMTLKIIGHQWYWSYEFSDYNYF-FCNNI-TTTQLKYDSYIINLENMP--K--KQGYFRLLETNKRILLPIKTHIRLLVSSADVLHSWTIPSFGLKIDACPGRLNQVNLFIKRTGLFFGQCSEICGIQHAFMPITVVGIEQQVYSMFLYEQMIKFIK-------------M----------IFFLKNFNLIY-----------LVK-----------RNFTSTT-LHKNRIK---------TKHHWHLVDPSPWPLMAAIAAFCLTSGGVLYMHNFLLGSNLFKLGLFILLFVMYLWWRDIIREATFENQHNFSVQKGLRLGMILFIISEIMFFFAFFWAFFHSSLSPVFNIGGVWPPQAIEVISVAGIPLSNTFFLLSSGVTVTWAHHAIRARSKFYTLLGLIFTILLAILFTTLQIYEYLTAPFNINDSVFGSCFYMTTGFHGFHVFIGTCCLFVSLIRTILNHFTNTHHFGLESAIWYWHFVDVVWLFLFVMVYWWGCWLKLIYYFCIIN----------------------------MKRL---------------QFKFLKQN-------NFT-IKNIFLSRFISLPNR----------------INKNYLFSLIDSHIIHYPSPINLTYAWSFGSLAGICLIIQILTGLFLAMHYTPHIDYAFSSVEHIMRNVNNGWLIRYMHANGASMFFIVVYCHIFRGLYYGSYMHPRQLLWCSGVLIFILMMGTAFMGYVLPWGQMSFWGATVITNLVTAIPLIGNSIVGWLWGGFTIDNPTLNRFYSLHFFLPFILVGLSLIHLILLHKDGSNNPLGID-SSIDKIPFYPYFFVKDLFAFFVFFFIFLFFVFYYPNILGHSDNYIPADCLHTPAHIVPEWYFLPFYAILRSVPDKLGGVVAMGGSLIILFFIPFINTSEIRSTTFRPIFKICY--WLLVADFFLLGWIGQKPVK-DVYV----FIGQVATIFYFVFFLILIPVIGILESFLIKAK-----------------------MNNK-----------------------------------------------------------------------------------------------------------------------NLNVFFINN-----------------------------------------------------IKIYY-------------TEKNRTIIDDLENLNFKIPHFCYHSKLSIAGNCR-------------------------MCLIELKNSPKPLISCAMTL----TNKMEIFSHSPLVKKARENILEFLLLNHPLDCPICDQGGECDLQDQALMYGTSKTRFFNFKRTIKNKNLGPIVKTVMTRCIHCTKCIRFANEIANVLD--LGVLGRGYSSEIGTYIEK-IFNSELSGNIIDICPV----------------------------------------------------------------------------------GALTNKPYAFVERNWELEQIKTIDFSDSFGNTVLASIKNNSTITKIQPMFCDLNH--------ETFWISDKTRFNFESIFSKERLIKCQLN------KIKINNWALLFKEILFIQYFQYHLLFQ-EFLKQKLNIIIGETLSIELLNILL-----LLEKKYSFISVYSLEKSN-NEKDFETFFFINNLTQ-NLKLNSSTLILLIGINSRYENSILNIRLQQRYNKGNFKIFVINSLINLLIPYTSIN-SNSLIFKEILEGNHFLCQELIKAKNPLILYNHSLFLKKTDLNFFFN-FLQKFKF----------NVLNLNYLNSSLVETNINYLATIKKFTLFNFKKTYGFFFFNV-----------------LFTN--SLLNKFIELLLLKSKI----NIKNKFKFL-LNFNHFE----FFQSNKS----FLKFYNINIVIDICGSSFYETK-ENYLTTENIIKTSSKII-NQ-NNLKTYWKIIRQLYNLYSK-HFL------S--FKIEFNQ-FQKNKFLNFLKLNYF-PVANLNNFNLYYKKSFNNLI----FSKLN-KKIQYVKNYKLLMWLDDFFLG-GKDFYSKKSKTLIECSKLSRLKNTNFNYIS-----------M-ILNFLIIVLKILIIIIPLLISVAYFTLAERKIMGSIQRRKGPNVIGYFGLLQPLADGLKLFTKETILPSNANIFLFLLAPILTFFLSLVGWAVIPFSENAVIADINIGIIYLFAISSLNVFGIIMAGWASNSKYPFLGSLRSAAQIISYEVSIGFIIANVAVCAGSFNLSEIVLAQTYIWYCIPLFPMFILFLISMLAETNRHPFDLPEAEAELVSGYNVEYSSMTFALFFLGEYANMLLMSSFCTILFLGGWLP--II--NCFPFN-LLP--DI-FWFSIKIVLLVFFFIIMRAILPRFRYDQLMDIGWKNFLPLSLGYFVLTVSILISFN--WLPN------------------------------------M------------------------------------TLYEFIMEFFFLYSE------PLDS----------EPFYNLYETII-IFPELFFTICIFFLLMFCVLL------STSRN--KNYPLILFSALHLSILICIFTFFLINNN-KIN--------FT------------TTFFNNTLIIDNLSIVSKELILIFFICCLLIIKNYLIKQQI-NTFEYLILMLFSVLGLIILCSANDLITAYLSIEIHSLAFYLLAAYKKNSIFSTKAGLKYFILGAFSSCMFLFGSSLIYGFSGTTNFDDLKDLFLFSYPTN------------------------------------------------------------------------------------------------------------------------------------------------------------------------------------------------------------------------------------------------------------------------------------------------------------------------------------------------------------------------------------------------------------------------------------------------------------------------------------------------------------------------------------------------------------------------------------------------------------------------------------------------------------------------------------------------------------------------------------------------------------------------------------------------------------------------------------------------------------------------------------------------------------------------------------------------------------------------------------------------------------------------------------------------------------------------------------------------------------------------------------------------------------------TTFNID-LVFFGLIFILISLFFKLAIAPFHIWSPDVYEDSLSSSTLIFTILPKISLFILFIRIF--NSSFLT-FI-DYTRLYLVLAGLFSIIIGAFVGLEQRKIKSLLAYSSISHMGYLILVLSTGIVTNLHIIFSYLIVYIISNLFIWTIVLNLNFK-TSYPKKTNKDLSDFNSLVISNPLIALILSLTIFSLAGLPPLIGFYVKMSVFLTLIENTQYLSAIIAIICSVISAFYYIRLIKIIYFE-KKITSHLYFPLSYEMSLFI--SIGFFFLIGLFLTPNIFYLFCYQFLL-----------------------------------------------------------------------------------------MFFFNSSQSSLLKNEYFLIFSFFFIAIIFAFLIIILSYLLVIQKPETEKLSSYECGFEPYEDARHQFDVKFYLVAILFIIFDIEAMYLYPWCLSISQLNLTGFWAMIDFIIELAIGFMYIWLIGALNWK-----------------------------------MYIINMSIN-FYLTITSSLFLIGIFGLLLNKNNILIMIMSIEILLLAINLNFIIFSIHLDDIIGQLFVVFILTIAAAESAIGLAILIAYFRIKGSINLKQFSKLKL------------------------------------------------------------------MILNLNNILLIILLIPIIGIFFLLIIPNKFKLLLQQVALFFSCLAFIFSLITWLFFNNSIAGFQYVTKLIWLPFLNVNLTLGIDGISIFFLILTPLLISLCLLVSWFSVTNY-LKEFLIAFLSLEVFLIGVFCSLDLLFFYILFESVLIPMYLIIGIWGSRVRKIRAAFFFFLYTFLSSILMLLSILYILNQTGTTDLEILLSVTFTFEEQKILWVTFFISFATKIPMIPVHIWLPEAHVEAPTAGSVILAGILLKLGTYGFLRFSLPLFPKACFFFSSFVYAIASLGIIYSSFTAIRQTDFKKIIAYTSIAHMNLVMLGIFSFNSIGIEGSIIQSLSHGFSSSALFILIGIVYDRYKSRTIKYYGGLVHVMPMYIFIFLIFTMANIGFPGTSSFVGELLLLTGSYLNNKIITCIGATGMILSSCYALWLFNKISYGNLKTQYTNQ-FIDLNKREIIIFLPLIGGTLLLGIYPKVFLDTIKMSSQLLVEFLYV----------------MYLLIVFLPLLSSITAGLFGRFLGSKGSSIITVTLLFFNFLISLLIFYEIGFSKSFVYIKLGTWINSDILNIDWGFLFDSLTAIMCCTVTFISFLVHLYSVEYMSHDPHLPRFMSYLSLFTFFMIILVTADNFVQMFVGWEGVGLCSYLLINFWFTRIQANKAAIKAMIINRIGDFGLMLGILTIFIYFKAVDYSTVFALVPLFYNTSMYFFNIQINVLTLIGILLFIGAIGKSAQLGLHTWLPDAMEGPTPVSALIHAATMVTAGVFLLARSSIIFEYAPITLVIITFFGAATSFFAATTGLLQNDIKRVIAYSTCSQLGYMVFACGLSNYSIGI-FHLVNHAFFKALLFLSAGAIIHAMSNEQDMRKMGGLKHKIPFAYSIMVIGSLSLTGFPFLTGFYSKDIILESAYGKYSNISHFSYLLGTLGAFLTAFYSARLLYLVFLTKPNSYKIFFLNVKESSYFINFSLILLAIPSIFAGFFLKDILIGVGTDFWGNSLFVLPENMNLIDSEFINIFYKLLPIFLSIIAIFINLVLYTYYKNKLYVLKINFFGNSLYNFLNKKWYFDKIYNEIIAQTLLKFSYRISYKIIDRGIIEILGPYGLGQLINKK---------AFYLYKLQSGILYHYTLSFLIFSSLFLCMRQFWL---------NFA-----IYIDF-------------RLFVIFILMCFFIVYLNYKK---------------------------------------------------------------------MYLDFFSVFFSVFLLINAVMVILTNNSVYSIFFLILTFIFATGLLCVLECEFIAFIFLVLYVGAVAVLFLFVIMMLNIKI---TNSFKDLLKFFPITNLIGIIFFLILFLTLL----TNFE-INPYF---------FSDLNN-------------------------SYINWYDKIDSIT--DSKALGQILYTNFVFQFLIVGIILLIAILGSVILTLTN--EKTKTKKQKIFKQISR---------------------------MI-----LKKKEIKKKIKNFTINFGPQHPAAHGVLRLVLELSGEIVIRSTPHIGLLHRGTEKLIEYKTYQQALPYFDRLDYVSMMSQEHTYCLAIEKLTSCLVPLRAQFIRVIFAELTRLLNHLLAIGCHAMDVGAMTPFLWA-FEEREKLMEFYERVSGARMHAAYFRPGGVNVDLPIGLIDDIFIFLNQFNLRINEIEDMLSDNNIWKQRLVDIGVVSMNQALEWGFSGVMLRGSGLNWDLRKSQPYEIYSKLNFNVAVGHTGDCYDRYIIRILEMKESIKLIKASIDLLPLGAIKSNNKKIVLPTRLEMKSSMESLIHHFKLSTEGIRPKKMETYIASEAPKGEFGIFLISNGSNRPYRCKIKPPGFSHLQALDVMAKNHLIADVVTIIGTQDIVFGE----------------VDR-------------------------------------------------------------M----------------KHLIIIKQINCLKKILPISKIQLYN-NELV-IWINSDNVVNVLLFLKYNSFFQFQILTVISAVDYIEKLNR-FEIVYDLLSIRYNARIRIKISLNELVIVNSVENVYLSANWFEREIFDMFGIYFSNHTNLKRLLNDYGFEGFPLRKDFPLTGYIEVKYDNTNKKIVSEFLELAQEFRTFDFLTPWE---------MIQKETLLKVIDNSGAKIVKCIKLPKKYTKKM-NIGEKVTVSIFKLK---TSLTKKLNKGDIFKAIIVRQKKNIYKKDGFFTLFQ-----DNAILLLNNQYK---NFGTRIIGPVHSYIRKTKNLKTVFLNSN------------------FI-N------MF--LIPKNL-KF---KKHFK-SRLKNYKIINNKSIIGTIFLKAINSGFIHYKQLEAARQSINRKIKKKGKLYSNISLTTSVTKKPLEFRMGKGKGAICYWSFKAYAGCILFQI-TGISL-KKATKAFLAGAAKL-PVKTKITFLAQW---------IEQ---------------------------------------------------------MILKFVKPTNSSQRNLILISNK------------SLF-KYPLIK-YNLIG-LKNSTGRNNQGKITVFSKGGGKKQKYRKIDFT-N--HLKNKSIITSIEYDPNRSANIMSIFDCKFKKYYYKIAPIGQKIGDIIYNSNI-TNLFLGHTLNLNNIPIGTFIYNLAIKNTEKAKFARAAGSFGFLVEK-NFKNCLIKLNSGKTKA-ALLNGYASLGIISNEFFCLKILAKAGRSRWLNKKPKVRGVAMNPVDHPHGGGEGKTSGGRPSVTPWGKPTKF------------------------------------------------------------MQNLNQYY---------QSIIQYDLINKFFYTN-SFGFSKISGVILIFLI--TFQNI--KQLINMLCVLELICF-QKV-KIKLYNKYNSKVKIKKGTIIGCQVNLNLLNKNIFLLNLIHTNTLI-TVLLNN-Y----YNKLNYYNLLLKL-DLNFFFKNFYSNYFFFK-NLPK---LTVNV-IIKTNNVFE-LFFLLQA-YKFKLKIK------------------MKKQIFLKFKLSTKFFF------------YICKNNYLVVYDQFSY-TIVKIFSKILIN-----------NFFLFLYLYNKKKLLNYK----RLFKK-LLNYTTK--LYKKKIYIIGLGFRVNQIFFNNFFYLLQLKLGYSHQIYLKIPFELKITIFKHV-KLFIESV-NLLLLNQFCSFIKNLKKFNAYKKKGIFFFIKSYKLKKNKKI---WNYIKIIYILIFSLNIYLIINYT---------MLFLIKIFSKNIKSIFRFLKLLKICIFLKFI-NLH--VLQTQYKLKKLKKFTILKSPHVNKKSKEKFYFIKFEYFLIL---NVVFGKKCLYILKLL-QIKLSADLQITIK----ITFLKNKKVIK------------------------------------------------------------------------------NYKNQHLKLLDLLGENFFNCLNSS-------IGRAKDWKSLG------------------------------------------------------------------------------------------------------------------------------MFLK-----------------NIITIYFNKYF------------------I----IFNYDF-------------LFFKTKFIHSVFQ----KNPLFFNYV-N-------FILFYFSNFYK------------------------------------------NYF----FNFFFYKN--YLLIDLFLKINL-LKSNTFINLTNFSGQSIIILNSG-LL---KFKGSQKTKK-LALNSLIKKL-N---------FYFINFKTNYLILQFKGLK--INKNFIFNKLK-QFILLKGIFNLN-LQPFNGCKPKKLKKKYYKKIF------------------------------------------------------------------------------------------------------------MVTINQLI--IKS--RKKK-KKKHTPALLNCHQKKGICLKVFTRTPKKPNSAIRKIVKLRL-TNLLKITAYIPGE-G-HNLQEYSSVLIKGGRVKDLPGIKYHLIRGKLDCYGIKNRKTSRSKYGTKSYEK---FFKKK---------MIFIFDIFIAENLTIKNGLKNIFGINNYYANFFLKKLGFSSNAKIKNLNAEQIKSLITIIEN--SKLLLNNDLKLLLVKNHSKYINLKCYKGLRKVYGYPVRGQRTRSNAKTAKKVLKNLKLL--------------------------------MKYLRKKDNQKRVKFYTFEKFKFLYLTIKKNKNLIKSIQWKIF-CTNFVTPKLQIK-MYNNRCVYTNRQKSILKIF-KMSRL-FFLKTIRFGII----------------------------MKAFNKKNLNL-DIKTL--------------NKKNVLLKSTKIMPYFLHKNFYVYNGKIFIKIFITKEMINHKIGEFVLTRKKFS-----------FK-------KKKK----------------------------------------------------???????????????????????????????????????????????????????????????????????????????????????????????????????????????????????????????????????????????????????????????????????????????????????????????????????????????????????????????????????????????????????????????????????????????????????????????????????????????????????????????????????????????????????????????????MG----------QKTNP-IIFRLGYK--DNLCNSQYLENKFFNINLFIFQDIDIKKFLFQIFKQN------------NLIITFIKILRSESTVSLIIYYYIKIQIKFLIFKILK----IWKFVFKKFKF-----------------------------------------KQLKK-----------------------------------------------------------------------------------------------------------------------------------------------NNYKRIWIIKLIK----------------YKFYIKKFK--------------------------------------------------ILKKNLICKILNILKNFYNIFINIFVIL--HNIN-KNNF--LILTKNQ---KKKINIFKLHLRKYN-KVKFYKENFNIL--IIFCNKKFS-IPMLSNFICY----------QLEILKKHK---FFFNFLKRILFLFITLKF--SNL-KGIKIQIKGRLNNKPRSNKHI--ILIGK-LKLQTKK-IRICYNESIAYSLNGTLGLKIWTN--------------------------------------------------------------------------------------------------------------------------------------------M----------------------------YKFRYKNFLKKKFKDLYYLKKNAY--------K-------------------------------IFKKSKWKDFLKTFFYQ---------------KRKKLI-NNNVYLKPKFG-----YRFKN-KYRNKLFFLKKFQIFFEKLKYNYLKKLFKKSKTKFYHLKNFKKNIF-HNSIYFFIILEQRLDFLLFRVFLLNSIKEARFLIYTNKIFLNNKLITIHSKQLTKSDIVSINT--FSHELVIQNLIF------------------------------------------------------------------------------NRIKFNFNNSIEINFNILTFYIIAN-------LDFKNINKLYPFW-----LNFRHITKY-LNF------------------------MV-----------------LKVMK----------NSLKKNNEKLLSLFIKHGNKFNIEINIKQLQNSLLKLT-TKNVYIIIKSFFVNILFLISTITIKKY---------KLKLEMP-FFLKKTKRFYYIIKLLKRHIK------KTKFFT--TFLLEICQTLKNKSELLILNNSIISNNLKKKNY-AHYRWF--------MKNHLFNLLNNLKNAQQAKKSFFFFKN-IKLCKKILNLLWKEGFIAGYLIQKST-----FFFIKIFLNQ--KFN---INLFYIFAHYKNSYVLSFKELYKINNSLFLLILTTTKGIFTLKECKQKKLGGKLLILIKMSF---------------SKYMTFSFGQIIVIIFLFFLFF-------GDFNKIFKNFIIFYKNLEI----------KTKK---IKH-------------DKKKGTWTHDI-------------------------------------------------------------MITKYFLEIKFRFFFFVFSLSFNLLS-CYIYKEFLLLIILKPIYQICY------SINYLLITNIIEIFNTYLILIFYLSLSLSFFFLITQMLFFLKSGLYVIEFKKIKNFLLLTILTFLFFGNFIYFYIVPLCW-MFLYS-YNI-LNFQVNLKIIFELKLHDYLIFIL-YFFKLWFIISTMITIT--IYFFYIK--KYNLNKIKK--NKKLVFFTIFCLAAFIT-PPDLISQLIIGIYFVIIFEIFILILLFFNNINS---VTN-------------------
>Minutocellus_polymorphus_Unclassified__CNS00095
------------MLLTPLEQFQIISLFSFKLF--FLDFSFTNLILINVIVLIFFSTIVYFSSS---DTN-YLGETSFFFVPNNWQILLETTYDTISQLLFDNI--NIEGEKYFPFISVLFTFILFSNLIGLIPYSFTITSHLIVTFTLSLSIFIGVNIICIKRYKAHMLSLFIPANTSFGLALLLVPIEFVSYIFKPISLGVRLFANLMAGHTLLKVIVGFSWSMLL-LED-LLA-VVHVLPLLVLILLMGLELGVAVIQAYVFTILTCIYLNDSINLH------------------------------------------------------------------------------------------------------------------------------------------------------------------------------------------------------------------------------------------------------------------------------------------------------MPQF--------------DILTISAQVFGLLVTLYFFYYYSI-KTTIPYFIEVKKFRAKKLIKNVK--SIKTIDKDLNYNLWLINYCYKHFLK----------------------------------------------------------------------------------MLLQAAKFIGAGLATIGLAGAGVGIGTVFGALVIGISRNPSLKDELFKLAILGFALTEAIALFSLMMAFLILFAL-----------------MATQTQLNPVYHFITR-FFFSTNHKDIGTLYLIFGAISGVAGTALSLYIRLTLAQPNGSFLESNHHLYN-VIVTGHAFVMIFFMVMPTLIGGFGNWFVPLMIGAPDMAFPR-----------------MNNISFWLLPPSLLLLFASVLSEAGVGTGWTVYPPLSSGTSHSGGAVDLAIFSLHLSGASSILGAINFICTIFNMRVKSLSFHNLPLFVWAVLITAFLLLLSLPVLAGAITMLLTDRNFNTTFFDPAGGGDPVLYQHLFWFFGHPEVYI--LILPGFGIISHIIVSAARKPIFGYLGMVYAMFSIGVLGFIVWAHHMYTVGLDIDTRAYFTAATMIIAIPTGIKIFSWLATLWGGSIDLRTPGLFAVGFIFLFTIGGVTGVVLANSGIDIALHDTYYVVAHFHY--------------------VLSMGAVFSMLGGVYYWFEKITGVSYSEILGKIHFWGFFIGVNLTFFPMHFLGVAGMPRRVPDYPDAFFVFNKLASWGSYISAISSLFFFYVVFEAFTSN--RKVIASN--------------------------------------------------------------------------------------------------------------------------------------------------------------------------------------------------------------------------MMF------------F-IQCDSPALWQTYLHDPASITMEGILIFNKHLLFLLTVIVLFVSWLLFYTLYYYNEYSNKFNAKFVHSNELEIVWTSVPAIILLIISTPSFTLLYAMDEISEPELSLKILGHQWFWSYEISDFN---SCQK--NEQSLKYVCYMMVLDGLP--K-TKQGYFRLLETNKRVILPTNTHLRLLVSAADVLHSWTVPSFGLKVDACPGRLNQLNLFLKRVGVFFGQCSEICGVNHGFMPIVVVSLPTLQFHHYVMTKLELG---------------M----------------------KIFNQSNKHYITQSLEKTN--IRFSSKLILN-EQFKYLK---------TKHSFHLVDPSPWPLVASLSAFFTTSGGVLYMHKFAGGGQLCLTGFILLLYVMYTWWRDIVREATFEEQHTFAVQRGLRLGMILFIVSEVMFFFAFFWAFFHSSLSPVYNLGGIWPPEAIQTIQTSGIPLTNTFFLLSSGATVTWAHHAVIVRAKKQSIIALIFTIVLALIFTLFQGVEYVEAPFTITDSVFGSCFYMATGFHGFHVFIGTCSLFVSLLRIVFNHFTTTHHFGFESAAWYWHFVDVVWLFLFITVYWWGGIH---------------------------------------------------------------------------------MASFVTKTIR----------------WNKNYLLAFLDNHLIHYPTPINLTYAWSFGSSAGICLVIQILSGIFLAMHYTPHIDLAFSSVEHIMRDVNNGWLIRYIHANGASMFFIVVYCHIFRGLYYGSYMQPRQLLWCSGVIIFILMMGTAFMGYVLPWGQMSFWGATVITSLVTAVPVVGQPIVDWLWGGFTINNATLNRFFSLHFFLPFIIAGLTVIHLALLHKDGSNNPLGVD-SGVDKIPFYPYFFVKDLFAFFCFLLFFGTFVFYFPNVLGHPDNYIPADPMQTPAHIVPEWYFLPFYAILRSIPDKFGGVAAMGGSLLVLLLIPFTNTSEIRSTAFRPIFKIFY--WLIVADFLILGWIGQKPVK-DVYV----FVGQIATVFYFLFFVFLIPLVGIIETRLVHLNNTK------------------------------------------------------------------------------------------------------------------------------------------------MKYFYINN-----------------------------------------------------IKFNYTLEFNNNFKA-DAWKHNAPLIEYCETLGINIPHYCYHKNLSISGNCR-------------------------MCLIELKGSPKPIVSCAMSAKSC-LNNGEIYTNSPLVKKARENILEFLLLNHPLDCPICDQGGECDLQDQSFFFGLAKKRFYSFKRVVSDKNIGPIVKTVMTRCIHCTRCVRFAGEIAGVED--LGVFGRGMQSEIGTYVNK-VFQSELSGNVIDLCPV----------------------------------------------------------------------------------GALTSKPYPFIGRNWELKNVNSIDFSDGFGVDLQICLKNNKIV-KILPGYNQDDN--------TVNWISDKTRFAFDGMFSPERILRGFVI-KGSSQNLLPLSWKDLFEEIAYILYFQDHLARH-FLKTNLLTIIFSNNVSNEVLNLLT-----LLSKKYSFVQLRKSEPSN-IETDLESKFLLNSASN-KYQLAQSKVCFLIGLNTRYEGSSLNLKLRHRYLKGDFKVIALGSAINLTFPISYLG-LNLKTLTSVIEGNNFFCQELANGSNPTIICGSE-LFKRKDALTTSK-LLNLLKK-YLQSIDQE--WSNINILNTSLNESGVHYVNTFKYFSEQDFQKSVGLYFIDT-----------------CRNI--PNLRKTIQYHLLNRFR----KEKSEVSFY-LDQNGGL----VNQLFND----IKKISGIYSYVNLPNNVFFETS-GSYLNTEGVLKQTIKFIPSH-KQARENWQIIRKLLSSSNF-LSFLSEMKTN--ERVNFNC-ENIFNFKNFINFQYY-AIQDLTNSNFLTTNRRTSYF-DLTQGQYK-TRQSKLIESKVRLWLDDFYIG-SRDMYARRSITMIKCSKLFRTQNNNFNFI------------M-FVLISSIVLKILLIVIPLLISVAYFTIAERKIMGSIQRRRGPNVIGFLGLLQPLADGLKLFAKETILPSNSSIIIFLIAPILTFILSLIGWSVIPFSESLVLADLNVGILYLFATSSLSVYGIVMAGWASNSKYPFLGALRSAAQMISYEVSIGFIIVNVCICVGSFNLSSIVLAQQSVWFIVPLFPMFVMFSVSMLAETNRHPFDLPEAEAELVSGYNIEYSAMTFALFFLGEYANMLLMSSFASILFLGGWLP--LF--DIFPLN-VLP--GS-FWFSIKVAIGVIFFILTRAALPRYRYDQLMHIGWKCFLPLSLGYLLLTVGTLISFN--WLPN------------------------------------------------------------------------------------------------MV----------IETLI-FKEIG-LLPELFLGISLIYLTLHGTFL------SVSK----NYPLLQISNLYLSVLVLSMVCFLLMND-GLEV-------LD------------SSIFNNTVVTDYLGYSSKLLLGVSCIFCLLIIQQYVVDQKQ-NNFEYILLFLFAILGIFLLCSSNDLITAYLAIELQSLAFYVLAAFKKNSTFSADAGLKYFILGAFSSSLFLFGSSIIYGVTGTTNFEDFKDLFFGLFPGGQISLGFDLNK------------------------------------------------------------------------------------------------------------------------------------------------------------------------------------------------------------------------------------------------------------------------------------------------------------------------------------------------------------------------------------------------------------------------------------------------------------------------------------------------------------------------------------------------------------------------------------------------------------------------------------------------------------------------------------------------------------------------------------------------------------------------------------------------------------------------------------------------------------------------------------------------------------------------------------------------------------------------------------------------------------------------------------------------------------------------------------------------------------------------------------------------GSVPVHFEIPFDAS-LLNFALVFILASLFFKLALAPFHLWSPDVYEGSLSSSTFFFAVIPKLGIFVLLLRIF--YYSFYS-FI-DNWRYYVVIISILSVIVGSFVGLEQRKLKSLLAYSSISHMGYSLISFTTGTFEGIQMLLCYLIIYICSGLCIWSIFLLTRLK-ISYIQKQNKDLTDFVLLSKSNKTLAIFLATVLLSVAGFPPMIGFLVKIGVFLASIESSMYFIALVSILCSVISTFYYIRIVKILFFE-KVLVGKLYYPIKTQRAVIV--TLLFYLLLFLFINPTLLYLVSQKISLVSVINIF-------------MST---------------------------------IISNL----EAKTLCSSLNYEIL--------TNLSIFFNINKSLLHAEYVAILVFLLIAILLAFVIVILSYLLAVQNPETEKLSPYECGFEPYEDARNTFEIKFYVVAILFIIFDIETMFLLPWSVSLSQLSNLGFWSMIDFIIELGIGFIYVWYVGALEWD-------------------------------------MIVTNIN-YILNIVIILFLIGVLGLVLNRKNILITIMSIELMLLAVNLNFVLFSIYLDDVVGQIFVLFILTIAATESAIGLAILVVYYRLKNTIRIDKIKNIKS-------------------------------------------------------------------MLSIKNLLVCVLILPLIGVFFLLIIPSSNLVLLRLVALNVSCFTFILSLVLWIFFNKSMGTFQFVSKFLWVPTLNLNFVLGIDGISLFFVLLTTLLIPLCLLVSWKSVKVN-LKEFLVAFLVMEFFLIGVFCILDLLLFYIFFESVLIPMYLIVGVWGSRERKIRAAYFFFLYTLLGSVLMLLSLLYMYYQAGTTDYEVLTTFSFSECEQKILWLSFFASFATKIPMIPVHLWLPEAHVEAPTAGSVILAGVLLKLGTYGFVRFSFPLFAKACFYFAPFVYSLSVIGIVYTSFTAIRQTDFKRIIAYTSVAHMNLVMVGLFSFNTIGIEGAILQSLSHGFVASALFLCIGVVYDRHHTRMVKYYGGLVHTMPLYVFIFLFFTMSNIGLPGTGSFVGEFLILTGSFKVNTSITFLSATGMVIGACYSLWLFNRISYGNLKTQYFTY-YNDISKREFFIFLPLLIGTLVMGLYPEIFLESIHMSVNMLVELMYF----------------MYLILVFLPLIGFLNAGLFGRKIGPYGASILTVNCLVLTFFISLFAFYEVALVGCCTYIKLSSWINSELLNVDWGFLFDSLTVIMCCVVTFVSSLVHIYSTEYMSHDPHLARFMSYLSLFTFFMLILVTADNYVQMFVGWEGVGLCSYLLINFWFTRIQANKAAIKAMILNRIGDFALVLGILTIFIKFKAVDYATVFAITPLFVGEKFIFLNCDLNVLTVVSLLLFIGAVGKSAQLGLHTWLPDAMEGPTPVSALIHAATMVTAGVFLIARSSPIYEYVPNVLNFITIAGSCTAFFAATVGLLQNDLKRVIAYSTCSQLGYMVFACGLSNYSVGI-FHLVNHAFFKALLFLGAGSVIHAVADEQDMRKMGGLKKLVPFTYSMMVIGSLALIGFPFLTGFYSKDVILEVAYGKYTTYGHFSYCLGSVGAFLTAFYSTRLIYLTFLAKPNGYKAVISAAYDSSYQICFALAVLAIPSIFIGFYTKDMIIGLGTDFWGNAIFILPENMNMIDAEFIDHIFKILPVILSLTGTTLSFLLYTFGNRLLFQSKISLLGKKFYNFLNKKWFFDKVYNEYIGQFLFKFGYSISYKTIDRGIFEIFGPMGLSTIISRK---------AVYLHKLQTGYIYHYTFLILIGTTLMLGVRQFWI---------IFG-----EYVDY-------------RVFIIFLVSSFFVSSEKK-----------------------------------------------------------------------MITNLLFYFFSNILLISALMIIIVQNSIYSVLFLVLSFVASASILFLFECEFVSLMFITIYVGAIAVLFLFVVMMLDIKT---IYFTKDSLKYFPFGSFVGFVFLVEILLVIS----KNFK-VNPYE---------SGFLSN-------------------------FYVNWFDKIDSFI--DLEAIGQILYTHYVLQFLIAGIILMLAVVGSVVLTINT--ATKSAKHQVIFKQLSRNY-----KNVLLS--------------------------MIKKIKNFTINFGPQHPAAHGVLRLVLELKGEVVERADPHIGLLHRGTEKLIEYKNYVQALPYFDRLDYVSMMAQEHTYCLAIEKLFHCQIPVRAQYIRVLFAEITRILNHLLAVGCHAMDVGAMTPFLWA-FEEREKLMEFYERVSGARMHAAYFRPGGVYADIPKGLLNDIFMFVEQFNIRLTEMEDMLTENRIWKQRLVDIGVVSAADAYQWGFSGVMLRGSGVKWDLRKSQPYEVYDKLDFSIPVGTNGDCYDRYLVRVFEMRESLKIIEQCLNQIPSGIVKSSNKKITPPSRSELKQSMESLIHHFKLYTQGLIIPTNETYTASEAPKGEFGVYLVSNNTNRPYRCKIKAPGFNHLQALDFMSKGHLIADVVTIIGTQDIVFGE----------------IDR-------------------------------------------------------------M----------------NQQLVIANLRNLLKVCPLEKVQVFN-EDLI-LVVKPNVLLDVLLFFKYHILYQFEVLTCISGVDYPMNKYR-FKLVYELLSIRYNFRLRIKTFAHELMSIDSCDNLFLSGGWYECEIWDMFGVFFQNHSNLKRILTDYGFEGYPLRKDFPLSGFIEMRYHETQKRVINESIELSQEYRTFTFLSPWESQKI-----MIQQQTILKVSDNSGAKTVKCIKVLGGFKRKVAKIGDVIVVSVQQLR-NKSRVTSKVQTGEIYRALVIRTRSRILKKDGSNYRFA-----ENAVSLMNKQGK---PIATRIIGPVSKRLRKGRFLKFASISTG------------------FV--------ML--LQPRKS-KY---KKIRK-GKLPKLEFRANQLKFGTIGLKAAESGTINARQIEAARQAITRKIKRKGKVWIRIFPSLPITSKPTEVRMGKGKGSVSHWATKVGGGTVLFEL-CGVNL-NVAITAFQTGGAKL-PIKTKVFT-------------------------------------------------------------------------MKFKKINPTTPSQRNLIQIKQT------------SLR-KKPLIK-TKICG-LKNSSGRNNSGKITIRHKGGGHKQKYRKIDFF-R--KDNLTGVVTSIEYDPNRSANIAAIYSSLTKSYAYILAPKNLSVGHIVKAGSS-AEPKIGHALPISKIPVGSYIHSVSAKSNEKSQLARAAGTFCQLIEK-TSKHGRIRLSSGEQRL-LSINCIATLGIVSNDFSFLTTIGKAGRSRWLNKRPKVRGVAMNPIDHPHGGGEGKTSGGRTSVSPWGKPTKGGK-TSKST---------NKLIVVKRTK---------------------------MFSDINMNFYRYYN---------ENVVKYDLLNKFQYKS-LNEMPKFHKIILNFGS--KKSDL--KQLGPTLLALELITS-QRS-LLTTSNTINLSLKIKKGSPTGCKITLRRMTMYTFLNKVVNKIFPK-LKPFRG-FTILTSKAKMQKTFSFSL-RNNLLFPELEKHYQYFN-RLPY---LDVTI-VTTAKSVRE-LVFLLKS-FKIPLL-----------------MKNISKKHIVKIPKHISVFY-------------SEKNRIITVVGPLRK-KSLKLKTRIVVS-SKKKFIGVTSQPFQNMSLNEKKRLKVLQGTTVALLKQ-IFLEVSV--LLCKKLKFVGVGYRAFLVKL-ANNTLLQFKLGYSHDIYFKIPSNITVFCLKSD-KLFLSGS-LYEYVSQIASLIRSYKMPEPYKGKGILYENETILLKEGKKV-----------------------------------MFINIYLSSKNHTSLNTFVRFFLKITRTKQI-DASA-FLVQHSKPRLIKKFSVLKSPHVNKKAQDQFEFRVYNKQLSL---YSLQGLKLLRVLKQI-QHKLFADVKIKVG------FVFNHSKFQ-KKVRK----KFNPNKIVLTKNQAN----------------------------------------------------ESSSKFHLQLLDMYGEFHFKNDCKV-------------------------------------------------------------------------------------------------------------------------------------------------------------------------------------------------------MSQ-----------------------------------------------MHE-------SKMPL---------------------------SCRY---------DKKS-------LTTLYK--QNLVSYIVHINL-TSTNTLVSVTDIKGNVKLFYSSG-QV---NLKGKQKTKQPAALINILKRL-F---------LKAKFMQNEPLAIHFKNTRS-HYEAFIVKMLK-TKFFIKTIRSYN-MQPHNGCRPKKIKRF------------------------------------------------------------------------------------------------------------------MPTINQLF--KKK--RVKKIKRLKTPALERCPQKKGVCLKVFLRTPKKPNSALRKLARLRL-SNNKRITAYIPGE-G-HNLQEYSTVIVRGGRVKDLPGIKYQLVRGKLDFPGLKSRKTSRSKYGTKRASK---YV------------MIYLLETELPKNKSILFALTKVYGIGKKQSSIICKKLGLSTNCKVIELSHDQTNELVKLFEN--SNLVLSNDLKKLQVLFLKKLINIKAYKGLRKILGLPIRGQRTHTNAKTARRFRR-------------------------------------MKKFHQKEKINRANVYAFEDIRLILKSIIRNLKLVNITRWNAV-LKLSSLSKKGVKTRLVNRCIMTSRKGKATNSY-RFSRL-VFLRLVRSGNISGLKKSTW--------------------MSRGKWKAPYV-QNSLITK---VFKRRSAPQNEIKTISRQSVVMPKFIGYTVQIHNGKTFSKLKITEDMVGHKLGEFSPTRKRFS-----------FK-------KKNKSK----------------------------------------------------MKL-----KK--------IKQK-KYKL----LKLHLLKSQVYRNN-RNDNTFD-----------EHVNKS-----VEQTELHLKKALKVIYECHLNNFKILFVGLPQTAP--TIFEDLLKSTPHFFVPS----NLWVNSFFAN-RVSISRF-LN-------LKKRN-LDRKFSLK--NINNLLSI-----RTKPRLVVVFDQDIKTD-IVKE-LATLDIPIILFGTNTS-----FSTQIPYSV-PGNFFFV-NKKLT-NIVLF-LICSIFKNTKSFLTRDSL-----------------------------------------ILPFLSKK----------------------MG----------QKANS-NVLRLGLK--KNEWKSKYIEKLTEESSIFVYNDLEIRKYLDRFFQLH------------GLILHDCRLNYSNNRLDISLSYFVTTKALKFINPTKA----AKKSSVI---------------------------------------------------------------------------------------------------------------------------------------------------------------------------------------------------------------------------------------------------------------HL------------------------RNGLSFTEMLLESITKFTKRKTSVSINF--YELN-RKLS--LSVRKSQ---VVSLKKIKTQLRQFK-RAQFFKETLNVL--FVAIKKRES-SKLLSQFIAL----------QLSTTKRHN---FFLIFLKQSLILLSQSDF--SAI-HGVKIVIKGRFNGAPRARSQT--LQIGT-VPLQFLE-AKVSYSEATAYTPNGTFGIKCWISEN------------------------------------------------------------------------------------------------------------------------------------------------------------------MLIT-KKRRYKPL----YKKFLNLKQNVQ--NRP---RIF-----------------------------KFKKRKWKNLIEFLNRFQSKRP----------GKFKLY-DFQRYPLLSFS-------FRN-NFRYKLHTKQKVSYFYGGLSKKYLKKISMLALNRTKLKK----KIT-NSKLFLIESLEKRLDVILHRSHFVISIRSARQLISHGQVFVNKRRVNNCNFILKKGDLVEFSP--IIHGLIEKNLKS------------------------------------------------------------------------------SRGWPMPPKYLQINYRTFQVLIIED-------IKSTSLSLQFPFW-----LDFSTLLKS-YER-------------------------------------------------------------MTLKDVLLNHLVINGNKQTSEKLFLKSIKLSQKRL-KKDHRDIFKSAIVLSSPIVGLKSVSK---GR-----KQSKDFP-FVLHKRIRISLAIKLILHTVN---KTSKASFSS--DFSNEMILASQNVSSSTKSKQEIHNNAFLVRKY-ANYRWF--------MKNYLWNMFANLKNGQMAKNSFILQRK-KKICSSFLNLLWDEGLILGYTISKSN-----PNMFKIFLKY--KNGKPAINSLRPITKPGQRIYYSNKQLWKIDSSKGIIIVSTNKGLMLLDECKKLNLGGEPYIIIK--------------------MNNISFGQLIIIALLLVLLF-------GDLSKIKQVFGSLKDQLSL---RK----TLI-----KKK-------------NRKKGSWTLDLWF------------WKPLFYQLNYFPLIA--------------------------------MIHHFITELKNRTLLIVLAWTSVMAV-GYFYKEVLLFLLVKPNLCLF----QQ-NSQYFIFTNLTDIFSTYLKLISFVGNQFFFAFLIYHLFVFLVPGLYFSEYKKYATFFRTSLTLWFFSIFILNSYLLPLSW-KFFLS-FQT-SSDHSVLTFHLEAKIIEYLDLYI-NLYYICCLNFQLFVLL--IVFVNYI--KENLDLIKT--LRKFFYFGFFLIATFMT-PPDIFSQLVVGMSAIMIFELTIVIIILRIHVSKTF-----------------------
>Minutocellus_polymorphus_Unclassified__CNS00217
[truncated: 543,727 more chars]
