# Supplementary material for: Diatom Biodiversity and Speciation Revealed by Comparative Analysis of Mitochondrial Genomes
Source: Front Plant Sci. 2022 Mar 24;13:749982. doi: 10.3389/fpls.2022.749982 (PMC8987724; doi:10.3389/fpls.2022.749982)
Supplement: Supplementary file 2 [file Data_Sheet_1.ZIP › Supplementary materials/concatenation.fas.model]

--- # IQ-TREE Checkpoint ver >= 1.6
LG+F+G4: -517665.2784 155 31.22410256
PhyloTree:
 newick: (0:2.0575387807,1:1.0805798399,((((((((2:0.9030709989,64:1.3957574679):0.128784922,68:1.0061539743):0.06349987433,((((((3:0.2369326763,(9:0.5671536848,(15:0.2218388071,47:0.4443049929):0.1914625333):0.04174892267):0.05607013189,(44:0.0014676575,45:0.0037337046):0.5372443884):0.04470774482,((12:0.7096418010,63:1.3716050996):0.4707036767,(19:0.1926320533,20:0.2811022827):0.2206788534):0.1386385676):0.2236672217,((21:0.4692836402,(22:0.3336640763,30:0.2899533847):0.2908774266):0.1587020666,46:0.4413289374):0.1314767846):0.08623075142,(((((6:0.0297988282,7:0.0331758797):0.172648544,((((10:0.0341401560,32:0.0214610236):0.007668139611,33:0.0207371848):0.1418652306,11:0.1216655603):0.04755238193,((31:0.0810843549,(38:0.0048956735,39:0.0087781867):0.09932622898):0.01958686115,(35:0.0426044520,(36:0.0185248587,37:0.0200922011):0.01279778117):0.108774593):0.05218330912):0.08760495994):0.02770378995,(8:0.1508416168,(16:0.1533211750,((49:0.0466500401,(50:0.0222993154,51:0.0298666279):0.02526180345):0.04559144516,(52:0.0487443427,53:0.0330372017):0.04877859078):0.03834326111):0.09045562102):0.09494875957):0.0566762912,40:0.2953891833):0.1468078526,34:0.3187560937):0.4350516873):0.1419088418,14:1.0804220154):0.1116404423):0.0457469433,48:0.3936350889):0.0746971341,(((13:0.4756058654,24:0.3606551262):0.08331376387,(((28:0.0369300335,29:0.0323304794):0.303730785,(41:0.4873580912,42:0.7804046649):0.08369788543):0.05907866623,(((55:0.0387922134,(((56:0.0002372234,57:0.0201857396):0.03100704566,(59:0.0187986420,61:0.0160972380):0.04320833092):0.00895091376,(58:0.0000022636,60:0.0000022636):0.0368484172):0.01655173663):0.09821592369,67:0.1298860546):0.025258606,(65:0.1699080799,66:0.1329063630):0.06162073887):0.4516496584):0.02781017308):0.03473815979,((23:0.2166446749,25:0.1187664898):0.1015008267,26:0.2529359597):0.3791678983):0.04333707417):0.1559817451,(27:1.1756582746,(43:0.3336630221,62:0.4548395344):0.06734904442):0.2194555448):0.09400249857,((17:0.2679044836,18:0.3303316969):0.1856998636,54:0.8675882072):0.2053962926):0.1065944793,(4:0.6677550527,5:0.5162194116):0.3320292842):0.1297207714);
RateGamma:
 gamma_shape: 0.5504506819
StopRule:
 curIteration: 0
 start_real_time: 1617085120
 time_vec: 
atp6_mafft:
 Blosum62: -12276.65461 1 13.82513727
 Blosum62+F: -11956.41073 20 13.48078764
 Blosum62+F+G4: -11054.92465 21 13.48078764
 Blosum62+F+I: -11519.19414 21 13.48078764
 Blosum62+F+I+G4: -11038.44498 22 13.54288113
 Blosum62+G4: -11321.79635 2 13.82513727
 Blosum62+I: -11795.57106 2 13.82513727
 Blosum62+I+G4: -11299.65177 3 13.48078764
 DCMut: -12429.15701 1 13.82383489
 DCMut+F: -11970.76786 20 13.66988057
 DCMut+F+G4: -11026.66254 21 13.66988057
 DCMut+F+I: -11519.21058 21 13.66988057
 DCMut+F+I+G4: -11010.92663 22 13.66271936
 DCMut+G4: -11425.46364 2 13.82383489
 DCMut+I: -11958.60887 2 13.82383489
 DCMut+I+G4: -11403.27332 3 13.66988057
 Dayhoff: -12428.10292 1 13.81362935
 Dayhoff+F: -11978.69475 20 13.81253417
 Dayhoff+F+G4: -11025.64673 21 13.81253417
 Dayhoff+F+I: -11522.72882 21 13.81253417
 Dayhoff+F+I+G4: -11010.38891 22 13.89521455
 Dayhoff+G4: -11424.11127 2 13.81362935
 Dayhoff+I: -11958.1953 2 13.81362935
 Dayhoff+I+G4: -11406.64249 3 16.2344624
 FLU: -12251.31712 1 13.82378791
 FLU+F: -12026.85975 20 13.82063009
 FLU+F+G4: -11055.32073 21 17.71849654
 FLU+F+I: -11596.26733 21 13.82063009
 FLU+F+I+G4: -11037.90577 22 15.8404158
 FLU+G4: -11315.69534 2 13.82378791
 FLU+I: -11804.42777 2 13.82378791
 FLU+I+G4: -11296.13441 3 13.85660113
 HIVb: -12392.06699 1 13.59641911
 HIVb+F: -12089.27792 20 13.51972287
 HIVb+F+G4: -11138.86479 21 15.28183772
 HIVb+F+I: -11641.41561 21 13.51972287
 HIVb+F+I+G4: -11120.97914 22 14.58326827
 HIVb+G4: -11431.06445 2 13.59641911
 HIVb+I: -11908.09173 2 13.59641911
 HIVb+I+G4: -11410.57792 3 13.51972287
 HIVw: -12700.56579 1 13.82645485
 HIVw+F: -12352.52683 20 13.81732849
 HIVw+F+G4: -11333.67212 21 15.97005007
 HIVw+F+I: -11868.12591 21 13.81732849
 HIVw+F+I+G4: -11309.63764 22 16.14365571
 HIVw+G4: -11715.18986 2 15.29131287
 HIVw+I: -12250.86614 2 13.82645485
 HIVw+I+G4: -11696.9889 3 16.28085344
 JTT: -12220.0508 1 13.81502131
 JTT+F: -11884.33488 20 13.56538975
 JTT+F+G4: -10943.45451 21 13.5925341
 JTT+F+I: -11431.80965 21 13.56538975
 JTT+F+I+G4: -10927.99198 22 13.6410711
 JTT+G4: -11260.90895 2 13.81502131
 JTT+I: -11747.88938 2 13.81502131
 JTT+I+G4: -11242.12436 3 13.56538975
 JTTDCMut: -12231.29606 1 13.81502608
 JTTDCMut+F: -11903.74607 20 13.7599593
 JTTDCMut+F+G4: -10949.48873 21 13.7599593
 JTTDCMut+F+I: -11445.56358 21 13.7599593
 JTTDCMut+F+I+G4: -10934.55641 22 13.86387074
 JTTDCMut+G4: -11270.46403 2 13.81502608
 JTTDCMut+I: -11759.56478 2 13.81502608
 JTTDCMut+I+G4: -11252.7462 3 13.7599593
 LG: -12107.20529 1 13.44902553
 LG+F: -11854.57352 20 13.42877481
 LG+F+G4: -10918.47446 21 15.61424363
 LG+F+I: -11430.56078 21 13.42877481
 LG+F+I+G4: -10902.5485 22 14.25250773
 LG+G4: -11156.68127 2 13.44902553
 LG+I: -11648.58277 2 13.44902553
 LG+I+G4: -11138.89741 3 13.42877481
 PMB: -12299.90336 1 13.66271936
 PMB+F: -11997.53794 20 13.49993852
 PMB+F+G4: -11091.11068 21 13.49993852
 PMB+F+I: -11556.39069 21 13.49993852
 PMB+F+I+G4: -11072.93797 22 13.59641911
 PMB+G4: -11340.9403 2 13.66271936
 PMB+I: -11807.1423 2 13.66271936
 PMB+I+G4: -11318.37718 3 13.49993852
 PhyloTree!newick: (0:0.9275285710,1:0.4871201864,((((((((2:0.4071000558,64:0.6292007430):0.05805562248,68:0.4535693649):0.02862543756,((((((3:0.1068081091,(9:0.2556701489,(15:0.1000038654,47:0.2002905510):0.08631038769):0.01882021324):0.02527614532,(44:0.0006616127,45:0.0016831357):0.2421871823):0.02015403599,((12:0.3199031053,63:0.6183129720):0.21219095,(19:0.0868376015,20:0.1267195547):0.09948096417):0.06249759843):0.1008281063,((21:0.2115508043,(22:0.1504141586,30:0.1307095887):0.1311261426):0.07154212714,46:0.1989489592):0.05926910117):0.03887240737,(((((6:0.0134331680,7:0.0149555264):0.07782913191,((((10:0.0153902181,32:0.0096745257):0.003456760397,33:0.0093482229):0.06395216259,11:0.0548462488):0.02143638475,((31:0.0365524367,(38:0.0022069465,39:0.0039571640):0.04477578555):0.008829662641,(35:0.0192058817,(36:0.0083509170,37:0.0090574677):0.005769178105):0.04903506256):0.0235239844):0.03949189393):0.01248873506,(8:0.0679986741,(16:0.0691164475,((49:0.0210296140,(50:0.0100524241,51:0.0134637322):0.01138789928):0.02055240386,(52:0.0219737149,53:0.0148930113):0.02198915372):0.01728495741):0.04077695822):0.04280244344):0.02554939909,40:0.1331600211):0.06618027275,34:0.1436937115):0.196119205):0.06397182229,14:0.4870490400):0.05032697357):0.02062250167,48:0.1774488017):0.03367310823,(((13:0.2144008330,24:0.1625815934):0.03755744346,(((28:0.0166478813,29:0.0145744244):0.1369203742,(41:0.2196986802,42:0.3518026639):0.03773060354):0.02663237809,(((55:0.0174873431,(((56:0.0001069396,57:0.0090996343):0.01397782685,(59:0.0084743371,61:0.0072565570):0.01947810739):0.004035028805,(58:0.0000010201,60:0.0000010201):0.016611089):0.007461443149):0.0442752653,67:0.0585520077):0.01138645797,(65:0.0765937442,66:0.0599135481):0.0277783323):0.2036014906):0.01253669203):0.01565979512,((23:0.0976623759,25:0.0535393618):0.04575608378,26:0.1140223122):0.170927062):0.01953614429):0.07031581924,(27:0.5299810868,(43:0.1504136834,62:0.2050394712):0.03036062476):0.09892950257):0.04237587353,((17:0.1207700511,18:0.1489119381):0.08371260393,54:0.3911045847):0.09259165929):0.04805227779,(4:0.3010207615,5:0.2327092238):0.1496772019):0.05847749888);
 RateGamma!gamma_shape: 0.6273721959
 RateGammaInvar!gamma_shape: 1.041941104
 RateGammaInvar!p_invar: 0.1568915447
 RateInvar!p_invar: 0.07955338526
 StopRule!curIteration: 0
 StopRule!start_real_time: 1617085270
 StopRule!time_vec: 
 VT: -12231.23053 1 13.82294607
 VT+F: -11905.49298 20 13.41258114
 VT+F+G4: -11002.97942 21 13.41258114
 VT+F+I: -11462.18321 21 13.41258114
 VT+F+I+G4: -10987.03273 22 13.44902553
 VT+G4: -11298.06167 2 13.82294607
 VT+I: -11755.5167 2 13.82294607
 VT+I+G4: -11275.4992 3 13.41258114
 WAG: -12237.37988 1 13.6410711
 WAG+F: -11890.72651 20 13.51927492
 WAG+F+G4: -10978.202 21 13.51927492
 WAG+F+I: -11450.88586 21 13.51927492
 WAG+F+I+G4: -10961.92619 22 13.59956553
 WAG+G4: -11300.54158 2 13.6410711
 WAG+I: -11772.44021 2 13.6410711
 WAG+I+G4: -11279.92107 3 13.51927492
 best_model_AIC: mtZOA+F+I+G4
 best_model_AICc: mtZOA+F+I+G4
 best_model_BIC: mtZOA+F+I+G4
 best_model_list_BIC: mtZOA+F+I+G4 mtInv+F+I+G4 mtZOA+F+G4 mtInv+F+G4 LG+F+I+G4 mtMet+F+I+G4 LG+F+G4 mtMet+F+G4 mtZOA+I+G4 JTT+F+I+G4 JTTDCMut+F+I+G4 mtZOA+G4 JTT+F+G4 JTTDCMut+F+G4 cpREV+F+I+G4 mtART+F+I+G4 cpREV+F+G4 mtART+F+G4 WAG+F+I+G4 mtMet+I+G4 WAG+F+G4 VT+F+I+G4 mtMet+G4 mtInv+I+G4 mtREV+F+I+G4 mtVer+F+I+G4 VT+F+G4 mtART+I+G4 mtInv+G4 mtREV+F+G4 Dayhoff+F+I+G4 DCMut+F+I+G4 mtVer+F+G4 rtREV+F+I+G4 mtART+G4 Dayhoff+F+G4 DCMut+F+G4 rtREV+F+G4 FLU+F+I+G4 Blosum62+F+I+G4 Blosum62+F+G4 FLU+F+G4 PMB+F+I+G4 cpREV+I+G4 LG+I+G4 mtMAM+F+I+G4 PMB+F+G4 cpREV+G4 LG+G4 mtMAM+F+G4 HIVb+F+I+G4 HIVb+F+G4 mtVer+I+G4 mtVer+G4 mtREV+I+G4 JTT+I+G4 JTTDCMut+I+G4 mtREV+G4 JTT+G4 JTTDCMut+G4 VT+I+G4 WAG+I+G4 mtMAM+I+G4 VT+G4 FLU+I+G4 WAG+G4 Blosum62+I+G4 mtMAM+G4 FLU+G4 PMB+I+G4 Blosum62+G4 PMB+G4 HIVw+F+I+G4 HIVw+F+G4 rtREV+I+G4 DCMut+I+G4 Dayhoff+I+G4 rtREV+G4 HIVb+I+G4 Dayhoff+G4 DCMut+G4 HIVb+G4 mtInv+F+I cpREV+F+I LG+F+I JTT+F+I mtZOA+F+I mtMet+F+I JTTDCMut+F+I WAG+F+I VT+F+I mtZOA+I mtMet+I mtInv+I mtREV+F+I Blosum62+F+I DCMut+F+I Dayhoff+F+I mtART+F+I rtREV+F+I PMB+F+I mtVer+F+I cpREV+I LG+I mtART+I FLU+F+I HIVw+I+G4 HIVb+F+I HIVw+G4 JTT+I VT+I JTTDCMut+I mtREV+I mtMAM+F+I WAG+I mtVer+I Blosum62+I FLU+I PMB+I mtInv+F cpREV+F mtMAM+I HIVb+I mtZOA+F LG+F mtMet+F HIVw+F+I rtREV+I JTT+F WAG+F Dayhoff+I DCMut+I JTTDCMut+F VT+F mtZOA mtMet mtREV+F mtInv mtART+F Blosum62+F DCMut+F Dayhoff+F rtREV+F mtVer+F PMB+F cpREV FLU+F mtART LG HIVb+F mtMAM+F mtREV JTT mtVer VT JTTDCMut WAG FLU HIVw+I Blosum62 PMB mtMAM HIVb HIVw+F rtREV Dayhoff DCMut HIVw
 best_score_AIC: 21798.68832
 best_score_AICc: 21800.63074
 best_score_BIC: 21893.2652
 best_tree_AIC: (0:1.1076625532,1:0.5817230935,((((((((2:0.4861623689,64:0.7513969096):0.06933052095,68:0.5416564154):0.03418474232,((((((3:0.1275511573,(9:0.3053234788,(15:0.1194254715,47:0.2391886889):0.1030726033):0.02247525964):0.03018498895,(44:0.0007901036,45:0.0020100151):0.2892220048):0.0240681222,((12:0.3820310247,63:0.7383946400):0.2534002473,(19:0.1037022064,20:0.1513295762):0.1188010183):0.07463516666):0.1204097868,((21:0.2526357801,(22:0.1796258746,30:0.1560945092):0.156591961):0.08543622015,46:0.2375865485):0.0707796676):0.04642176142,(((((6:0.0160420044,7:0.0178600178):0.09294421503,((((10:0.0183791298,32:0.0115534017):0.004128092836,33:0.0111637280):0.07637221958,11:0.0654978595):0.025599514,((31:0.0436512323,(38:0.0026355543,39:0.0047256791):0.0534716261):0.01054445866,(35:0.0229358277,(36:0.0099727367,37:0.0108165052):0.00688960184):0.05855809112):0.02809254336):0.04716155751):0.01491415423,(8:0.0812045984,(16:0.0825394524,((49:0.0251137445,(50:0.0120046906,51:0.0160785038):0.01359952673):0.02454385649,(52:0.0262411983,53:0.0177853613):0.02625963546):0.02064184399):0.0486961923):0.05111504406):0.03051131091,40:0.1590208363):0.07903304784,34:0.1716002593):0.2342072319):0.07639569736,14:0.5816381298):0.06010090235):0.02462756791,48:0.2119108772):0.0402127139,(((13:0.2560393088,24:0.1941563298):0.04485142023,(((28:0.0198810419,29:0.0174049025):0.1635114824,(41:0.2623660430,42:0.4201257504):0.04505820952):0.03180461378,(((55:0.0208835346,(((56:0.0001277076,57:0.0108668610):0.01669244037,(59:0.0101201261,61:0.0086658424):0.02326092244):0.004818665914,(58:0.0000012182,60:0.0000012182):0.01983710456):0.008910519229):0.05287390055,67:0.0699233084):0.01359780546,(65:0.0914689044,66:0.0715492716):0.03317312201):0.2431426414):0.01497142488):0.01870106125,((23:0.1166292446,25:0.0639371636):0.05464230661,26:0.1361664208):0.2041225594):0.02333023064):0.08397175283,(27:0.6329079474,(43:0.1796253068,62:0.2448598904):0.03625691783):0.1181424581):0.05060563066,((17:0.1442246278,18:0.1778319101):0.09997030764,54:0.4670604404):0.1105737514):0.05738444117,(4:0.3594815681,5:0.2779033459):0.1787457949):0.06983432934);
 best_tree_AICc: (0:1.1076625532,1:0.5817230935,((((((((2:0.4861623689,64:0.7513969096):0.06933052095,68:0.5416564154):0.03418474232,((((((3:0.1275511573,(9:0.3053234788,(15:0.1194254715,47:0.2391886889):0.1030726033):0.02247525964):0.03018498895,(44:0.0007901036,45:0.0020100151):0.2892220048):0.0240681222,((12:0.3820310247,63:0.7383946400):0.2534002473,(19:0.1037022064,20:0.1513295762):0.1188010183):0.07463516666):0.1204097868,((21:0.2526357801,(22:0.1796258746,30:0.1560945092):0.156591961):0.08543622015,46:0.2375865485):0.0707796676):0.04642176142,(((((6:0.0160420044,7:0.0178600178):0.09294421503,((((10:0.0183791298,32:0.0115534017):0.004128092836,33:0.0111637280):0.07637221958,11:0.0654978595):0.025599514,((31:0.0436512323,(38:0.0026355543,39:0.0047256791):0.0534716261):0.01054445866,(35:0.0229358277,(36:0.0099727367,37:0.0108165052):0.00688960184):0.05855809112):0.02809254336):0.04716155751):0.01491415423,(8:0.0812045984,(16:0.0825394524,((49:0.0251137445,(50:0.0120046906,51:0.0160785038):0.01359952673):0.02454385649,(52:0.0262411983,53:0.0177853613):0.02625963546):0.02064184399):0.0486961923):0.05111504406):0.03051131091,40:0.1590208363):0.07903304784,34:0.1716002593):0.2342072319):0.07639569736,14:0.5816381298):0.06010090235):0.02462756791,48:0.2119108772):0.0402127139,(((13:0.2560393088,24:0.1941563298):0.04485142023,(((28:0.0198810419,29:0.0174049025):0.1635114824,(41:0.2623660430,42:0.4201257504):0.04505820952):0.03180461378,(((55:0.0208835346,(((56:0.0001277076,57:0.0108668610):0.01669244037,(59:0.0101201261,61:0.0086658424):0.02326092244):0.004818665914,(58:0.0000012182,60:0.0000012182):0.01983710456):0.008910519229):0.05287390055,67:0.0699233084):0.01359780546,(65:0.0914689044,66:0.0715492716):0.03317312201):0.2431426414):0.01497142488):0.01870106125,((23:0.1166292446,25:0.0639371636):0.05464230661,26:0.1361664208):0.2041225594):0.02333023064):0.08397175283,(27:0.6329079474,(43:0.1796253068,62:0.2448598904):0.03625691783):0.1181424581):0.05060563066,((17:0.1442246278,18:0.1778319101):0.09997030764,54:0.4670604404):0.1105737514):0.05738444117,(4:0.3594815681,5:0.2779033459):0.1787457949):0.06983432934);
 best_tree_BIC: (0:1.1076625532,1:0.5817230935,((((((((2:0.4861623689,64:0.7513969096):0.06933052095,68:0.5416564154):0.03418474232,((((((3:0.1275511573,(9:0.3053234788,(15:0.1194254715,47:0.2391886889):0.1030726033):0.02247525964):0.03018498895,(44:0.0007901036,45:0.0020100151):0.2892220048):0.0240681222,((12:0.3820310247,63:0.7383946400):0.2534002473,(19:0.1037022064,20:0.1513295762):0.1188010183):0.07463516666):0.1204097868,((21:0.2526357801,(22:0.1796258746,30:0.1560945092):0.156591961):0.08543622015,46:0.2375865485):0.0707796676):0.04642176142,(((((6:0.0160420044,7:0.0178600178):0.09294421503,((((10:0.0183791298,32:0.0115534017):0.004128092836,33:0.0111637280):0.07637221958,11:0.0654978595):0.025599514,((31:0.0436512323,(38:0.0026355543,39:0.0047256791):0.0534716261):0.01054445866,(35:0.0229358277,(36:0.0099727367,37:0.0108165052):0.00688960184):0.05855809112):0.02809254336):0.04716155751):0.01491415423,(8:0.0812045984,(16:0.0825394524,((49:0.0251137445,(50:0.0120046906,51:0.0160785038):0.01359952673):0.02454385649,(52:0.0262411983,53:0.0177853613):0.02625963546):0.02064184399):0.0486961923):0.05111504406):0.03051131091,40:0.1590208363):0.07903304784,34:0.1716002593):0.2342072319):0.07639569736,14:0.5816381298):0.06010090235):0.02462756791,48:0.2119108772):0.0402127139,(((13:0.2560393088,24:0.1941563298):0.04485142023,(((28:0.0198810419,29:0.0174049025):0.1635114824,(41:0.2623660430,42:0.4201257504):0.04505820952):0.03180461378,(((55:0.0208835346,(((56:0.0001277076,57:0.0108668610):0.01669244037,(59:0.0101201261,61:0.0086658424):0.02326092244):0.004818665914,(58:0.0000012182,60:0.0000012182):0.01983710456):0.008910519229):0.05287390055,67:0.0699233084):0.01359780546,(65:0.0914689044,66:0.0715492716):0.03317312201):0.2431426414):0.01497142488):0.01870106125,((23:0.1166292446,25:0.0639371636):0.05464230661,26:0.1361664208):0.2041225594):0.02333023064):0.08397175283,(27:0.6329079474,(43:0.1796253068,62:0.2448598904):0.03625691783):0.1181424581):0.05060563066,((17:0.1442246278,18:0.1778319101):0.09997030764,54:0.4670604404):0.1105737514):0.05738444117,(4:0.3594815681,5:0.2779033459):0.1787457949):0.06983432934);
 boot_consense_logl: 0
 contree_rfdist: -1
 cpREV: -12073.31963 1 13.59956553
 cpREV+F: -11832.8308 20 13.53703066
 cpREV+F+G4: -10961.3157 21 13.53703066
 cpREV+F+I: -11406.71655 21 13.53703066
 cpREV+F+I+G4: -10946.81745 22 13.56492537
 cpREV+G4: -11156.1512 2 13.59956553
 cpREV+I: -11623.48982 2 13.59956553
 cpREV+I+G4: -11137.57102 3 13.53703066
 mtART: -12092.90896 1 13.82243723
 mtART+F: -11955.97527 20 13.82295474
 mtART+F+G4: -10964.01625 21 20.25864739
 mtART+F+I: -11541.40203 21 13.82295474
 mtART+F+I+G4: -10950.06823 22 17.77453081
 mtART+G4: -11079.36275 2 17.7709782
 mtART+I: -11652.64274 2 13.82243723
 mtART+I+G4: -11063.66625 3 15.80394366
 mtInv: -12012.16583 1 13.82327981
 mtInv+F: -11820.37575 20 13.76813675
 mtInv+F+G4: -10895.45667 21 14.23991886
 mtInv+F+I: -11387.60253 21 13.76813675
 mtInv+F+I+G4: -10877.46931 22 14.07567502
 mtInv+G4: -11070.74308 2 13.82327981
 mtInv+I: -11563.3843 2 13.82327981
 mtInv+I+G4: -11051.75434 3 13.76813675
 mtMAM: -12364.46277 1 13.81828663
 mtMAM+F: -12139.36342 20 13.81472855
 mtMAM+F+G4: -11098.7228 21 22.47562946
 mtMAM+F+I: -11709.10772 21 13.81472855
 mtMAM+F+I+G4: -11079.68598 22 20.74878719
 mtMAM+G4: -11315.58886 2 18.87486031
 mtMAM+I: -11906.01734 2 13.81828663
 mtMAM+I+G4: -11294.00469 3 17.97296388
 mtMet: -11996.92029 1 13.54288113
 mtMet+F: -11866.6285 20 13.82222986
 mtMet+F+G4: -10922.58731 21 15.61106336
 mtMet+F+I: -11434.74064 21 13.82222986
 mtMet+F+I+G4: -10903.92596 22 15.53358771
 mtMet+G4: -11054.43937 2 13.98207891
 mtMet+I: -11554.63807 2 13.54288113
 mtMet+I+G4: -11034.80397 3 14.19892708
 mtREV: -12202.92469 1 13.56492537
 mtREV+F: -11950.30583 20 13.66351526
 mtREV+F+G4: -11011.88864 21 13.69085596
 mtREV+F+I: -11517.11045 21 13.66351526
 mtREV+F+I+G4: -10993.97496 22 14.19886412
 mtREV+G4: -11260.18361 2 13.56492537
 mtREV+I: -11760.28001 2 13.56492537
 mtREV+I+G4: -11240.69887 3 13.66351526
 mtVer: -12226.66326 1 13.82307619
 mtVer+F: -11994.78857 20 13.81853553
 mtVer+F+G4: -11014.80979 21 17.1920565
 mtVer+F+I: -11558.65351 21 13.81853553
 mtVer+F+I+G4: -10998.60246 22 16.81379606
 mtVer+G4: -11242.8892 2 14.97413707
 mtVer+I: -11775.42631 2 13.82307619
 mtVer+I+G4: -11224.02369 3 15.32614608
 mtZOA: -11988.78593 1 13.81539947
 mtZOA+F: -11852.82797 20 13.82598416
 mtZOA+F+G4: -10893.79443 21 17.79355892
 mtZOA+F+I: -11434.37359 21 13.82598416
 mtZOA+F+I+G4: -10877.34416 22 16.80929151
 mtZOA+G4: -11000.72596 2 15.99329498
 mtZOA+I: -11551.22718 2 13.81539947
 mtZOA+I+G4: -10983.8073 3 15.08868323
 rtREV: -12415.67729 1 13.81720441
 rtREV+F: -11981.99358 20 13.65026476
 rtREV+F+G4: -11030.97759 21 14.15851486
 rtREV+F+I: -11549.90232 21 13.65026476
 rtREV+F+I+G4: -11015.34709 22 13.9767978
 rtREV+G4: -11412.83611 2 13.81720441
 rtREV+I: -11933.86111 2 13.81720441
 rtREV+I+G4: -11390.78097 3 13.65026476
atp8_mafft:
 Blosum62: -6680.325913 1 22.79789415
 Blosum62+F: -6492.874839 20 24.97517122
 Blosum62+F+G4: -6320.222842 21 29.34310136
 Blosum62+F+I: -6488.638811 21 25.01687309
 Blosum62+F+I+G4: -6320.222852 22 29.34309576
 Blosum62+G4: -6531.151857 2 25.10110059
 Blosum62+I: -6678.080934 2 22.75591507
 Blosum62+I+G4: -6531.151857 3 25.10108485
 DCMut: -6781.814158 1 25.60622261
 DCMut+F: -6510.513879 20 27.05211067
 DCMut+F+G4: -6340.227823 21 47.6922158
 DCMut+F+I: -6505.83675 21 27.0751578
 DCMut+F+I+G4: -6340.227879 22 47.69094472
 DCMut+G4: -6628.598893 2 37.80999872
 DCMut+I: -6780.17156 2 25.59411906
 DCMut+I+G4: -6628.599401 3 37.80439365
 Dayhoff: -6783.382483 1 25.65495399
 Dayhoff+F: -6511.645693 20 27.10308232
 Dayhoff+F+G4: -6340.987712 21 47.7019022
 Dayhoff+F+I: -6506.935482 21 27.12748414
 Dayhoff+F+I+G4: -6340.988625 22 47.82100131
 Dayhoff+G4: -6629.626599 2 40.41436366
 Dayhoff+I: -6781.722164 2 25.64237942
 Dayhoff+I+G4: -6629.63211 3 39.78577144
 FLU: -6741.387496 1 28.15849713
 FLU+F: -6614.167386 20 30.95974405
 FLU+F+G4: -6368.071816 21 37.63926885
 FLU+F+I: -6604.868548 21 31.10435656
 FLU+F+I+G4: -6368.071816 22 37.63926885
 FLU+G4: -6523.184411 2 32.47527658
 FLU+I: -6736.340967 2 28.21321801
 FLU+I+G4: -6523.184413 3 32.47439943
 HIVb: -6772.780106 1 25.99856322
 HIVb+F: -6573.084054 20 30.3872601
 HIVb+F+G4: -6358.423291 21 59.81654468
 HIVb+F+I: -6570.33045 21 30.3872601
 HIVb+F+I+G4: -6358.423373 22 59.812392
 HIVb+G4: -6582.889243 2 30.69366479
 HIVb+I: -6771.351471 2 25.96250592
 HIVb+I+G4: -6582.889243 3 30.69324474
 HIVw: -6863.953038 1 30.52159791
 HIVw+F: -6598.914773 20 30.3641431
 HIVw+F+G4: -6372.850305 21 59.01956396
 HIVw+F+I: -6593.635543 21 30.40103561
 HIVw+F+I+G4: -6372.849724 22 59.04090475
 HIVw+G4: -6627.896069 2 37.77829508
 HIVw+I: -6861.101191 2 30.49107631
 HIVw+I+G4: -6627.90499 3 38.01449648
 JTT: -6673.49053 1 26.04414974
 JTT+F: -6435.936428 20 27.32412555
 JTT+F+G4: -6259.138207 21 49.64571802
 JTT+F+I: -6432.098734 21 27.32896418
 JTT+F+I+G4: -6259.143252 22 49.62520112
 JTT+G4: -6519.489863 2 42.59733826
 JTT+I: -6672.185763 2 26.01163187
 JTT+I+G4: -6519.504686 3 42.51963903
 JTTDCMut: -6675.532901 1 25.97318888
 JTTDCMut+F: -6437.523122 20 27.37611502
 JTTDCMut+F+G4: -6260.871897 21 49.89917869
 JTTDCMut+F+I: -6433.780522 21 27.37138315
 JTTDCMut+F+I+G4: -6260.871771 22 49.90238989
 JTTDCMut+G4: -6522.052395 2 42.37171266
 JTTDCMut+I: -6674.356106 2 25.93612115
 JTTDCMut+I+G4: -6522.052337 3 42.37029269
 LG: -6716.031017 1 26.00027816
 LG+F: -6534.978702 20 28.68890268
 LG+F+G4: -6331.346107 21 39.4101466
 LG+F+I: -6528.76668 21 28.7883281
 LG+F+I+G4: -6331.346399 22 39.40299915
 LG+G4: -6544.293776 2 29.27656426
 LG+I: -6712.780468 2 26.00027816
 LG+I+G4: -6544.293779 3 29.27675659
 PMB: -6658.343701 1 21.63278107
 PMB+F: -6478.498933 20 24.48988698
 PMB+F+G4: -6310.642923 21 29.58717107
 PMB+F+I: -6475.015944 21 24.50673702
 PMB+F+I+G4: -6310.642923 22 29.5872795
 PMB+G4: -6518.516739 2 23.8900275
 PMB+I: -6656.766336 2 21.61400364
 PMB+I+G4: -6518.51674 3 23.88958338
 PhyloTree!newick: (0:3.1168903567,1:1.6369309370,((((((((2:1.3680292747,64:2.1143820141):0.1950915748,68:1.5241859109):0.09619364066,((((((3:0.3589206589,(9:0.8591604037,(15:0.3360555075,47:0.6730614065):0.2900395997):0.06324391831):0.08493859495,(44:0.0022233007,45:0.0056560526):0.8138519047):0.0677261299,((12:1.0750104477,63:2.0777944736):0.7130518101,(19:0.2918112624,20:0.4258315812):0.3342983365):0.2100185028):0.3388253054,((21:0.7109006478,(22:0.5054555236,30:0.4392397922):0.440639591):0.2404119646,46:0.6685530893):0.1991693797):0.1306278165,(((((6:0.0451411575,7:0.0502569276):0.261538974,((((10:0.0517176754,32:0.0325105201):0.01161618466,33:0.0314140036):0.2149064574,11:0.1843067142):0.07203536666,((31:0.1228317285,(38:0.0074162780,39:0.0132977550):0.1504656769):0.02967142063,(35:0.0645399288,(36:0.0280626321,37:0.0304369417):0.01938689129):0.1647786585):0.07905058924):0.1327095544):0.04196745962,(8:0.2285044568,(16:0.2322606486,((49:0.0706684422,(50:0.0337804179,51:0.0452438637):0.03826818351):0.06906481529,(52:0.0738410244,53:0.0500468506):0.07389290576):0.05808480591):0.1370279166):0.1438344082):0.08585684373,40:0.4474742843):0.2223938546,34:0.4828719653):0.6590439123):0.2149725218,14:1.6366918531):0.1691200287):0.06930037353,48:0.5963034200):0.1131559605,(((13:0.7204779561,24:0.5463432792):0.1262089783,(((28:0.0559439597,29:0.0489762626):0.4601106748,(41:0.7382809735,42:1.1822065252):0.1267908702):0.08949611384,(((55:0.0587649078,(((56:0.0003593613,57:0.0305786398):0.04697144109,(59:0.0284773762,61:0.0243851171):0.06545472259):0.01355941236,(58:0.0000034290,60:0.0000034290):0.0558203215):0.0250736213):0.1487837163,67:0.1967596405):0.03826333989,(65:0.2573875443,66:0.2013349953):0.09334700694):0.684187573):0.0421286156):0.05262356948,((23:0.3281871059,25:0.1799150187):0.1537598954,26:0.3831634480):0.5743876008):0.06564975094):0.236291049,(27:1.7809617844,(43:0.5054539264,62:0.6890197998):0.1020246077):0.3324451903):0.1424009521,((17:0.4058387175,18:0.5004074233):0.2813099419,54:1.3142776891):0.3111473432):0.1614760844,(4:1.0115577415,5:0.7820019342):0.5029790361):0.1965092593);
 RateGamma!gamma_shape: 1.274383355
 RateGammaInvar!gamma_shape: 1.274390056
 RateGammaInvar!p_invar: 1.099501396e-14
 RateInvar!p_invar: 0.007550924063
 StopRule!curIteration: 0
 StopRule!start_real_time: 1617085270
 StopRule!time_vec: 
 VT: -6633.302909 1 23.84613564
 VT+F: -6433.032619 20 25.07637354
 VT+F+G4: -6270.309806 21 29.94542128
 VT+F+I: -6429.988428 21 25.08951443
 VT+F+I+G4: -6270.309827 22 29.94535551
 VT+G4: -6490.980826 2 26.0656675
 VT+I: -6632.121597 2 23.80433383
 VT+I+G4: -6490.980849 3 26.06780945
 WAG: -6689.628693 1 23.72785519
 WAG+F: -6464.881924 20 25.91805597
 WAG+F+G4: -6291.716121 21 30.42549014
 WAG+F+I: -6460.714015 21 25.94869327
 WAG+F+I+G4: -6291.716186 22 30.42549014
 WAG+G4: -6541.088046 2 26.69681216
 WAG+I: -6688.159807 2 23.70607104
 WAG+I+G4: -6541.088222 3 26.71609182
 best_model_AIC: JTT+F+G4
 best_model_AICc: JTT+F+G4
 best_model_BIC: JTT+F+G4
 best_model_list_BIC: JTT+F+G4 JTTDCMut+F+G4 JTT+F+I+G4 JTTDCMut+F+I+G4 VT+F+G4 VT+F+I+G4 mtInv+F+G4 mtInv+F+I+G4 cpREV+F+G4 cpREV+F+I+G4 mtMet+F+G4 WAG+F+G4 mtMet+F+I+G4 WAG+F+I+G4 PMB+F+G4 PMB+F+I+G4 Blosum62+F+G4 Blosum62+F+I+G4 mtREV+F+G4 mtREV+F+I+G4 LG+F+G4 LG+F+I+G4 DCMut+F+G4 Dayhoff+F+G4 DCMut+F+I+G4 Dayhoff+F+I+G4 mtZOA+F+G4 mtZOA+F+I+G4 rtREV+F+G4 rtREV+F+I+G4 mtVer+F+G4 HIVb+F+G4 mtVer+F+I+G4 HIVb+F+I+G4 mtInv+G4 FLU+F+G4 mtInv+I+G4 FLU+F+I+G4 HIVw+F+G4 mtMet+G4 HIVw+F+I+G4 mtMet+I+G4 mtART+F+G4 mtART+F+I+G4 cpREV+G4 cpREV+I+G4 mtMAM+F+G4 VT+F+I mtMAM+F+I+G4 VT+F JTT+F+I JTT+F JTTDCMut+F+I cpREV+F JTTDCMut+F cpREV+F+I VT+G4 mtInv+F+I VT+I+G4 mtInv+F WAG+F+I WAG+F mtMet+F+I PMB+G4 JTT+G4 PMB+I+G4 mtMet+F JTTDCMut+G4 JTT+I+G4 FLU+G4 PMB+F+I JTTDCMut+I+G4 PMB+F FLU+I+G4 Blosum62+G4 Blosum62+I+G4 mtREV+F+I Blosum62+F+I mtREV+F Blosum62+F WAG+G4 WAG+I+G4 LG+G4 LG+I+G4 mtREV+G4 mtREV+I+G4 DCMut+F+I mtZOA+G4 Dayhoff+F+I DCMut+F mtZOA+I+G4 Dayhoff+F mtART+G4 mtART+I+G4 LG+F+I mtZOA+F+I mtInv+I LG+F mtInv HIVb+G4 mtZOA+F HIVb+I+G4 mtVer+G4 mtMet+I mtVer+I+G4 mtMet cpREV cpREV+I rtREV+F+I rtREV+G4 rtREV+F rtREV+I+G4 mtVer+F+I mtVer+F HIVb+F+I HIVb+F HIVw+G4 DCMut+G4 Dayhoff+G4 HIVw+I+G4 VT DCMut+I+G4 VT+I Dayhoff+I+G4 HIVw+F+I mtART+F+I HIVw+F mtART+F FLU+F+I PMB PMB+I FLU+F mtMAM+G4 mtMAM+I+G4 JTT JTT+I JTTDCMut JTTDCMut+I Blosum62 Blosum62+I WAG mtMAM+F+I WAG+I mtMAM+F mtREV+I mtREV LG+I LG mtZOA+I mtZOA FLU+I FLU mtART+I mtART HIVb rtREV+I HIVb+I rtREV DCMut DCMut+I Dayhoff Dayhoff+I mtVer+I mtVer HIVw+I HIVw mtMAM+I mtMAM
 best_score_AIC: 12560.27641
 best_score_AICc: 12566.27641
 best_score_BIC: 12626.85658
 best_tree_AIC: (0:3.2714467913,1:1.7181010069,((((((((2:1.4358653887,64:2.2192273278):0.2047655303,68:1.5997653225):0.1009635697,((((((3:0.3767183644,(9:0.9017633689,(15:0.3527194042,47:0.7064363289):0.3044217179):0.06637997808):0.08915042318,(44:0.0023335467,45:0.0059365179):0.8542081674):0.07108444793,((12:1.1283167122,63:2.1808255302):0.748409725,(19:0.3062812319,20:0.4469471823):0.3508751007):0.2204326359):0.3556265484,((21:0.7461518946,(22:0.5305194154,30:0.4610202629):0.4624894716):0.2523332106,46:0.7017044585):0.20904554):0.137105224,(((((6:0.0473795595,7:0.0527490059):0.2745078394,((((10:0.0542821866,32:0.0341226112):0.01219219338,33:0.0329717219):0.2255629676,11:0.1934458834):0.07560736586,((31:0.1289225533,(38:0.0077840261,39:0.0139571465):0.1579267794):0.03114272965,(35:0.0677402530,(36:0.0294541662,37:0.0319462105):0.02034822405):0.1729494951):0.08297045037):0.1392901889):0.0440484892,(8:0.2398352479,(16:0.2437776973,((49:0.0741726600,(50:0.0354554791,51:0.0474873598):0.04016577799):0.07248951438,(52:0.0775025602,53:0.0525285106):0.07755701418):0.06096504214):0.1438226843):0.150966688):0.09011420478,40:0.4696630773):0.2334216409,34:0.5068160124):0.6917237528):0.2256323087,14:1.7178500687):0.1775061399):0.07273675338,48:0.6258721634):0.1187669958,(((13:0.7562041099,24:0.5734346620):0.1324672701,(((28:0.0587180378,29:0.0514048359):0.4829260628,(41:0.7748899212,42:1.2408282948):0.1330780161):0.09393393447,(((55:0.0616788675,(((56:0.0003771808,57:0.0320949352):0.04930060179,(59:0.0298894765,61:0.0255942964):0.06870040894):0.01423177944,(58:0.0000035994,60:0.0000035994):0.05858826929):0.02631694054):0.1561614154,67:0.2065163096):0.0401606941,(65:0.2701505542,66:0.2113185419):0.09797578079):0.7181142053):0.04421763631):0.05523300092,((23:0.3444608352,25:0.1888364171):0.1613843476,26:0.4021632749):0.6028696106):0.06890510816):0.2480079522,(27:1.8692738755,(43:0.5305177394,62:0.7231860462):0.1070836757):0.3489300638):0.1494621513,((17:0.4259629374,18:0.5252209974):0.2952591849,54:1.3794484380):0.3265761251):0.1694831566,(4:1.0617175943,5:0.8207788615):0.5279201278):0.206253513);
 best_tree_AICc: (0:3.2714467913,1:1.7181010069,((((((((2:1.4358653887,64:2.2192273278):0.2047655303,68:1.5997653225):0.1009635697,((((((3:0.3767183644,(9:0.9017633689,(15:0.3527194042,47:0.7064363289):0.3044217179):0.06637997808):0.08915042318,(44:0.0023335467,45:0.0059365179):0.8542081674):0.07108444793,((12:1.1283167122,63:2.1808255302):0.748409725,(19:0.3062812319,20:0.4469471823):0.3508751007):0.2204326359):0.3556265484,((21:0.7461518946,(22:0.5305194154,30:0.4610202629):0.4624894716):0.2523332106,46:0.7017044585):0.20904554):0.137105224,(((((6:0.0473795595,7:0.0527490059):0.2745078394,((((10:0.0542821866,32:0.0341226112):0.01219219338,33:0.0329717219):0.2255629676,11:0.1934458834):0.07560736586,((31:0.1289225533,(38:0.0077840261,39:0.0139571465):0.1579267794):0.03114272965,(35:0.0677402530,(36:0.0294541662,37:0.0319462105):0.02034822405):0.1729494951):0.08297045037):0.1392901889):0.0440484892,(8:0.2398352479,(16:0.2437776973,((49:0.0741726600,(50:0.0354554791,51:0.0474873598):0.04016577799):0.07248951438,(52:0.0775025602,53:0.0525285106):0.07755701418):0.06096504214):0.1438226843):0.150966688):0.09011420478,40:0.4696630773):0.2334216409,34:0.5068160124):0.6917237528):0.2256323087,14:1.7178500687):0.1775061399):0.07273675338,48:0.6258721634):0.1187669958,(((13:0.7562041099,24:0.5734346620):0.1324672701,(((28:0.0587180378,29:0.0514048359):0.4829260628,(41:0.7748899212,42:1.2408282948):0.1330780161):0.09393393447,(((55:0.0616788675,(((56:0.0003771808,57:0.0320949352):0.04930060179,(59:0.0298894765,61:0.0255942964):0.06870040894):0.01423177944,(58:0.0000035994,60:0.0000035994):0.05858826929):0.02631694054):0.1561614154,67:0.2065163096):0.0401606941,(65:0.2701505542,66:0.2113185419):0.09797578079):0.7181142053):0.04421763631):0.05523300092,((23:0.3444608352,25:0.1888364171):0.1613843476,26:0.4021632749):0.6028696106):0.06890510816):0.2480079522,(27:1.8692738755,(43:0.5305177394,62:0.7231860462):0.1070836757):0.3489300638):0.1494621513,((17:0.4259629374,18:0.5252209974):0.2952591849,54:1.3794484380):0.3265761251):0.1694831566,(4:1.0617175943,5:0.8207788615):0.5279201278):0.206253513);
 best_tree_BIC: (0:3.2714467913,1:1.7181010069,((((((((2:1.4358653887,64:2.2192273278):0.2047655303,68:1.5997653225):0.1009635697,((((((3:0.3767183644,(9:0.9017633689,(15:0.3527194042,47:0.7064363289):0.3044217179):0.06637997808):0.08915042318,(44:0.0023335467,45:0.0059365179):0.8542081674):0.07108444793,((12:1.1283167122,63:2.1808255302):0.748409725,(19:0.3062812319,20:0.4469471823):0.3508751007):0.2204326359):0.3556265484,((21:0.7461518946,(22:0.5305194154,30:0.4610202629):0.4624894716):0.2523332106,46:0.7017044585):0.20904554):0.137105224,(((((6:0.0473795595,7:0.0527490059):0.2745078394,((((10:0.0542821866,32:0.0341226112):0.01219219338,33:0.0329717219):0.2255629676,11:0.1934458834):0.07560736586,((31:0.1289225533,(38:0.0077840261,39:0.0139571465):0.1579267794):0.03114272965,(35:0.0677402530,(36:0.0294541662,37:0.0319462105):0.02034822405):0.1729494951):0.08297045037):0.1392901889):0.0440484892,(8:0.2398352479,(16:0.2437776973,((49:0.0741726600,(50:0.0354554791,51:0.0474873598):0.04016577799):0.07248951438,(52:0.0775025602,53:0.0525285106):0.07755701418):0.06096504214):0.1438226843):0.150966688):0.09011420478,40:0.4696630773):0.2334216409,34:0.5068160124):0.6917237528):0.2256323087,14:1.7178500687):0.1775061399):0.07273675338,48:0.6258721634):0.1187669958,(((13:0.7562041099,24:0.5734346620):0.1324672701,(((28:0.0587180378,29:0.0514048359):0.4829260628,(41:0.7748899212,42:1.2408282948):0.1330780161):0.09393393447,(((55:0.0616788675,(((56:0.0003771808,57:0.0320949352):0.04930060179,(59:0.0298894765,61:0.0255942964):0.06870040894):0.01423177944,(58:0.0000035994,60:0.0000035994):0.05858826929):0.02631694054):0.1561614154,67:0.2065163096):0.0401606941,(65:0.2701505542,66:0.2113185419):0.09797578079):0.7181142053):0.04421763631):0.05523300092,((23:0.3444608352,25:0.1888364171):0.1613843476,26:0.4021632749):0.6028696106):0.06890510816):0.2480079522,(27:1.8692738755,(43:0.5305177394,62:0.7231860462):0.1070836757):0.3489300638):0.1494621513,((17:0.4259629374,18:0.5252209974):0.2952591849,54:1.3794484380):0.3265761251):0.1694831566,(4:1.0617175943,5:0.8207788615):0.5279201278):0.206253513);
 boot_consense_logl: 0
 contree_rfdist: -1
 cpREV: -6602.567978 1 22.47618402
 cpREV+F: -6437.309456 20 25.99001733
 cpREV+F+G4: -6283.291053 21 30.1652362
 cpREV+F+I: -6437.217881 21 25.94498174
 cpREV+F+I+G4: -6283.291053 22 30.16588594
 cpREV+G4: -6457.816127 2 28.02212599
 cpREV+I: -6602.56812 2 22.49301581
 cpREV+I+G4: -6457.816004 3 28.02501574
 mtART: -6752.241624 1 32.64236655
 mtART+F: -6605.240985 20 31.68373289
 mtART+F+G4: -6401.512578 21 57.90858218
 mtART+F+I: -6595.447822 21 31.82976093
 mtART+F+I+G4: -6401.512389 22 57.90787235
 mtART+G4: -6564.567431 2 58.10919503
 mtART+I: -6745.069434 2 32.64236655
 mtART+I+G4: -6564.567447 3 58.11262177
 mtInv: -6584.285149 1 29.40956506
 mtInv+F: -6449.533672 20 27.87370507
 mtInv+F+G4: -6280.459137 21 47.30035472
 mtInv+F+I: -6444.072075 21 27.93222539
 mtInv+F+I+G4: -6280.459141 22 47.30025264
 mtInv+G4: -6415.666417 2 50.00038741
 mtInv+I: -6580.741904 2 29.41009094
 mtInv+I+G4: -6415.666434 3 50.00077935
 mtMAM: -6878.243921 1 35.72676549
 mtMAM+F: -6648.825419 20 35.83668244
 mtMAM+F+G4: -6428.009323 21 68.91694851
 mtMAM+F+I: -6638.786694 21 36.02240361
 mtMAM+F+I+G4: -6427.644684 22 68.40112555
 mtMAM+G4: -6661.91365 2 59.7328441
 mtMAM+I: -6870.157393 2 35.74716395
 mtMAM+I+G4: -6661.023638 3 60.68862015
 mtMet: -6602.529455 1 31.02925272
 mtMet+F: -6475.108913 20 29.83497109
 mtMet+F+G4: -6291.553459 21 51.3817207
 mtMet+F+I: -6468.601474 21 29.93619185
 mtMet+F+I+G4: -6291.553496 22 51.38088835
 mtMet+G4: -6423.655706 2 49.09835472
 mtMet+I: -6597.937415 2 31.02925272
 mtMet+I+G4: -6423.656167 3 49.08928849
 mtREV: -6702.449125 1 28.07829042
 mtREV+F: -6492.467861 20 28.23006263
 mtREV+F+G4: -6326.401593 21 39.59444674
 mtREV+F+I: -6485.863152 21 28.31275483
 mtREV+F+I+G4: -6326.421861 22 39.07036531
 mtREV+G4: -6551.274333 2 42.76145062
 mtREV+I: -6696.656283 2 28.09200656
 mtREV+I+G4: -6551.272669 3 42.79030799
 mtVer: -6809.175984 1 34.33229889
 mtVer+F: -6570.274633 20 33.70687887
 mtVer+F+G4: -6357.061286 21 59.71921642
 mtVer+F+I: -6563.630691 21 33.81588123
 mtVer+F+I+G4: -6357.061335 22 59.71631662
 mtVer+G4: -6596.437482 2 59.29300801
 mtVer+I: -6802.930576 2 34.35552635
 mtVer+I+G4: -6596.437852 3 59.34895485
 mtZOA: -6730.892329 1 31.35406342
 mtZOA+F: -6537.564593 20 30.9943002
 mtZOA+F+G4: -6346.332029 21 55.51562149
 mtZOA+F+I: -6529.91141 21 31.12554355
 mtZOA+F+I+G4: -6346.331547 22 55.5108638
 mtZOA+G4: -6555.308561 2 52.87795198
 mtZOA+I: -6724.58067 2 31.41199772
 mtZOA+I+G4: -6555.307367 3 52.87896328
 rtREV: -6774.714956 1 24.6820029
 rtREV+F: -6560.062094 20 28.21485645
 rtREV+F+G4: -6352.617448 21 49.19495916
 rtREV+F+I: -6553.63393 21 28.29805365
 rtREV+F+I+G4: -6352.617372 22 49.19622921
 rtREV+G4: -6605.799475 2 27.58160478
 rtREV+I: -6770.344902 2 24.68812736
 rtREV+I+G4: -6605.799475 3 27.58136369
atp9_mafft:
 Blosum62: -1939.348935 1 13.81103487
 Blosum62+F: -1811.06922 20 11.81033428
 Blosum62+F+G4: -1395.673979 21 12.81593336
 Blosum62+F+I: -1564.929626 21 11.81033428
 Blosum62+F+I+G4: -1398.529347 22 12.99474971
 Blosum62+G4: -1382.213123 2 13.81103487
 Blosum62+I: -1607.503434 2 13.81103487
 Blosum62+I+G4: -1383.275451 3 11.81033428
 DCMut: -1939.476262 1 13.81233764
 DCMut+F: -1901.795602 20 13.46512346
 DCMut+F+G4: -1394.950986 21 13.46512346
 DCMut+F+I: -1614.602071 21 13.46512346
 DCMut+F+I+G4: -1400.046571 22 13.49560412
 DCMut+G4: -1400.227994 2 13.81233764
 DCMut+I: -1614.194647 2 13.81233764
 DCMut+I+G4: -1402.295627 3 13.46512346
 Dayhoff: -1938.864683 1 13.81362935
 Dayhoff+F: -1826.657887 20 12.01093372
 Dayhoff+F+G4: -1393.760215 21 12.01093372
 Dayhoff+F+I: -1577.302222 21 12.01093372
 Dayhoff+F+I+G4: -1398.982626 22 11.94437606
 Dayhoff+G4: -1399.962486 2 13.81362935
 Dayhoff+I: -1613.890161 2 13.81362935
 Dayhoff+I+G4: -1400.555966 3 12.01093372
 FLU: -1909.705832 1 13.28125076
 FLU+F: -1839.723752 20 12.95898437
 FLU+F+G4: -1398.696596 21 12.95898437
 FLU+F+I: -1593.180702 21 12.95898437
 FLU+F+I+G4: -1397.811165 22 15.20064172
 FLU+G4: -1398.40968 2 13.28125076
 FLU+I: -1598.926594 2 13.28125076
 FLU+I+G4: -1398.717687 3 12.95898437
 HIVb: -1924.18992 1 13.81161111
 HIVb+F: -1880.356741 20 13.5426937
 HIVb+F+G4: -1393.929982 21 14.87385211
 HIVb+F+I: -1592.489824 21 13.5426937
 HIVb+F+I+G4: -1391.581828 22 14.79816712
 HIVb+G4: -1399.008476 2 15.02696161
 HIVb+I: -1593.263703 2 13.81161111
 HIVb+I+G4: -1397.974795 3 13.5426937
 HIVw: -1977.953041 1 13.81472436
 HIVw+F: -1880.580302 20 12.96860663
 HIVw+F+G4: -1424.499851 21 12.96860663
 HIVw+F+I: -1628.702105 21 12.96860663
 HIVw+F+I+G4: -1427.534597 22 12.88699815
 HIVw+G4: -1439.374659 2 13.81788204
 HIVw+I: -1650.590739 2 13.81472436
 HIVw+I+G4: -1437.681359 3 12.96860663
 JTT: -1818.854964 1 12.16557305
 JTT+F: -1793.524038 20 11.96356698
 JTT+F+G4: -1377.070077 21 11.96356698
 JTT+F+I: -1557.279397 21 11.96356698
 JTT+F+I+G4: -1377.919581 22 12.06677039
 JTT+G4: -1376.231111 2 12.16557305
 JTT+I: -1543.71961 2 12.16557305
 JTT+I+G4: -1374.327515 3 11.96356698
 JTTDCMut: -1855.3895 1 12.88699815
 JTTDCMut+F: -1848.047359 20 13.03913227
 JTTDCMut+F+G4: -1377.084676 21 13.03913227
 JTTDCMut+F+I: -1585.534188 21 13.03913227
 JTTDCMut+F+I+G4: -1377.931091 22 13.28125076
 JTTDCMut+G4: -1376.859101 2 12.88699815
 JTTDCMut+I: -1561.522363 2 12.88699815
 JTTDCMut+I+G4: -1375.26163 3 13.03913227
 LG: -1878.203328 1 13.58819117
 LG+F: -1865.863637 20 13.66150508
 LG+F+G4: -1372.842279 21 13.66150508
 LG+F+I: -1588.519738 21 13.66150508
 LG+F+I+G4: -1376.472499 22 14.02289399
 LG+G4: -1360.667436 2 14.00390874
 LG+I: -1569.436135 2 13.58819117
 LG+I+G4: -1363.584227 3 13.66150508
 PMB: -1936.798445 1 13.49560412
 PMB+F: -1908.099409 20 13.6266163
 PMB+F+G4: -1394.800681 21 13.6266163
 PMB+F+I: -1609.233625 21 13.6266163
 PMB+F+I+G4: -1399.341609 22 13.92765092
 PMB+G4: -1382.787119 2 13.81708106
 PMB+I: -1601.430886 2 13.49560412
 PMB+I+G4: -1387.105942 3 13.6266163
 PhyloTree!newick: (0:0.9101353113,1:0.4779855806,((((((((2:0.3994660088,64:0.6174018055):0.0569669482,68:0.4450639130):0.02808864572,((((((3:0.1048052154,(9:0.2508757554,(15:0.0981285667,47:0.1965346498):0.0846918727):0.01846729167):0.02480216046,(44:0.0006492066,45:0.0016515734):0.2376456247):0.01977610222,((12:0.3139041983,63:0.6067182043):0.2082118897,(19:0.0852092004,20:0.1243432763):0.0976154708):0.06132562701):0.09893735098,((21:0.2075837482,(22:0.1475935525,30:0.1282584883):0.1286672309):0.07020055037,46:0.1952182161):0.05815767144):0.03814346176,(((((6:0.0131812660,7:0.0146750765):0.07636965961,((((10:0.0151016160,32:0.0094931063):0.00339193832,33:0.0091729223):0.06275291482,11:0.0538177577):0.02103440403,((31:0.0358669954,(38:0.0021655609,39:0.0038829588):0.04393613828):0.008664086499,(35:0.0188457280,(36:0.0081943184,37:0.0088876194):0.005660992962):0.04811554418):0.02308285644):0.03875133156):0.01225454302,(8:0.0667235451,(16:0.0678203574,((49:0.0206352605,(50:0.0098639185,51:0.0132112567):0.01117435041):0.02016699975,(52:0.0215616583,53:0.0146137340):0.02157680728):0.0169608254):0.04001229798):0.04199980081):0.02507029002,40:0.1306629692):0.06493924287,34:0.1409991292):0.1924415258):0.06277220586,14:0.4779157690):0.04938322899):0.02023578312,48:0.1741212355):0.03304166124,(((13:0.2103803327,24:0.1595328208):0.03685315642,(((28:0.0163356956,29:0.0143011212):0.1343528081,(41:0.2155788326,42:0.3452055679):0.03702306938):0.02613296073,(((55:0.0171594156,(((56:0.0001049338,57:0.0089289954):0.01371571094,(59:0.0083154245,61:0.0071204803):0.01911284888):0.003959362884,(58:0.0000010012,60:0.0000010012):0.01629959352):0.007321524198):0.04344500385,67:0.0574540253):0.01117293605,(65:0.0751574378,66:0.0587900338):0.02725742567):0.199783502):0.01230160071):0.01536613852,((23:0.0958309853,25:0.0525353775):0.04489805366,26:0.1118841356):0.1677217928):0.01916979739):0.06899723857,(27:0.5200427419,(43:0.1475930860,62:0.2011945172):0.02979129435):0.09707435036):0.04158123,((17:0.1185053390,18:0.1461195020):0.08214280324,54:0.3837704888):0.09085535617):0.04715118885,(4:0.2953759408,5:0.2283453999):0.1468704158):0.05738091346);
 RateGamma!gamma_shape: 0.2277296583
 RateGammaInvar!gamma_shape: 0.4944613359
 RateGammaInvar!p_invar: 0.3648986736
 RateInvar!p_invar: 0.08427124236
 StopRule!curIteration: 0
 StopRule!start_real_time: 1617085454
 StopRule!time_vec: 
 VT: -1913.202004 1 13.8058938
 VT+F: -1877.258109 20 13.24238056
 VT+F+G4: -1384.863078 21 13.47549439
 VT+F+I: -1592.533481 21 13.24238056
 VT+F+I+G4: -1388.536266 22 13.58819117
 VT+G4: -1381.982362 2 15.13306096
 VT+I: -1590.249715 2 13.8058938
 VT+I+G4: -1383.026967 3 13.24238056
 WAG: -1811.370896 1 12.06677039
 WAG+F: -1880.020049 20 13.50501812
 WAG+F+G4: -1384.499623 21 13.50501812
 WAG+F+I: -1599.837167 21 13.50501812
 WAG+F+I+G4: -1387.09599 22 13.88770374
 WAG+G4: -1383.876749 2 14.59282188
 WAG+I: -1544.075193 2 12.06677039
 WAG+I+G4: -1384.713305 3 13.50501812
 best_model_AIC: mtZOA+G4
 best_model_AICc: mtZOA+G4
 best_model_BIC: mtZOA+G4
 best_model_list_BIC: mtZOA+G4 mtZOA+I+G4 LG+G4 cpREV+G4 mtART+G4 cpREV+I+G4 LG+I+G4 mtART+I+G4 mtInv+G4 mtMet+G4 JTT+G4 mtInv+I+G4 JTT+I+G4 JTTDCMut+G4 JTTDCMut+I+G4 mtMet+I+G4 VT+G4 Blosum62+G4 PMB+G4 WAG+G4 mtREV+G4 VT+I+G4 Blosum62+I+G4 WAG+I+G4 rtREV+G4 mtREV+I+G4 PMB+I+G4 rtREV+I+G4 mtVer+G4 FLU+G4 HIVb+G4 Dayhoff+G4 mtVer+I+G4 DCMut+G4 HIVb+I+G4 FLU+I+G4 Dayhoff+I+G4 mtMAM+G4 DCMut+I+G4 mtMAM+I+G4 cpREV+F+G4 LG+F+G4 cpREV+F+I+G4 mtART+F+G4 mtZOA+F+G4 JTT+F+G4 JTTDCMut+F+G4 rtREV+F+G4 mtInv+F+G4 LG+F+I+G4 mtZOA+F+I+G4 JTT+F+I+G4 JTTDCMut+F+I+G4 mtART+F+I+G4 mtREV+F+G4 mtInv+F+I+G4 rtREV+F+I+G4 WAG+F+G4 mtREV+F+I+G4 VT+F+G4 mtMet+F+G4 mtMet+F+I+G4 WAG+F+I+G4 VT+F+I+G4 Dayhoff+F+G4 HIVb+F+I+G4 HIVb+F+G4 PMB+F+G4 DCMut+F+G4 HIVw+G4 Blosum62+F+G4 HIVw+I+G4 mtVer+F+G4 FLU+F+G4 mtMAM+F+G4 FLU+F+I+G4 mtVer+F+I+G4 Blosum62+F+I+G4 Dayhoff+F+I+G4 PMB+F+I+G4 DCMut+F+I+G4 mtMAM+F+I+G4 HIVw+F+G4 HIVw+F+I+G4 JTT+I WAG+I JTTDCMut+I cpREV+I LG+I mtART+I mtMet+I mtMAM+I mtZOA+I mtInv+I VT+I HIVb+I FLU+I mtREV+I JTT+F+I PMB+I Blosum62+I Blosum62+F+I mtVer+I rtREV+I Dayhoff+I DCMut+I Dayhoff+F+I rtREV+F+I JTTDCMut+F+I LG+F+I cpREV+F+I HIVb+F+I VT+F+I FLU+F+I mtInv+F+I mtZOA+F+I mtMAM+F+I mtART+F+I mtMet+F+I WAG+F+I HIVw+I PMB+F+I DCMut+F+I mtREV+F+I mtVer+F+I HIVw+F+I mtMAM WAG JTT mtMAM+F JTT+F mtART Blosum62+F JTTDCMut cpREV mtMet mtREV Dayhoff+F mtVer LG rtREV+F FLU+F mtZOA mtART+F JTTDCMut+F mtMet+F mtInv mtZOA+F mtInv+F FLU mtVer+F LG+F cpREV+F VT rtREV mtREV+F VT+F WAG+F HIVb HIVb+F HIVw+F PMB Dayhoff Blosum62 DCMut DCMut+F PMB+F HIVw
 best_score_AIC: 2712.561706
 best_score_AICc: 2712.681706
 best_score_BIC: 2717.831164
 best_tree_AIC: (0:0.9128878573,1:0.4794311652,((((((((2:0.4006741242,64:0.6192690300):0.05713923481,68:0.4464099314):0.02817359494,((((((3:0.1051221804,(9:0.2516344855,(15:0.0984253395,47:0.1971290345):0.0849480085):0.01852314276):0.02487717028,(44:0.0006511698,45:0.0016565682):0.2383643426):0.01983591162,((12:0.3148535471,63:0.6085531179):0.20884159,(19:0.0854669007,20:0.1247193309):0.09791069193):0.06151109573):0.09923656984,((21:0.2082115492,(22:0.1480399234,30:0.1286463839):0.1290563625):0.07041285972,46:0.1958086197):0.05833355917):0.03825882005,(((((6:0.0132211302,7:0.0147194589):0.07660062638,((((10:0.0151472884,32:0.0095218170):0.003402196648,33:0.0092006643):0.0629427001,11:0.0539805199):0.02109801893,((31:0.0359754690,(38:0.0021721100,39:0.0038947019):0.04406901548):0.008690289522,(35:0.0189027235,(36:0.0082191009,37:0.0089144986):0.005678113649):0.04826106128):0.02315266653):0.03886852827):0.01229160474,(8:0.0669253391,(16:0.0680254683,((49:0.0206976683,(50:0.0098937500,51:0.0132512118):0.01120814531):0.02022799137,(52:0.0216268678,53:0.0146579304):0.02164206262):0.01701212044):0.04013330823):0.04212682189):0.02514611075,40:0.1310581365):0.06513564032,34:0.1414255566):0.1930235319):0.0629620495,14:0.4793611418):0.04953257998):0.02029698273,48:0.1746478347):0.03314159002,(((13:0.2110165912,24:0.1600152999):0.03696461236,(((28:0.0163851002,29:0.0143443723):0.134759135,(41:0.2162308134,42:0.3462495820):0.03713503919):0.02621199536,(((55:0.0172113112,(((56:0.0001052510,57:0.0089559996):0.01375719174,(59:0.0083405729,61:0.0071420152):0.01917065235):0.003971337289,(58:0.0000010044,60:0.0000010044):0.01634888877):0.007343666877):0.04357639572,67:0.0576277851):0.01120672666,(65:0.0753847382,66:0.0589678341):0.02733986103):0.2003877123):0.01233880476):0.01541261073,((23:0.0961208092,25:0.0526942616):0.04503384,26:0.1122225098):0.1682290383):0.01922777312):0.06920590874,(27:0.5216155211,(43:0.1480394560,62:0.2018029952):0.02988139296):0.09736793495):0.04170698522,((17:0.1188637379,18:0.1465614149):0.08239122985,54:0.3849311357):0.09113013241):0.04729378945,(4:0.2962692539,5:0.2290359908):0.1473145997):0.05755445205);
 best_tree_AICc: (0:0.9128878573,1:0.4794311652,((((((((2:0.4006741242,64:0.6192690300):0.05713923481,68:0.4464099314):0.02817359494,((((((3:0.1051221804,(9:0.2516344855,(15:0.0984253395,47:0.1971290345):0.0849480085):0.01852314276):0.02487717028,(44:0.0006511698,45:0.0016565682):0.2383643426):0.01983591162,((12:0.3148535471,63:0.6085531179):0.20884159,(19:0.0854669007,20:0.1247193309):0.09791069193):0.06151109573):0.09923656984,((21:0.2082115492,(22:0.1480399234,30:0.1286463839):0.1290563625):0.07041285972,46:0.1958086197):0.05833355917):0.03825882005,(((((6:0.0132211302,7:0.0147194589):0.07660062638,((((10:0.0151472884,32:0.0095218170):0.003402196648,33:0.0092006643):0.0629427001,11:0.0539805199):0.02109801893,((31:0.0359754690,(38:0.0021721100,39:0.0038947019):0.04406901548):0.008690289522,(35:0.0189027235,(36:0.0082191009,37:0.0089144986):0.005678113649):0.04826106128):0.02315266653):0.03886852827):0.01229160474,(8:0.0669253391,(16:0.0680254683,((49:0.0206976683,(50:0.0098937500,51:0.0132512118):0.01120814531):0.02022799137,(52:0.0216268678,53:0.0146579304):0.02164206262):0.01701212044):0.04013330823):0.04212682189):0.02514611075,40:0.1310581365):0.06513564032,34:0.1414255566):0.1930235319):0.0629620495,14:0.4793611418):0.04953257998):0.02029698273,48:0.1746478347):0.03314159002,(((13:0.2110165912,24:0.1600152999):0.03696461236,(((28:0.0163851002,29:0.0143443723):0.134759135,(41:0.2162308134,42:0.3462495820):0.03713503919):0.02621199536,(((55:0.0172113112,(((56:0.0001052510,57:0.0089559996):0.01375719174,(59:0.0083405729,61:0.0071420152):0.01917065235):0.003971337289,(58:0.0000010044,60:0.0000010044):0.01634888877):0.007343666877):0.04357639572,67:0.0576277851):0.01120672666,(65:0.0753847382,66:0.0589678341):0.02733986103):0.2003877123):0.01233880476):0.01541261073,((23:0.0961208092,25:0.0526942616):0.04503384,26:0.1122225098):0.1682290383):0.01922777312):0.06920590874,(27:0.5216155211,(43:0.1480394560,62:0.2018029952):0.02988139296):0.09736793495):0.04170698522,((17:0.1188637379,18:0.1465614149):0.08239122985,54:0.3849311357):0.09113013241):0.04729378945,(4:0.2962692539,5:0.2290359908):0.1473145997):0.05755445205);
 best_tree_BIC: (0:0.9128878573,1:0.4794311652,((((((((2:0.4006741242,64:0.6192690300):0.05713923481,68:0.4464099314):0.02817359494,((((((3:0.1051221804,(9:0.2516344855,(15:0.0984253395,47:0.1971290345):0.0849480085):0.01852314276):0.02487717028,(44:0.0006511698,45:0.0016565682):0.2383643426):0.01983591162,((12:0.3148535471,63:0.6085531179):0.20884159,(19:0.0854669007,20:0.1247193309):0.09791069193):0.06151109573):0.09923656984,((21:0.2082115492,(22:0.1480399234,30:0.1286463839):0.1290563625):0.07041285972,46:0.1958086197):0.05833355917):0.03825882005,(((((6:0.0132211302,7:0.0147194589):0.07660062638,((((10:0.0151472884,32:0.0095218170):0.003402196648,33:0.0092006643):0.0629427001,11:0.0539805199):0.02109801893,((31:0.0359754690,(38:0.0021721100,39:0.0038947019):0.04406901548):0.008690289522,(35:0.0189027235,(36:0.0082191009,37:0.0089144986):0.005678113649):0.04826106128):0.02315266653):0.03886852827):0.01229160474,(8:0.0669253391,(16:0.0680254683,((49:0.0206976683,(50:0.0098937500,51:0.0132512118):0.01120814531):0.02022799137,(52:0.0216268678,53:0.0146579304):0.02164206262):0.01701212044):0.04013330823):0.04212682189):0.02514611075,40:0.1310581365):0.06513564032,34:0.1414255566):0.1930235319):0.0629620495,14:0.4793611418):0.04953257998):0.02029698273,48:0.1746478347):0.03314159002,(((13:0.2110165912,24:0.1600152999):0.03696461236,(((28:0.0163851002,29:0.0143443723):0.134759135,(41:0.2162308134,42:0.3462495820):0.03713503919):0.02621199536,(((55:0.0172113112,(((56:0.0001052510,57:0.0089559996):0.01375719174,(59:0.0083405729,61:0.0071420152):0.01917065235):0.003971337289,(58:0.0000010044,60:0.0000010044):0.01634888877):0.007343666877):0.04357639572,67:0.0576277851):0.01120672666,(65:0.0753847382,66:0.0589678341):0.02733986103):0.2003877123):0.01233880476):0.01541261073,((23:0.0961208092,25:0.0526942616):0.04503384,26:0.1122225098):0.1682290383):0.01922777312):0.06920590874,(27:0.5216155211,(43:0.1480394560,62:0.2018029952):0.02988139296):0.09736793495):0.04170698522,((17:0.1188637379,18:0.1465614149):0.08239122985,54:0.3849311357):0.09113013241):0.04729378945,(4:0.2962692539,5:0.2290359908):0.1473145997):0.05755445205);
 boot_consense_logl: 0
 contree_rfdist: -1
 cpREV: -1860.268833 1 13.81500148
 cpREV+F: -1868.182268 20 13.4557362
 cpREV+F+G4: -1370.264431 21 13.4557362
 cpREV+F+I: -1591.285371 21 13.4557362
 cpREV+F+I+G4: -1370.801953 22 14.19403614
 cpREV+G4: -1362.2053 2 15.08811804
 cpREV+I: -1568.785597 2 13.81500148
 cpREV+I+G4: -1362.137891 3 13.4557362
 mtART: -1851.75215 1 13.51049202
 mtART+F: -1846.537167 20 13.7613043
 mtART+F+G4: -1376.426865 21 13.7613043
 mtART+F+I: -1597.928749 21 13.7613043
 mtART+F+I+G4: -1377.943721 22 13.95222585
 mtART+G4: -1363.62277 2 13.51049202
 mtART+I: -1570.438552 2 13.51049202
 mtART+I+G4: -1366.208105 3 13.7613043
 mtInv: -1898.243632 1 13.81306847
 mtInv+F: -1862.421006 20 13.42749579
 mtInv+F+G4: -1378.34398 21 13.81288778
 mtInv+F+I: -1593.21161 21 13.42749579
 mtInv+F+I+G4: -1379.879001 22 13.81172427
 mtInv+G4: -1370.844464 2 14.24067689
 mtInv+I: -1584.650682 2 13.81306847
 mtInv+I+G4: -1373.956606 3 13.42749578
 mtMAM: -1781.905121 1 11.94437606
 mtMAM+F: -1783.663564 20 12.08462305
 mtMAM+F+G4: -1399.009098 21 12.08462305
 mtMAM+F+I: -1595.636597 21 12.08462305
 mtMAM+F+I+G4: -1403.094086 22 12.16557305
 mtMAM+G4: -1403.442286 2 11.94437606
 mtMAM+I: -1578.902642 2 11.94437606
 mtMAM+I+G4: -1404.866972 3 12.08462305
 mtMet: -1860.549753 1 12.99474971
 mtMet+F: -1850.918767 20 13.27225551
 mtMet+F+G4: -1386.484085 21 13.27225551
 mtMet+F+I: -1598.966916 21 13.27225551
 mtMet+F+I+G4: -1385.781589 22 13.40683245
 mtMet+G4: -1373.695101 2 12.99474971
 mtMet+I: -1576.978506 2 12.99474971
 mtMet+I+G4: -1375.324684 3 13.27225551
 mtREV: -1863.612962 1 13.81503181
 mtREV+F: -1877.075829 20 13.81528966
 mtREV+F+G4: -1381.888278 21 13.81528966
 mtREV+F+I: -1618.303139 21 13.81528966
 mtREV+F+I+G4: -1382.199614 22 13.99217874
 mtREV+G4: -1384.610561 2 13.81501799
 mtREV+I: -1600.331556 2 13.81503181
 mtREV+I+G4: -1385.380372 3 13.85194423
 mtVer: -1872.261708 1 13.40683245
 mtVer+F: -1865.722453 20 13.57700224
 mtVer+F+G4: -1397.64186 21 13.8080687
 mtVer+F+I: -1619.408043 21 13.57700224
 mtVer+F+I+G4: -1397.988113 22 13.88145314
 mtVer+G4: -1397.765965 2 13.40683245
 mtVer+I: -1609.290085 2 13.40683245
 mtVer+I+G4: -1397.812487 3 13.57700224
 mtZOA: -1885.898419 1 13.81674274
 mtZOA+F: -1854.401186 20 13.61435868
 mtZOA+F+G4: -1376.46582 21 14.11811204
 mtZOA+F+I: -1595.059607 21 13.61435868
 mtZOA+F+I+G4: -1377.29988 22 13.8058938
 mtZOA+G4: -1354.280853 2 13.85349543
 mtZOA+I: -1582.982754 2 13.81674274
 mtZOA+I+G4: -1357.189076 3 13.61435868
 rtREV: -1920.673193 1 13.80870838
 rtREV+F: -1836.24663 20 13.10830436
 rtREV+F+G4: -1377.135223 21 13.26237291
 rtREV+F+I: -1584.381627 21 13.10830436
 rtREV+F+I+G4: -1381.856258 22 13.51049202
 rtREV+G4: -1387.673912 2 14.00774411
 rtREV+I: -1612.003965 2 13.80870838
 rtREV+I+G4: -1391.218977 3 13.10830436
boot_consense_logl: 0
contree_rfdist: -1
cox1_mafft:
 Blosum62: -16246.79027 1 13.80854426
 Blosum62+F: -16056.6775 20 13.23573564
 Blosum62+F+G4: -12764.42131 21 13.23573564
 Blosum62+F+I: -14201.18281 21 13.23573564
 Blosum62+F+I+G4: -12750.0996 22 13.28495159
 Blosum62+G4: -12815.35298 2 13.80854426
 Blosum62+I: -14275.18033 2 13.80854426
 Blosum62+I+G4: -12798.15706 3 13.23573564
 DCMut: -16122.82552 1 13.05594009
 DCMut+F: -15997.27957 20 12.94961598
 DCMut+F+G4: -12799.17019 21 12.94961598
 DCMut+F+I: -14224.52133 21 12.94961598
 DCMut+F+I+G4: -12772.9839 22 12.98584119
 DCMut+G4: -12924.29949 2 13.05594009
 DCMut+I: -14289.36418 2 13.05594009
 DCMut+I+G4: -12910.10248 3 12.94961598
 Dayhoff: -16332.15841 1 13.81362935
 Dayhoff+F: -15877.11918 20 12.53122635
 Dayhoff+F+G4: -12793.74859 21 12.53122635
 Dayhoff+F+I: -14170.99511 21 12.53122635
 Dayhoff+F+I+G4: -12766.22699 22 12.55049689
 Dayhoff+G4: -12926.09044 2 13.81362935
 Dayhoff+I: -14379.19557 2 13.81362935
 Dayhoff+I+G4: -12904.81545 3 12.53122635
 FLU: -16194.43291 1 13.62414527
 FLU+F: -16256.73963 20 13.77260708
 FLU+F+G4: -12874.24974 21 14.13839712
 FLU+F+I: -14483.64923 21 13.77260708
 FLU+F+I+G4: -12827.80679 22 14.00729269
 FLU+G4: -12904.99066 2 13.62414527
 FLU+I: -14389.73557 2 13.62414527
 FLU+I+G4: -12874.0007 3 13.77260708
 HIVb: -16482.37582 1 12.82854162
 HIVb+F: -16298.88803 20 12.81403745
 HIVb+F+G4: -13078.8044 21 13.03535794
 HIVb+F+I: -14526.00429 21 12.81403745
 HIVb+F+I+G4: -13035.70121 22 13.84742571
 HIVb+G4: -13158.21018 2 12.82854162
 HIVb+I: -14549.42253 2 12.82854162
 HIVb+I+G4: -13132.28584 3 12.81403745
 HIVw: -16794.68648 1 13.81252666
 HIVw+F: -16821.61016 20 13.81760265
 HIVw+F+G4: -13302.19287 21 14.99608807
 HIVw+F+I: -14898.94959 21 13.81760265
 HIVw+F+I+G4: -13251.33345 22 14.01593237
 HIVw+G4: -13460.72692 2 13.81252666
 HIVw+I: -14906.9384 2 13.81252666
 HIVw+I+G4: -13414.2478 3 15.74756215
 JTT: -16247.06894 1 13.81267408
 JTT+F: -16001.22991 20 13.0109968
 JTT+F+G4: -12752.51672 21 13.0109968
 JTT+F+I: -14224.11298 21 13.0109968
 JTT+F+I+G4: -12724.64113 22 13.09505277
 JTT+G4: -12799.8009 2 13.81267408
 JTT+I: -14279.99572 2 13.81267408
 JTT+I+G4: -12781.48416 3 13.0109968
 JTTDCMut: -16242.7196 1 13.81011013
 JTTDCMut+F: -16145.7444 20 13.53004418
 JTTDCMut+F+G4: -12751.55275 21 13.53004418
 JTTDCMut+F+I: -14286.84201 21 13.53004418
 JTTDCMut+F+I+G4: -12725.55425 22 13.62414527
 JTTDCMut+G4: -12800.89035 2 13.81011013
 JTTDCMut+I: -14281.03647 2 13.81011013
 JTTDCMut+I+G4: -12785.43823 3 13.53004418
 LG: -15838.01358 1 12.82521294
 LG+F: -15840.50492 20 12.85582309
 LG+F+G4: -12653.57726 21 12.85582309
 LG+F+I: -14087.51934 21 12.85582309
 LG+F+I+G4: -12623.9448 22 13.05594009
 LG+G4: -12672.63952 2 12.82521294
 LG+I: -14036.79072 2 12.82521294
 LG+I+G4: -12662.34475 3 12.85582309
 PMB: -16101.39925 1 12.98584119
 PMB+F: -15960.54079 20 12.76215806
 PMB+F+G4: -12787.64668 21 12.76215806
 PMB+F+I: -14156.60502 21 12.76215806
 PMB+F+I+G4: -12768.79406 22 12.82854162
 PMB+G4: -12827.57045 2 12.98584119
 PMB+I: -14198.39005 2 12.98584119
 PMB+I+G4: -12810.86087 3 12.76215806
 PhyloTree!newick: (0:0.9100112514,1:0.4779204267,((((((((2:0.3994115579,64:0.6173176474):0.05695918306,68:0.4450032469):0.02808481698,((((((3:0.1047909298,(9:0.2508415585,(15:0.0981151909,47:0.1965078604):0.08468032846):0.01846477435):0.02479877969,(44:0.0006491175,45:0.0016513482):0.2376132315):0.01977340654,((12:0.3138614104,63:0.6066355028):0.2081835082,(19:0.0851975856,20:0.1243263279):0.09760216507):0.06131726776):0.09892386482,((21:0.2075554520,(22:0.1475734345,30:0.1282410052):0.128649692):0.07019098137,46:0.1951916061):0.05814974395):0.03813826244,(((((6:0.0131794689,7:0.0146730766):0.07635924973,((((10:0.0150995582,32:0.0094918131):0.003391475968,33:0.0091716719):0.062744361,11:0.0538104212):0.02103153682,((31:0.0358621065,(38:0.0021652653,39:0.0038824294):0.04393014936):0.008662905504,(35:0.0188431592,(36:0.0081932018,37:0.0088864079):0.005660221315):0.04810898555):0.02307971003):0.03874604942):0.01225287262,(8:0.0667144507,(16:0.0678111124,((49:0.0206324479,(50:0.0098625734,51:0.0132094554):0.01117282727):0.02016425083,(52:0.0215587188,53:0.0146117416):0.02157386624):0.01695851346):0.04000684394):0.0419940758):0.0250668727,40:0.1306451588):0.06493039107,34:0.1409799099):0.1924152947):0.06276364943,14:0.4778506243):0.04937649759):0.02023302479,48:0.1740975011):0.03303715736,(((13:0.2103516549,24:0.1595110751):0.03684813294,(((28:0.0163334690,29:0.0142991717):0.1343344944,(41:0.2155494466,42:0.3451585129):0.03701802282):0.0261293986,(((55:0.0171570766,(((56:0.0001049197,57:0.0089277782):0.01371384135,(59:0.0083142905,61:0.0071195099):0.01911024358):0.003958823187,(58:0.0000010015,60:0.0000010015):0.01629737168):0.0073205262):0.04343908191,67:0.0574461936):0.01117141309,(65:0.0751471932,66:0.0587820198):0.02725371021):0.1997562688):0.01229992391):0.01536404394,((23:0.0958179227,25:0.0525282159):0.04489193361,26:0.1118688848):0.1676989306):0.01916718434):0.06898783364,(27:0.5199718558,(43:0.1475729679,62:0.2011670925):0.02978723357):0.09706111833):0.04157556206,((17:0.1184891854,18:0.1460995846):0.08213160644,54:0.3837181768):0.09084297174):0.04714476169,(4:0.2953356780,5:0.2283142739):0.1468503956):0.05737309185);
 RateGamma!gamma_shape: 0.3349470081
 RateGammaInvar!gamma_shape: 0.5666099111
 RateGammaInvar!p_invar: 0.3244668223
 RateInvar!p_invar: 0.0948338378
 StopRule!curIteration: 0
 StopRule!start_real_time: 1617085270
 StopRule!time_vec: 
 VT: -16167.94381 1 13.81421952
 VT+F: -15901.22193 20 12.7899434
 VT+F+G4: -12725.15661 21 12.7899434
 VT+F+I: -14103.03236 21 12.7899434
 VT+F+I+G4: -12709.57416 22 12.82521294
 VT+G4: -12788.82882 2 13.81421952
 VT+I: -14195.50973 2 13.81421952
 VT+I+G4: -12771.35395 3 12.7899434
 WAG: -15885.72143 1 13.09505277
 WAG+F: -15860.39768 20 12.87397988
 WAG+F+G4: -12682.49361 21 12.87397988
 WAG+F+I: -14066.20421 21 12.87397988
 WAG+F+I+G4: -12668.48378 22 12.90120747
 WAG+G4: -12778.21591 2 13.09505277
 WAG+I: -14080.97635 2 13.09505277
 WAG+I+G4: -12772.44885 3 12.87397988
 best_model_AIC: mtZOA+I+G4
 best_model_AICc: mtZOA+I+G4
 best_model_BIC: mtZOA+I+G4
 best_model_list_BIC: mtZOA+I+G4 mtZOA+G4 LG+I+G4 cpREV+I+G4 LG+G4 cpREV+F+I+G4 mtZOA+F+I+G4 cpREV+G4 cpREV+F+G4 LG+F+I+G4 mtInv+F+I+G4 LG+F+G4 mtZOA+F+G4 mtART+I+G4 mtInv+I+G4 WAG+F+I+G4 WAG+F+G4 mtInv+F+G4 mtMet+I+G4 mtART+F+I+G4 mtART+G4 mtInv+G4 VT+I+G4 VT+F+I+G4 WAG+I+G4 rtREV+F+I+G4 WAG+G4 JTT+I+G4 VT+F+G4 JTTDCMut+I+G4 VT+G4 JTT+F+I+G4 JTTDCMut+F+I+G4 rtREV+F+G4 JTT+G4 JTTDCMut+G4 Blosum62+I+G4 mtART+F+G4 mtMet+G4 mtMet+F+I+G4 JTTDCMut+F+G4 PMB+I+G4 JTT+F+G4 Blosum62+G4 Blosum62+F+I+G4 Blosum62+F+G4 PMB+G4 Dayhoff+F+I+G4 PMB+F+I+G4 mtREV+F+I+G4 DCMut+F+I+G4 PMB+F+G4 Dayhoff+F+G4 mtMet+F+G4 DCMut+F+G4 rtREV+I+G4 mtREV+F+G4 FLU+I+G4 rtREV+G4 FLU+F+I+G4 FLU+G4 Dayhoff+I+G4 DCMut+I+G4 mtREV+I+G4 DCMut+G4 Dayhoff+G4 FLU+F+G4 mtREV+G4 mtVer+F+I+G4 mtVer+I+G4 mtVer+F+G4 mtVer+G4 HIVb+F+I+G4 HIVb+I+G4 HIVb+F+G4 HIVb+G4 mtMAM+F+I+G4 mtMAM+I+G4 mtMAM+F+G4 mtMAM+G4 HIVw+F+I+G4 HIVw+F+G4 HIVw+I+G4 HIVw+G4 cpREV+I LG+I WAG+I cpREV+F+I WAG+F+I LG+F+I VT+F+I VT+I PMB+I PMB+F+I Dayhoff+F+I rtREV+F+I Blosum62+F+I Blosum62+I JTT+I JTTDCMut+I JTT+F+I DCMut+F+I DCMut+I mtInv+I mtZOA+I mtART+I mtInv+F+I JTTDCMut+F+I rtREV+I Dayhoff+I mtREV+I FLU+I mtREV+F+I mtMet+I mtZOA+F+I mtART+F+I mtMet+F+I FLU+F+I HIVb+I HIVb+F+I mtVer+F+I mtVer+I mtMAM+I HIVw+I mtMAM+F+I HIVw+F+I cpREV cpREV+F LG WAG LG+F mtART WAG+F Dayhoff+F VT+F rtREV+F mtZOA PMB+F mtREV mtMet DCMut+F JTT+F mtInv+F mtZOA+F mtInv PMB Blosum62+F DCMut VT mtREV+F mtART+F FLU JTTDCMut+F JTTDCMut Blosum62 JTT mtMet+F rtREV FLU+F Dayhoff HIVb+F mtMAM mtVer+F HIVb mtVer mtMAM+F HIVw HIVw+F
 best_score_AIC: 25206.1877
 best_score_AICc: 25206.22108
 best_score_BIC: 25219.93793
 best_tree_AIC: (0:0.9255140264,1:0.4860621864,((((((((2:0.4062158557,64:0.6278341511):0.05792952863,68:0.4525842354):0.02856326448,((((((3:0.1065761273,(9:0.2551148466,(15:0.0997866624,47:0.1998555298):0.08612292601):0.01877933668):0.02522124688,(44:0.0006601759,45:0.0016794802):0.2416611644):0.02011026247,((12:0.3192082923,63:0.6169700276):0.211730082,(19:0.0866489951,20:0.1264443268):0.0992648966):0.06236185684):0.1006091127,((21:0.2110913269,(22:0.1500874664,30:0.1304256945):0.1308413433):0.07138674132,46:0.1985168523):0.05914037168):0.03878797847,(((((6:0.0134039919,7:0.0149230441):0.07766009108,((((10:0.0153567911,32:0.0096535137):0.003449252495,33:0.0093279190):0.06381326178,11:0.0547271253):0.02138982597,((31:0.0364730465,(38:0.0022021526,39:0.0039485695):0.04467853484):0.00881048508,(35:0.0191641676,(36:0.0083327793,37:0.0090377952):0.005756647744):0.04892856089):0.02347289149):0.03940611961):0.01246161017,(8:0.0678509848,(16:0.0689663296,((49:0.0209839381,(50:0.0100305904,51:0.0134344892):0.01136316538):0.0205077651,(52:0.0219259889,53:0.0148606644):0.02194139446):0.0172474154):0.04068839275):0.04270947872):0.02549390705,40:0.1328708041):0.06603653258,34:0.1433816163):0.1956932443):0.06383287878,14:0.4859911945):0.050217666):0.02057771065,48:0.1770633922):0.03359997196,(((13:0.2139351652,24:0.1622284747):0.03747587058,(((28:0.0166117230,29:0.0145427696):0.1366229907,(41:0.2192215053,42:0.3510385662):0.03764865464):0.02657453399,(((55:0.0174493613,(((56:0.0001067069,57:0.0090798703):0.01394746769,(59:0.0084559315,61:0.0072407964):0.01943580196):0.004026264933,(58:0.0000010183,60:0.0000010183):0.01657501053):0.007445237266):0.04417910167,67:0.0584248358):0.01136172711,(65:0.0764273862,66:0.0597834192):0.02771799914):0.203159278):0.01250946301):0.01562578282,((23:0.0974502582,25:0.0534230766):0.04565670386,26:0.1137746614):0.1705558171):0.01949371277):0.070163097,(27:0.5288299951,(43:0.1500869921,62:0.2045941360):0.03029468305):0.09871463262):0.04228383529,((17:0.1205077441,18:0.1485885087):0.08353078451,54:0.3902551252):0.09239055491):0.04794791068,(4:0.3003669593,5:0.2322037916):0.1493521106):0.05835048873);
 best_tree_AICc: (0:0.9255140264,1:0.4860621864,((((((((2:0.4062158557,64:0.6278341511):0.05792952863,68:0.4525842354):0.02856326448,((((((3:0.1065761273,(9:0.2551148466,(15:0.0997866624,47:0.1998555298):0.08612292601):0.01877933668):0.02522124688,(44:0.0006601759,45:0.0016794802):0.2416611644):0.02011026247,((12:0.3192082923,63:0.6169700276):0.211730082,(19:0.0866489951,20:0.1264443268):0.0992648966):0.06236185684):0.1006091127,((21:0.2110913269,(22:0.1500874664,30:0.1304256945):0.1308413433):0.07138674132,46:0.1985168523):0.05914037168):0.03878797847,(((((6:0.0134039919,7:0.0149230441):0.07766009108,((((10:0.0153567911,32:0.0096535137):0.003449252495,33:0.0093279190):0.06381326178,11:0.0547271253):0.02138982597,((31:0.0364730465,(38:0.0022021526,39:0.0039485695):0.04467853484):0.00881048508,(35:0.0191641676,(36:0.0083327793,37:0.0090377952):0.005756647744):0.04892856089):0.02347289149):0.03940611961):0.01246161017,(8:0.0678509848,(16:0.0689663296,((49:0.0209839381,(50:0.0100305904,51:0.0134344892):0.01136316538):0.0205077651,(52:0.0219259889,53:0.0148606644):0.02194139446):0.0172474154):0.04068839275):0.04270947872):0.02549390705,40:0.1328708041):0.06603653258,34:0.1433816163):0.1956932443):0.06383287878,14:0.4859911945):0.050217666):0.02057771065,48:0.1770633922):0.03359997196,(((13:0.2139351652,24:0.1622284747):0.03747587058,(((28:0.0166117230,29:0.0145427696):0.1366229907,(41:0.2192215053,42:0.3510385662):0.03764865464):0.02657453399,(((55:0.0174493613,(((56:0.0001067069,57:0.0090798703):0.01394746769,(59:0.0084559315,61:0.0072407964):0.01943580196):0.004026264933,(58:0.0000010183,60:0.0000010183):0.01657501053):0.007445237266):0.04417910167,67:0.0584248358):0.01136172711,(65:0.0764273862,66:0.0597834192):0.02771799914):0.203159278):0.01250946301):0.01562578282,((23:0.0974502582,25:0.0534230766):0.04565670386,26:0.1137746614):0.1705558171):0.01949371277):0.070163097,(27:0.5288299951,(43:0.1500869921,62:0.2045941360):0.03029468305):0.09871463262):0.04228383529,((17:0.1205077441,18:0.1485885087):0.08353078451,54:0.3902551252):0.09239055491):0.04794791068,(4:0.3003669593,5:0.2322037916):0.1493521106):0.05835048873);
 best_tree_BIC: (0:0.9255140264,1:0.4860621864,((((((((2:0.4062158557,64:0.6278341511):0.05792952863,68:0.4525842354):0.02856326448,((((((3:0.1065761273,(9:0.2551148466,(15:0.0997866624,47:0.1998555298):0.08612292601):0.01877933668):0.02522124688,(44:0.0006601759,45:0.0016794802):0.2416611644):0.02011026247,((12:0.3192082923,63:0.6169700276):0.211730082,(19:0.0866489951,20:0.1264443268):0.0992648966):0.06236185684):0.1006091127,((21:0.2110913269,(22:0.1500874664,30:0.1304256945):0.1308413433):0.07138674132,46:0.1985168523):0.05914037168):0.03878797847,(((((6:0.0134039919,7:0.0149230441):0.07766009108,((((10:0.0153567911,32:0.0096535137):0.003449252495,33:0.0093279190):0.06381326178,11:0.0547271253):0.02138982597,((31:0.0364730465,(38:0.0022021526,39:0.0039485695):0.04467853484):0.00881048508,(35:0.0191641676,(36:0.0083327793,37:0.0090377952):0.005756647744):0.04892856089):0.02347289149):0.03940611961):0.01246161017,(8:0.0678509848,(16:0.0689663296,((49:0.0209839381,(50:0.0100305904,51:0.0134344892):0.01136316538):0.0205077651,(52:0.0219259889,53:0.0148606644):0.02194139446):0.0172474154):0.04068839275):0.04270947872):0.02549390705,40:0.1328708041):0.06603653258,34:0.1433816163):0.1956932443):0.06383287878,14:0.4859911945):0.050217666):0.02057771065,48:0.1770633922):0.03359997196,(((13:0.2139351652,24:0.1622284747):0.03747587058,(((28:0.0166117230,29:0.0145427696):0.1366229907,(41:0.2192215053,42:0.3510385662):0.03764865464):0.02657453399,(((55:0.0174493613,(((56:0.0001067069,57:0.0090798703):0.01394746769,(59:0.0084559315,61:0.0072407964):0.01943580196):0.004026264933,(58:0.0000010183,60:0.0000010183):0.01657501053):0.007445237266):0.04417910167,67:0.0584248358):0.01136172711,(65:0.0764273862,66:0.0597834192):0.02771799914):0.203159278):0.01250946301):0.01562578282,((23:0.0974502582,25:0.0534230766):0.04565670386,26:0.1137746614):0.1705558171):0.01949371277):0.070163097,(27:0.5288299951,(43:0.1500869921,62:0.2045941360):0.03029468305):0.09871463262):0.04228383529,((17:0.1205077441,18:0.1485885087):0.08353078451,54:0.3902551252):0.09239055491):0.04794791068,(4:0.3003669593,5:0.2322037916):0.1493521106):0.05835048873);
 boot_consense_logl: 0
 contree_rfdist: -1
 cpREV: -15536.23517 1 12.90120747
 cpREV+F: -15736.93685 20 12.99933523
 cpREV+F+G4: -12622.37015 21 12.99933523
 cpREV+F+I: -14054.42359 21 12.99933523
 cpREV+F+I+G4: -12608.68234 22 13.02935949
 cpREV+G4: -12684.73836 2 12.90120747
 cpREV+I: -13950.78248 2 12.90120747
 cpREV+I+G4: -12668.1564 3 12.99933523
 mtART: -15917.2829 1 13.12044564
 mtART+F: -16126.19346 20 13.80963494
 mtART+F+G4: -12741.803 21 17.65244887
 mtART+F+I: -14436.84481 21 13.80963494
 mtART+F+I+G4: -12698.67985 22 14.38888515
 mtART+G4: -12771.63162 2 18.55946145
 mtART+I: -14336.57632 2 13.12044564
 mtART+I+G4: -12725.76199 3 15.19236551
 mtInv: -16087.79597 1 13.80914752
 mtInv+F: -16010.1859 20 13.49174617
 mtInv+F+G4: -12686.32799 21 13.80909536
 mtInv+F+I: -14284.25403 21 13.49174617
 mtInv+F+I+G4: -12643.54042 22 13.8098416
 mtInv+G4: -12773.49198 2 15.91143989
 mtInv+I: -14323.70936 2 13.80914752
 mtInv+I+G4: -12726.85019 3 13.49174617
 mtMAM: -16424.28204 1 12.55049689
 mtMAM+F: -16566.77503 20 13.81742495
 mtMAM+F+G4: -13152.33323 21 23.30659943
 mtMAM+F+I: -14889.07385 21 13.81742495
 mtMAM+F+I+G4: -13099.97112 22 20.25242018
 mtMAM+G4: -13226.43048 2 21.74410251
 mtMAM+I: -14880.1856 2 12.55049689
 mtMAM+I+G4: -13185.16894 3 16.64687817
 mtMet: -16057.55249 1 13.28495159
 mtMet+F: -16186.91529 20 13.81502029
 mtMet+F+G4: -12796.97745 21 15.16900115
 mtMet+F+I: -14481.82916 21 13.81502029
 mtMet+F+I+G4: -12745.00292 22 14.00191795
 mtMet+G4: -12805.74099 2 16.62852983
 mtMet+I: -14398.62763 2 13.28495159
 mtMet+I+G4: -12756.71204 3 14.51938092
 mtREV: -16051.80893 1 13.02935949
 mtREV+F: -16107.81295 20 13.33887588
 mtREV+F+G4: -12810.08665 21 13.33887588
 mtREV+F+I: -14327.96386 21 13.33887588
 mtREV+F+I+G4: -12769.66486 22 13.38852183
 mtREV+G4: -12956.29905 2 13.02935949
 mtREV+I: -14382.91731 2 13.02935949
 mtREV+I+G4: -12914.59985 3 13.33887588
 mtVer: -16536.43381 1 13.80672099
 mtVer+F: -16396.01989 20 13.80770199
 mtVer+F+G4: -12982.46718 21 16.0216421
 mtVer+F+I: -14665.81859 21 13.80770199
 mtVer+F+I+G4: -12932.87694 22 16.27528688
 mtVer+G4: -13069.0499 2 17.65039037
 mtVer+I: -14819.1465 2 13.80672099
 mtVer+I+G4: -13022.89779 3 15.27373649
 mtZOA: -16016.8132 1 13.81240625
 mtZOA+F: -16024.52688 20 13.81545649
 mtZOA+F+G4: -12660.35053 21 15.18327904
 mtZOA+F+I: -14339.95314 21 13.81545649
 mtZOA+F+I+G4: -12611.65211 22 13.94967789
 mtZOA+G4: -12651.06895 2 16.52895801
 mtZOA+I: -14326.6578 2 13.81240625
 mtZOA+I+G4: -12600.09385 3 14.04510338
 rtREV: -16270.07132 1 13.38852183
 rtREV+F: -15942.43786 20 13.00677656
 rtREV+F+G4: -12735.78804 21 13.00677656
 rtREV+F+I: -14177.11907 21 13.00677656
 rtREV+F+I+G4: -12710.9506 22 13.12044564
 rtREV+G4: -12881.23607 2 13.38852183
 rtREV+I: -14351.30791 2 13.38852183
 rtREV+I+G4: -12867.91274 3 13.00677656
cox2_mafft:
 Blosum62: -11363.1765 1 13.80947985
 Blosum62+F: -11198.58837 20 13.46954632
 Blosum62+F+G4: -10246.09954 21 13.46954632
 Blosum62+F+I: -10729.29405 21 13.46954632
 Blosum62+F+I+G4: -10236.75229 22 13.47762694
 Blosum62+G4: -10362.05012 2 13.80947985
 Blosum62+I: -10864.42982 2 13.80947985
 Blosum62+I+G4: -10351.94691 3 13.46954632
 DCMut: -11504.24838 1 13.81132483
 DCMut+F: -11200.79866 20 13.81997507
 DCMut+F+G4: -10212.39794 21 13.81997507
 DCMut+F+I: -10737.04059 21 13.81997507
 DCMut+F+I+G4: -10200.43868 22 14.04898102
 DCMut+G4: -10479.9207 2 15.67645996
 DCMut+I: -11015.51547 2 13.81132483
 DCMut+I+G4: -10464.68238 3 15.04709589
 Dayhoff: -11504.68535 1 13.81362935
 Dayhoff+F: -11200.08052 20 13.81104081
 Dayhoff+F+G4: -10212.31039 21 13.81104081
 Dayhoff+F+I: -10736.99609 21 13.81104081
 Dayhoff+F+I+G4: -10200.30755 22 14.1040206
 Dayhoff+G4: -10479.84266 2 15.79345696
 Dayhoff+I: -11016.25728 2 13.81362935
 Dayhoff+I+G4: -10464.62546 3 15.20064825
 FLU: -11424.71968 1 13.80957785
 FLU+F: -11359.86153 20 13.82005599
 FLU+F+G4: -10337.60498 21 13.86311059
 FLU+F+I: -10919.71836 21 13.82005599
 FLU+F+I+G4: -10330.49026 22 15.15043252
 FLU+G4: -10435.56444 2 15.32496581
 FLU+I: -10968.38318 2 13.80957785
 FLU+I+G4: -10423.13252 3 17.06799249
 HIVb: -11616.47208 1 13.57620411
 HIVb+F: -11458.9446 20 13.80977189
 HIVb+F+G4: -10402.77628 21 14.21817061
 HIVb+F+I: -10980.78634 21 13.80977189
 HIVb+F+I+G4: -10397.41725 22 14.3759574
 HIVb+G4: -10577.1224 2 13.57620411
 HIVb+I: -11125.96471 2 13.57620411
 HIVb+I+G4: -10566.7019 3 14.12228999
 HIVw: -11980.90764 1 13.81371837
 HIVw+F: -11789.86655 20 13.81642228
 HIVw+F+G4: -10665.06378 21 14.66290068
 HIVw+F+I: -11237.53707 21 13.81642228
 HIVw+F+I+G4: -10647.26491 22 18.39027693
 HIVw+G4: -10873.38434 2 22.01353932
 HIVw+I: -11442.8021 2 13.81371837
 HIVw+I+G4: -10850.42753 3 20.63587962
 JTT: -11354.18688 1 13.80832847
 JTT+F: -11199.21459 20 13.82079506
 JTT+F+G4: -10187.09431 21 13.82079506
 JTT+F+I: -10721.0854 21 13.82079506
 JTT+F+I+G4: -10179.43052 22 13.8262875
 JTT+G4: -10345.4172 2 13.80832847
 JTT+I: -10859.21944 2 13.80832847
 JTT+I+G4: -10333.22891 3 14.59192013
 JTTDCMut: -11357.49496 1 13.8182125
 JTTDCMut+F: -11197.27983 20 13.82081338
 JTTDCMut+F+G4: -10185.42976 21 13.82081338
 JTTDCMut+F+I: -10720.6868 21 13.82081338
 JTTDCMut+F+I+G4: -10177.7932 22 13.86944028
 JTTDCMut+G4: -10345.93536 2 13.8182125
 JTTDCMut+I: -10861.97678 2 13.8182125
 JTTDCMut+I+G4: -10333.43958 3 14.56003668
 LG: -11253.08612 1 13.14627771
 LG+F: -11156.90129 20 13.33365541
 LG+F+G4: -10183.94409 21 13.66644068
 LG+F+I: -10720.66666 21 13.33365541
 LG+F+I+G4: -10177.11622 22 13.87544867
 LG+G4: -10281.89743 2 13.14627771
 LG+I: -10800.28881 2 13.14627771
 LG+I+G4: -10273.76206 3 13.33365541
 PMB: -11376.2274 1 13.81680583
 PMB+F: -11197.39937 20 13.53439263
 PMB+F+G4: -10246.81493 21 13.53439263
 PMB+F+I: -10725.18017 21 13.53439263
 PMB+F+I+G4: -10236.75457 22 13.57620411
 PMB+G4: -10370.66113 2 13.81680583
 PMB+I: -10868.24279 2 13.81680583
 PMB+I+G4: -10359.53197 3 13.53439263
 PhyloTree!newick: (0:0.8915960048,1:0.4682490931,((((((((2:0.3913289518,64:0.6048254318):0.05580654086,68:0.4359980346):0.02751648466,((((((3:0.1026703500,(9:0.2457654574,(15:0.0961297043,47:0.1925312712):0.08296671305):0.01809111596):0.0242969445,(44:0.0006359819,45:0.0016179313):0.2328048227):0.0193732663,((12:0.3075100217,63:0.5943594544):0.2039706476,(19:0.0834735030,20:0.1218104242):0.09562705955):0.06007643412):0.09692201307,((21:0.2033553009,(22:0.1445870961,30:0.1256458840):0.1260463002):0.06877057669,46:0.1912416529):0.05697300916):0.03736648571,(((((6:0.0129127659,7:0.0143761479):0.07481402216,((((10:0.0147939993,32:0.0092997344):0.003322845093,33:0.0089860716):0.06147464823,11:0.0527214982):0.02060593664,((31:0.0351363910,(38:0.0021214488,39:0.0038038633):0.04304116633):0.008487600476,(35:0.0184618433,(36:0.0080274011,37:0.0087065802):0.005545679466):0.04713543848):0.02261266248):0.03796197326):0.01200491996,(8:0.0653643973,(16:0.0664388678,((49:0.0202149237,(50:0.0096629918,51:0.0129421455):0.01094673076):0.01975620134,(52:0.0211224510,53:0.0143160543):0.02113729134):0.01661533616):0.03919725405):0.04114427173):0.02455961235,40:0.1280013859):0.06361644119,34:0.1381270002):0.1885215241):0.06149354638,14:0.4681807026):0.04837730075):0.01982358357,48:0.1705744146):0.03236860801,(((13:0.2060949195,24:0.1562831638):0.03610246364,(((28:0.0160029406,29:0.0140098096):0.1316160633,(41:0.2111875273,42:0.3381737869):0.03626891555):0.0256006367,(((55:0.0168098811,(((56:0.0001027966,57:0.0087471138):0.01343632421,(59:0.0081460407,61:0.0069754379):0.01872352323):0.003878711319,(58:0.0000009809,60:0.0000009809):0.01596757342):0.00717238596):0.04256003623,67:0.0562836959):0.01094534518,(65:0.0736264931,66:0.0575924903):0.0267021964):0.1957139443):0.01205101915):0.0150531328,((23:0.0938789234,25:0.0514652406):0.04398348764,26:0.1096050744):0.1643053276):0.01877931174):0.06759177619,(27:0.5094495572,(43:0.1445866390,62:0.1970962174):0.0291844506):0.095096962):0.04073422715,((17:0.1160914047,18:0.1431430714):0.08046956776,54:0.3759531465):0.08900464749):0.04619072687,(4:0.2893591813,5:0.2236940412):0.1438786892):0.05621207365);
 RateGamma!gamma_shape: 0.5980833367
 RateGammaInvar!gamma_shape: 0.9228089738
 RateGammaInvar!p_invar: 0.1338339921
 RateInvar!p_invar: 0.06761212114
 StopRule!curIteration: 0
 StopRule!start_real_time: 1617085270
 StopRule!time_vec: 
 VT: -11307.11252 1 13.81416704
 VT+F: -11136.28863 20 13.16112813
 VT+F+G4: -10195.53746 21 13.16112813
 VT+F+I: -10668.98276 21 13.16112813
 VT+F+I+G4: -10187.20909 22 13.14627771
 VT+G4: -10313.74314 2 13.81416704
 VT+I: -10802.61522 2 13.81416704
 VT+I+G4: -10302.18338 3 13.16112813
 WAG: -11336.96247 1 13.81246121
 WAG+F: -11154.01615 20 13.80523987
 WAG+F+G4: -10172.25423 21 13.80523987
 WAG+F+I: -10681.55044 21 13.80523987
 WAG+F+I+G4: -10163.22628 22 13.79538082
 WAG+G4: -10337.20201 2 13.81246121
 WAG+I: -10842.1358 2 13.81246121
 WAG+I+G4: -10324.88598 3 13.80523987
 best_model_AIC: mtInv+F+I+G4
 best_model_AICc: mtInv+F+I+G4
 best_model_BIC: mtInv+F+I+G4
 best_model_list_BIC: mtInv+F+I+G4 mtInv+F+G4 mtZOA+F+I+G4 mtZOA+F+G4 cpREV+F+I+G4 WAG+F+I+G4 WAG+F+G4 cpREV+F+G4 LG+F+I+G4 JTTDCMut+F+I+G4 JTT+F+I+G4 LG+F+G4 JTTDCMut+F+G4 JTT+F+G4 VT+F+I+G4 mtART+F+I+G4 mtART+F+G4 VT+F+G4 Dayhoff+F+I+G4 DCMut+F+I+G4 mtMet+F+I+G4 mtMet+F+G4 cpREV+I+G4 Dayhoff+F+G4 DCMut+F+G4 rtREV+F+I+G4 mtInv+I+G4 rtREV+F+G4 cpREV+G4 LG+I+G4 mtInv+G4 LG+G4 mtZOA+I+G4 mtZOA+G4 mtREV+F+I+G4 Blosum62+F+I+G4 PMB+F+I+G4 mtREV+F+G4 mtMet+I+G4 mtMet+G4 Blosum62+F+G4 PMB+F+G4 VT+I+G4 VT+G4 mtART+I+G4 mtART+G4 WAG+I+G4 JTT+I+G4 JTTDCMut+I+G4 WAG+G4 JTT+G4 JTTDCMut+G4 Blosum62+I+G4 Blosum62+G4 PMB+I+G4 PMB+G4 rtREV+I+G4 rtREV+G4 FLU+F+I+G4 FLU+F+G4 mtREV+I+G4 mtREV+G4 mtVer+F+I+G4 FLU+I+G4 mtVer+F+G4 FLU+G4 HIVb+F+I+G4 HIVb+F+G4 mtMAM+F+I+G4 Dayhoff+I+G4 DCMut+I+G4 mtMAM+F+G4 Dayhoff+G4 DCMut+G4 mtVer+G4 mtVer+I+G4 HIVb+I+G4 HIVb+G4 mtMAM+G4 mtMAM+I+G4 HIVw+F+I+G4 HIVw+F+G4 VT+F+I cpREV+F+I WAG+F+I mtInv+F+I LG+F+I JTTDCMut+F+I JTT+F+I PMB+F+I Blosum62+F+I Dayhoff+F+I DCMut+F+I cpREV+I LG+I VT+I mtZOA+F+I rtREV+F+I mtMet+F+I mtInv+I WAG+I HIVw+I+G4 JTT+I mtREV+F+I JTTDCMut+I Blosum62+I mtART+F+I PMB+I HIVw+G4 mtMet+I mtZOA+I rtREV+I FLU+I mtART+I FLU+F+I mtREV+I DCMut+I Dayhoff+I HIVb+F+I mtVer+F+I HIVb+I mtMAM+F+I mtInv+F mtVer+I cpREV+F mtZOA+F VT+F WAG+F LG+F mtInv mtART+F mtMet mtMet+F JTTDCMut+F PMB+F LG Blosum62+F JTT+F Dayhoff+F mtREV+F DCMut+F rtREV+F cpREV mtZOA HIVw+F+I VT mtART mtMAM+I WAG mtREV JTT JTTDCMut Blosum62 PMB FLU+F FLU HIVw+I rtREV mtVer+F DCMut Dayhoff HIVb+F mtMAM+F mtVer HIVb mtMAM HIVw+F HIVw
 best_score_AIC: 20320.89128
 best_score_AICc: 20324.177
 best_score_BIC: 20404.53789
 best_tree_AIC: (0:0.8915960048,1:0.4682490931,((((((((2:0.3913289518,64:0.6048254318):0.05580654086,68:0.4359980346):0.02751648466,((((((3:0.1026703500,(9:0.2457654574,(15:0.0961297043,47:0.1925312712):0.08296671305):0.01809111596):0.0242969445,(44:0.0006359819,45:0.0016179313):0.2328048227):0.0193732663,((12:0.3075100217,63:0.5943594544):0.2039706476,(19:0.0834735030,20:0.1218104242):0.09562705955):0.06007643412):0.09692201307,((21:0.2033553009,(22:0.1445870961,30:0.1256458840):0.1260463002):0.06877057669,46:0.1912416529):0.05697300916):0.03736648571,(((((6:0.0129127659,7:0.0143761479):0.07481402216,((((10:0.0147939993,32:0.0092997344):0.003322845093,33:0.0089860716):0.06147464823,11:0.0527214982):0.02060593664,((31:0.0351363910,(38:0.0021214488,39:0.0038038633):0.04304116633):0.008487600476,(35:0.0184618433,(36:0.0080274011,37:0.0087065802):0.005545679466):0.04713543848):0.02261266248):0.03796197326):0.01200491996,(8:0.0653643973,(16:0.0664388678,((49:0.0202149237,(50:0.0096629918,51:0.0129421455):0.01094673076):0.01975620134,(52:0.0211224510,53:0.0143160543):0.02113729134):0.01661533616):0.03919725405):0.04114427173):0.02455961235,40:0.1280013859):0.06361644119,34:0.1381270002):0.1885215241):0.06149354638,14:0.4681807026):0.04837730075):0.01982358357,48:0.1705744146):0.03236860801,(((13:0.2060949195,24:0.1562831638):0.03610246364,(((28:0.0160029406,29:0.0140098096):0.1316160633,(41:0.2111875273,42:0.3381737869):0.03626891555):0.0256006367,(((55:0.0168098811,(((56:0.0001027966,57:0.0087471138):0.01343632421,(59:0.0081460407,61:0.0069754379):0.01872352323):0.003878711319,(58:0.0000009809,60:0.0000009809):0.01596757342):0.00717238596):0.04256003623,67:0.0562836959):0.01094534518,(65:0.0736264931,66:0.0575924903):0.0267021964):0.1957139443):0.01205101915):0.0150531328,((23:0.0938789234,25:0.0514652406):0.04398348764,26:0.1096050744):0.1643053276):0.01877931174):0.06759177619,(27:0.5094495572,(43:0.1445866390,62:0.1970962174):0.0291844506):0.095096962):0.04073422715,((17:0.1160914047,18:0.1431430714):0.08046956776,54:0.3759531465):0.08900464749):0.04619072687,(4:0.2893591813,5:0.2236940412):0.1438786892):0.05621207365);
 best_tree_AICc: (0:0.8915960048,1:0.4682490931,((((((((2:0.3913289518,64:0.6048254318):0.05580654086,68:0.4359980346):0.02751648466,((((((3:0.1026703500,(9:0.2457654574,(15:0.0961297043,47:0.1925312712):0.08296671305):0.01809111596):0.0242969445,(44:0.0006359819,45:0.0016179313):0.2328048227):0.0193732663,((12:0.3075100217,63:0.5943594544):0.2039706476,(19:0.0834735030,20:0.1218104242):0.09562705955):0.06007643412):0.09692201307,((21:0.2033553009,(22:0.1445870961,30:0.1256458840):0.1260463002):0.06877057669,46:0.1912416529):0.05697300916):0.03736648571,(((((6:0.0129127659,7:0.0143761479):0.07481402216,((((10:0.0147939993,32:0.0092997344):0.003322845093,33:0.0089860716):0.06147464823,11:0.0527214982):0.02060593664,((31:0.0351363910,(38:0.0021214488,39:0.0038038633):0.04304116633):0.008487600476,(35:0.0184618433,(36:0.0080274011,37:0.0087065802):0.005545679466):0.04713543848):0.02261266248):0.03796197326):0.01200491996,(8:0.0653643973,(16:0.0664388678,((49:0.0202149237,(50:0.0096629918,51:0.0129421455):0.01094673076):0.01975620134,(52:0.0211224510,53:0.0143160543):0.02113729134):0.01661533616):0.03919725405):0.04114427173):0.02455961235,40:0.1280013859):0.06361644119,34:0.1381270002):0.1885215241):0.06149354638,14:0.4681807026):0.04837730075):0.01982358357,48:0.1705744146):0.03236860801,(((13:0.2060949195,24:0.1562831638):0.03610246364,(((28:0.0160029406,29:0.0140098096):0.1316160633,(41:0.2111875273,42:0.3381737869):0.03626891555):0.0256006367,(((55:0.0168098811,(((56:0.0001027966,57:0.0087471138):0.01343632421,(59:0.0081460407,61:0.0069754379):0.01872352323):0.003878711319,(58:0.0000009809,60:0.0000009809):0.01596757342):0.00717238596):0.04256003623,67:0.0562836959):0.01094534518,(65:0.0736264931,66:0.0575924903):0.0267021964):0.1957139443):0.01205101915):0.0150531328,((23:0.0938789234,25:0.0514652406):0.04398348764,26:0.1096050744):0.1643053276):0.01877931174):0.06759177619,(27:0.5094495572,(43:0.1445866390,62:0.1970962174):0.0291844506):0.095096962):0.04073422715,((17:0.1160914047,18:0.1431430714):0.08046956776,54:0.3759531465):0.08900464749):0.04619072687,(4:0.2893591813,5:0.2236940412):0.1438786892):0.05621207365);
 best_tree_BIC: (0:0.8915960048,1:0.4682490931,((((((((2:0.3913289518,64:0.6048254318):0.05580654086,68:0.4359980346):0.02751648466,((((((3:0.1026703500,(9:0.2457654574,(15:0.0961297043,47:0.1925312712):0.08296671305):0.01809111596):0.0242969445,(44:0.0006359819,45:0.0016179313):0.2328048227):0.0193732663,((12:0.3075100217,63:0.5943594544):0.2039706476,(19:0.0834735030,20:0.1218104242):0.09562705955):0.06007643412):0.09692201307,((21:0.2033553009,(22:0.1445870961,30:0.1256458840):0.1260463002):0.06877057669,46:0.1912416529):0.05697300916):0.03736648571,(((((6:0.0129127659,7:0.0143761479):0.07481402216,((((10:0.0147939993,32:0.0092997344):0.003322845093,33:0.0089860716):0.06147464823,11:0.0527214982):0.02060593664,((31:0.0351363910,(38:0.0021214488,39:0.0038038633):0.04304116633):0.008487600476,(35:0.0184618433,(36:0.0080274011,37:0.0087065802):0.005545679466):0.04713543848):0.02261266248):0.03796197326):0.01200491996,(8:0.0653643973,(16:0.0664388678,((49:0.0202149237,(50:0.0096629918,51:0.0129421455):0.01094673076):0.01975620134,(52:0.0211224510,53:0.0143160543):0.02113729134):0.01661533616):0.03919725405):0.04114427173):0.02455961235,40:0.1280013859):0.06361644119,34:0.1381270002):0.1885215241):0.06149354638,14:0.4681807026):0.04837730075):0.01982358357,48:0.1705744146):0.03236860801,(((13:0.2060949195,24:0.1562831638):0.03610246364,(((28:0.0160029406,29:0.0140098096):0.1316160633,(41:0.2111875273,42:0.3381737869):0.03626891555):0.0256006367,(((55:0.0168098811,(((56:0.0001027966,57:0.0087471138):0.01343632421,(59:0.0081460407,61:0.0069754379):0.01872352323):0.003878711319,(58:0.0000009809,60:0.0000009809):0.01596757342):0.00717238596):0.04256003623,67:0.0562836959):0.01094534518,(65:0.0736264931,66:0.0575924903):0.0267021964):0.1957139443):0.01205101915):0.0150531328,((23:0.0938789234,25:0.0514652406):0.04398348764,26:0.1096050744):0.1643053276):0.01877931174):0.06759177619,(27:0.5094495572,(43:0.1445866390,62:0.1970962174):0.0291844506):0.095096962):0.04073422715,((17:0.1160914047,18:0.1431430714):0.08046956776,54:0.3759531465):0.08900464749):0.04619072687,(4:0.2893591813,5:0.2236940412):0.1438786892):0.05621207365);
 boot_consense_logl: 0
 contree_rfdist: -1
 cpREV: -11259.98887 1 13.79538082
 cpREV+F: -11133.78745 20 13.81891055
 cpREV+F+G4: -10173.27206 21 13.81891055
 cpREV+F+I: -10673.2794 21 13.81891055
 cpREV+F+I+G4: -10161.71163 22 13.77043721
 cpREV+G4: -10276.48921 2 14.04626061
 cpREV+I: -10792.97726 2 13.79538082
 cpREV+I+G4: -10263.76585 3 13.90635988
 mtART: -11313.12243 1 13.76416301
 mtART+F: -11184.02382 20 13.81877382
 mtART+F+G4: -10194.7505 21 15.63654366
 mtART+F+I: -10813.04108 21 13.81877382
 mtART+F+I+G4: -10188.28053 22 15.67333628
 mtART+G4: -10322.14069 2 17.55656819
 mtART+I: -10968.60712 2 13.76416301
 mtART+I+G4: -10317.31779 3 16.8820644
 mtInv: -11215.85068 1 13.82002953
 mtInv+F: -11117.7686 20 13.81200363
 mtInv+F+G4: -10146.19726 21 13.81200363
 mtInv+F+I: -10692.71248 21 13.81200363
 mtInv+F+I+G4: -10138.44564 22 13.53038171
 mtInv+G4: -10278.07244 2 14.46142324
 mtInv+I: -10834.65821 2 13.82002953
 mtInv+I+G4: -10272.14412 3 14.72882657
 mtMAM: -11657.15548 1 13.80905271
 mtMAM+F: -11461.63709 20 13.81623504
 mtMAM+F+G4: -10412.84655 21 16.72673996
 mtMAM+F+I: -11079.47353 21 13.81623504
 mtMAM+F+I+G4: -10409.38696 22 17.28633225
 mtMAM+G4: -10589.08577 2 18.76502125
 mtMAM+I: -11320.09049 2 13.80905271
 mtMAM+I+G4: -10586.86359 3 18.17692401
 mtMet: -11241.30603 1 13.47762694
 mtMet+F: -11190.1487 20 13.81344616
 mtMet+F+G4: -10208.04406 21 13.81344616
 mtMet+F+I: -10778.52844 21 13.81344616
 mtMet+F+I+G4: -10201.9595 22 14.72074816
 mtMet+G4: -10300.65556 2 15.0231056
 mtMet+I: -10883.52538 2 13.47762694
 mtMet+I+G4: -10296.50926 3 15.35147968
 mtREV: -11347.18971 1 13.77043721
 mtREV+F: -11200.3814 20 13.81633201
 mtREV+F+G4: -10241.37839 21 13.81633201
 mtREV+F+I: -10804.1271 21 13.81633201
 mtREV+F+I+G4: -10234.90275 22 14.34390203
 mtREV+G4: -10424.99517 2 14.488224
 mtREV+I: -10994.15566 2 13.77043721
 mtREV+I+G4: -10419.1556 3 14.92052813
 mtVer: -11537.74882 1 13.81190443
 mtVer+F: -11413.3203 20 13.81704565
 mtVer+F+G4: -10370.92718 21 14.87854931
 mtVer+F+I: -10981.67634 21 13.81704565
 mtVer+F+I+G4: -10367.39865 22 15.04041828
 mtVer+G4: -10519.32614 2 15.91483244
 mtVer+I: -11174.40664 2 13.81190443
 mtVer+I+G4: -10518.49751 3 15.60970527
 mtZOA: -11264.21536 1 13.81804128
 mtZOA+F: -11134.91959 20 13.80855572
 mtZOA+F+G4: -10157.58882 21 14.6201387
 mtZOA+F+I: -10751.15586 21 13.80855572
 mtZOA+F+I+G4: -10150.82254 22 15.37248343
 mtZOA+G4: -10285.708 2 16.18949503
 mtZOA+I: -10908.54882 2 13.81804128
 mtZOA+I+G4: -10280.5666 3 15.95137745
 rtREV: -11446.72093 1 13.81038622
 rtREV+F: -11203.57859 20 13.54266212
 rtREV+F+G4: -10220.15468 21 13.54266212
 rtREV+F+I: -10760.5087 21 13.54266212
 rtREV+F+I+G4: -10212.61978 22 13.76416301
 rtREV+G4: -10384.29697 2 13.81038622
 rtREV+I: -10952.93458 2 13.81038622
 rtREV+I+G4: -10374.36214 3 13.54266212
cox3_mafft:
 Blosum62: -12774.70769 1 13.82432318
 Blosum62+F: -12617.47331 20 13.24859339
 Blosum62+F+G4: -11240.31307 21 14.95970828
 Blosum62+F+I: -11949.33903 21 13.24859339
 Blosum62+F+I+G4: -11225.56402 22 13.63354279
 Blosum62+G4: -11340.90158 2 14.39972874
 Blosum62+I: -12058.08836 2 13.82432318
 Blosum62+I+G4: -11327.05337 3 13.24859339
 DCMut: -12890.93236 1 13.81065654
 DCMut+F: -12638.71179 20 13.81973064
 DCMut+F+G4: -11221.30296 21 15.52903236
 DCMut+F+I: -11977.59071 21 13.81973064
 DCMut+F+I+G4: -11211.62829 22 15.0544417
 DCMut+G4: -11464.31123 2 17.81410648
 DCMut+I: -12193.48185 2 13.81065654
 DCMut+I+G4: -11445.81994 3 16.9132795
 Dayhoff: -12891.24528 1 13.81362935
 Dayhoff+F: -12638.53475 20 13.82000172
 Dayhoff+F+G4: -11220.68211 21 15.54616146
 Dayhoff+F+I: -11978.12827 21 13.82000172
 Dayhoff+F+I+G4: -11211.08428 22 15.09584965
 Dayhoff+G4: -11463.9436 2 17.84138885
 Dayhoff+I: -12194.40119 2 13.81362935
 Dayhoff+I+G4: -11445.46724 3 16.97233593
 FLU: -12846.18877 1 13.81896852
 FLU+F: -12758.92073 20 13.82312721
 FLU+F+G4: -11274.52059 21 19.23824308
 FLU+F+I: -12169.06711 21 13.82312721
 FLU+F+I+G4: -11266.45291 22 17.15384761
 FLU+G4: -11384.75464 2 19.24388193
 FLU+I: -12220.91806 2 13.81896852
 FLU+I+G4: -11376.53874 3 17.04583496
 HIVb: -13153.39155 1 13.82323985
 HIVb+F: -12911.62419 20 13.8235465
 HIVb+F+G4: -11391.84131 21 18.85292022
 HIVb+F+I: -12246.3552 21 13.8235465
 HIVb+F+I+G4: -11379.37301 22 16.87439031
 HIVb+G4: -11561.97279 2 17.28535631
 HIVb+I: -12389.77484 2 13.82323985
 HIVb+I+G4: -11545.37144 3 15.04424582
 HIVw: -13466.13623 1 13.8225558
 HIVw+F: -13264.65107 20 13.82462164
 HIVw+F+G4: -11626.78091 21 19.25672022
 HIVw+F+I: -12554.15656 21 13.82462164
 HIVw+F+I+G4: -11614.45139 22 16.81133517
 HIVw+G4: -11811.62376 2 20.24827197
 HIVw+I: -12754.53639 2 13.8225558
 HIVw+I+G4: -11802.86491 3 19.14027429
 JTT: -12816.30737 1 13.81790483
 JTT+F: -12646.54867 20 13.81635444
 JTT+F+G4: -11168.67266 21 16.95990668
 JTT+F+I: -11979.08333 21 13.81635444
 JTT+F+I+G4: -11158.59448 22 14.87947546
 JTT+G4: -11333.12518 2 16.53434697
 JTT+I: -12098.59542 2 13.81790483
 JTT+I+G4: -11318.99853 3 14.87877621
 JTTDCMut: -12817.48758 1 13.82237978
 JTTDCMut+F: -12648.64974 20 13.81635311
 JTTDCMut+F+G4: -11169.64185 21 16.94200673
 JTTDCMut+F+I: -11980.14226 21 13.81635311
 JTTDCMut+F+I+G4: -11159.64204 22 14.83859214
 JTTDCMut+G4: -11335.34038 2 16.3841752
 JTTDCMut+I: -12100.21854 2 13.82237978
 JTTDCMut+I+G4: -11321.42842 3 14.76934901
 LG: -12725.60397 1 13.67086053
 LG+F: -12638.2732 20 13.81674572
 LG+F+G4: -11137.07727 21 17.77946286
 LG+F+I: -11971.19169 21 13.81674572
 LG+F+I+G4: -11125.39074 22 16.14941498
 LG+G4: -11237.0931 2 17.10627202
 LG+I: -12027.01578 2 13.67086053
 LG+I+G4: -11224.50061 3 14.91154179
 PMB: -12774.37467 1 13.82177129
 PMB+F: -12649.98446 20 13.65086618
 PMB+F+G4: -11249.90723 21 14.81163855
 PMB+F+I: -11951.90159 21 13.65086618
 PMB+F+I+G4: -11234.46488 22 13.86672562
 PMB+G4: -11350.63536 2 13.82177129
 PMB+I: -12037.56302 2 13.82177129
 PMB+I+G4: -11337.35338 3 13.65086618
 PhyloTree!newick: (0:1.0122141628,1:0.5315954331,((((((((2:0.4442692719,64:0.6866482861):0.06335624062,68:0.4949813398):0.0312390088,((((((3:0.1165599461,(9:0.2790134497,(15:0.1091344593,47:0.2185775598):0.09419073395):0.02053854405):0.02758391828,(44:0.0007220195,45:0.0018368104):0.2642994554):0.02199414801,((12:0.3491110286,63:0.6747664354):0.2315644949,(19:0.0947660841,20:0.1382893555):0.1085638155):0.06820377972):0.1100339551,((21:0.2308659019,(22:0.1641473335,30:0.1426436891):0.1430982749):0.07807409563,46:0.2171134786):0.06468051287):0.04242155178,(((((6:0.0146596486,7:0.0163210025):0.08493511894,((((10:0.0167953820,32:0.0105578336):0.003772370949,33:0.0102017378):0.06979114901,11:0.0598538428):0.02339357826,((31:0.0398897622,(38:0.0024084452,39:0.0043184627):0.04886392256):0.009635832103,(35:0.0209594245,(36:0.0091133763,37:0.0098844358):0.006295917956):0.05351208187):0.02567178081):0.04309759897):0.01362898664,(8:0.0742071171,(16:0.0754269455,((49:0.0229496680,(50:0.0109702346,51:0.0146930031):0.01242764192):0.02242888782,(52:0.0239799673,53:0.0162527798):0.0239968164):0.01886311563):0.04449999269):0.04671040961):0.02788212073,40:0.1453178518):0.07222269088,34:0.1568132938):0.2140253606):0.06981260371,14:0.5315177905):0.05492194749):0.02250538569,48:0.1936503050):0.03674754416,(((13:0.2339761456,24:0.1774256843):0.04098652846,(((28:0.0181678732,29:0.0159051047):0.1494215345,(41:0.2397576989,42:0.3839230935):0.04117549856):0.02906397844,(((55:0.0190839798,(((56:0.0001167028,57:0.0099304527):0.01525403609,(59:0.0092480646,61:0.0079190985):0.0212565055):0.004403436646,(58:0.0000011133,60:0.0000011133):0.01812772142):0.008142690855):0.04831770364,67:0.0638979472):0.0124260689,(65:0.0835869374,66:0.0653837994):0.03031456088):0.222190796):0.01368132225):0.01708957214,((23:0.1065791860,25:0.0584276344):0.04993372435,26:0.1244328242):0.1865331145):0.02131984132):0.07673582296,(27:0.5783696368,(43:0.1641468146,62:0.2237600690):0.03313262298):0.1079620042):0.04624489289,((17:0.1317966470,18:0.1625079559):0.09135576663,54:0.4268133749):0.1010455009):0.0524395665,(4:0.3285046813,5:0.2539561364):0.1633430908):0.06381663529);
 RateGamma!gamma_shape: 0.4764827167
 RateGammaInvar!gamma_shape: 0.577323948
 RateGammaInvar!p_invar: 0.1351435802
 RateInvar!p_invar: 0.09073295293
 StopRule!curIteration: 0
 StopRule!start_real_time: 1617085270
 StopRule!time_vec: 
 VT: -12743.25791 1 13.81749356
 VT+F: -12566.78965 20 13.2423989
 VT+F+G4: -11185.20706 21 15.10923974
 VT+F+I: -11891.21259 21 13.2423989
 VT+F+I+G4: -11169.60832 22 13.67086053
 VT+G4: -11308.08393 2 14.91657839
 VT+I: -12009.92798 2 13.81749356
 VT+I+G4: -11291.68727 3 13.2423989
 WAG: -12743.4302 1 13.81575235
 WAG+F: -12577.34877 20 13.81503796
 WAG+F+G4: -11164.92925 21 15.07472358
 WAG+F+I: -11891.49495 21 13.81503796
 WAG+F+I+G4: -11151.69083 22 13.83759214
 WAG+G4: -11353.18861 2 15.01093455
 WAG+I: -12034.59729 2 13.81575235
 WAG+I+G4: -11338.27312 3 14.48484046
 best_model_AIC: mtZOA+F+I+G4
 best_model_AICc: mtZOA+F+I+G4
 best_model_BIC: mtZOA+F+I+G4
 best_model_list_BIC: mtZOA+F+I+G4 mtZOA+I+G4 mtZOA+F+G4 mtZOA+G4 mtART+F+I+G4 mtInv+F+I+G4 mtART+F+G4 mtInv+F+G4 mtInv+I+G4 mtMet+I+G4 mtInv+G4 mtART+I+G4 cpREV+F+I+G4 cpREV+F+G4 mtMet+G4 mtART+G4 mtMet+F+I+G4 mtMet+F+G4 LG+F+I+G4 LG+F+G4 cpREV+I+G4 mtREV+F+I+G4 mtREV+F+G4 cpREV+G4 WAG+F+I+G4 JTT+F+I+G4 JTTDCMut+F+I+G4 WAG+F+G4 JTT+F+G4 JTTDCMut+F+G4 LG+I+G4 VT+F+I+G4 rtREV+F+I+G4 LG+G4 VT+F+G4 rtREV+F+G4 Dayhoff+F+I+G4 DCMut+F+I+G4 Dayhoff+F+G4 DCMut+F+G4 mtREV+I+G4 Blosum62+F+I+G4 mtREV+G4 PMB+F+I+G4 VT+I+G4 Blosum62+F+G4 PMB+F+G4 VT+G4 JTT+I+G4 JTTDCMut+I+G4 FLU+F+I+G4 Blosum62+I+G4 FLU+F+G4 JTT+G4 JTTDCMut+G4 PMB+I+G4 Blosum62+G4 WAG+I+G4 rtREV+I+G4 mtVer+F+I+G4 mtVer+F+G4 PMB+G4 rtREV+G4 WAG+G4 mtVer+I+G4 mtVer+G4 FLU+I+G4 FLU+G4 mtMAM+F+I+G4 mtMAM+F+G4 mtMAM+I+G4 mtMAM+G4 HIVb+F+I+G4 HIVb+F+G4 Dayhoff+I+G4 DCMut+I+G4 Dayhoff+G4 DCMut+G4 HIVb+I+G4 HIVb+G4 HIVw+F+I+G4 HIVw+F+G4 cpREV+F+I HIVw+I+G4 HIVw+G4 cpREV+I VT+F+I WAG+F+I mtInv+F+I mtInv+I mtZOA+F+I mtZOA+I Blosum62+F+I PMB+F+I VT+I mtREV+F+I LG+F+I LG+I DCMut+F+I Dayhoff+F+I WAG+I JTT+F+I JTTDCMut+F+I PMB+I mtART+F+I mtMet+I Blosum62+I mtART+I rtREV+F+I mtMet+F+I JTT+I JTTDCMut+I mtREV+I rtREV+I DCMut+I Dayhoff+I FLU+I FLU+F+I HIVb+F+I mtVer+F+I HIVb+I cpREV+F mtVer+I cpREV mtMAM+F+I mtZOA+F mtZOA mtInv+F mtInv mtART+F mtART mtMAM+I mtREV+F HIVw+F+I mtMet VT+F WAG+F mtMet+F Blosum62+F mtREV LG+F Dayhoff+F DCMut+F JTT+F JTTDCMut+F PMB+F LG VT WAG rtREV+F HIVw+I PMB Blosum62 FLU+F JTT JTTDCMut FLU DCMut Dayhoff rtREV mtVer+F HIVb+F mtVer mtMAM+F HIVb mtMAM HIVw+F HIVw
 best_score_AIC: 22034.91678
 best_score_AICc: 22037.97418
 best_score_BIC: 22120.04131
 best_tree_AIC: (0:1.1079455606,1:0.5818717238,((((((((2:0.4862865834,64:0.7515888907):0.06934823487,68:0.5417948081):0.03419347646,((((((3:0.1275837464,(9:0.3054014889,(15:0.1194559848,47:0.2392498008):0.1030989383):0.02248100205):0.03019270123,(44:0.0007903054,45:0.0020105291):0.2892959007):0.02407427158,((12:0.3821286333,63:0.7385832992):0.2534649914,(19:0.1037287028,20:0.1513682413):0.1188313718):0.07465423594):0.1204405516,((21:0.2527003283,(22:0.1796717690,30:0.1561343914):0.1566319705):0.08545804904,46:0.2376472522):0.07079775179):0.0464336221,(((((6:0.0160461029,7:0.0178645814):0.09296796222,((((10:0.0183838261,32:0.0115563534):0.004129147561,33:0.0111665799):0.07639173263,11:0.0655145937):0.02560605467,((31:0.0436623854,(38:0.0026362270,39:0.0047268867):0.05348528807):0.01054715277,(35:0.0229416882,(36:0.0099752847,37:0.0108192684):0.006891362129):0.05857305272):0.02809972098):0.04717360732):0.01491796478,(8:0.0812253459,(16:0.0825605416,((49:0.0251201610,(50:0.0120077578,51:0.0160826120):0.01360300144):0.02455012746,(52:0.0262479023,53:0.0177899059):0.02626634481):0.02064711794):0.04870863417):0.05112810398):0.03051910653,40:0.1590614655):0.0790532406,34:0.1716441034):0.2342670721):0.07641521642,14:0.5817867380):0.0601162581):0.02463386019,48:0.2119650201):0.04022298824,(((13:0.2561047270,24:0.1942059366):0.04486287972,(((28:0.0198861220,29:0.0174093490):0.1635532599,(41:0.2624330773,42:0.4202330919):0.04506972187):0.03181273988,(((55:0.0208888702,(((56:0.0001277399,57:0.0108696375):0.01669670525,(59:0.0101227117,61:0.0086680568):0.02326686565):0.004819897079,(58:0.0000012190,60:0.0000012190):0.01984217293):0.008912795851):0.05288740976,67:0.0699411739):0.01360127965,(65:0.0914922747,66:0.0715675525):0.03318159768):0.2432047639):0.01497525006):0.01870583938,((23:0.1166590435,25:0.0639534994):0.05465626765,26:0.1362012115):0.2041747129):0.02333619145):0.08399320762,(27:0.6330696554,(43:0.1796712009,62:0.2449224525):0.03626618147):0.1181726434):0.05061856035,((17:0.1442614768,18:0.1778773457):0.09999585024,54:0.4671797739):0.1106020031):0.05739910288,(4:0.3595734151,5:0.2779743499):0.1787914641):0.06985217196);
 best_tree_AICc: (0:1.1079455606,1:0.5818717238,((((((((2:0.4862865834,64:0.7515888907):0.06934823487,68:0.5417948081):0.03419347646,((((((3:0.1275837464,(9:0.3054014889,(15:0.1194559848,47:0.2392498008):0.1030989383):0.02248100205):0.03019270123,(44:0.0007903054,45:0.0020105291):0.2892959007):0.02407427158,((12:0.3821286333,63:0.7385832992):0.2534649914,(19:0.1037287028,20:0.1513682413):0.1188313718):0.07465423594):0.1204405516,((21:0.2527003283,(22:0.1796717690,30:0.1561343914):0.1566319705):0.08545804904,46:0.2376472522):0.07079775179):0.0464336221,(((((6:0.0160461029,7:0.0178645814):0.09296796222,((((10:0.0183838261,32:0.0115563534):0.004129147561,33:0.0111665799):0.07639173263,11:0.0655145937):0.02560605467,((31:0.0436623854,(38:0.0026362270,39:0.0047268867):0.05348528807):0.01054715277,(35:0.0229416882,(36:0.0099752847,37:0.0108192684):0.006891362129):0.05857305272):0.02809972098):0.04717360732):0.01491796478,(8:0.0812253459,(16:0.0825605416,((49:0.0251201610,(50:0.0120077578,51:0.0160826120):0.01360300144):0.02455012746,(52:0.0262479023,53:0.0177899059):0.02626634481):0.02064711794):0.04870863417):0.05112810398):0.03051910653,40:0.1590614655):0.0790532406,34:0.1716441034):0.2342670721):0.07641521642,14:0.5817867380):0.0601162581):0.02463386019,48:0.2119650201):0.04022298824,(((13:0.2561047270,24:0.1942059366):0.04486287972,(((28:0.0198861220,29:0.0174093490):0.1635532599,(41:0.2624330773,42:0.4202330919):0.04506972187):0.03181273988,(((55:0.0208888702,(((56:0.0001277399,57:0.0108696375):0.01669670525,(59:0.0101227117,61:0.0086680568):0.02326686565):0.004819897079,(58:0.0000012190,60:0.0000012190):0.01984217293):0.008912795851):0.05288740976,67:0.0699411739):0.01360127965,(65:0.0914922747,66:0.0715675525):0.03318159768):0.2432047639):0.01497525006):0.01870583938,((23:0.1166590435,25:0.0639534994):0.05465626765,26:0.1362012115):0.2041747129):0.02333619145):0.08399320762,(27:0.6330696554,(43:0.1796712009,62:0.2449224525):0.03626618147):0.1181726434):0.05061856035,((17:0.1442614768,18:0.1778773457):0.09999585024,54:0.4671797739):0.1106020031):0.05739910288,(4:0.3595734151,5:0.2779743499):0.1787914641):0.06985217196);
 best_tree_BIC: (0:1.1079455606,1:0.5818717238,((((((((2:0.4862865834,64:0.7515888907):0.06934823487,68:0.5417948081):0.03419347646,((((((3:0.1275837464,(9:0.3054014889,(15:0.1194559848,47:0.2392498008):0.1030989383):0.02248100205):0.03019270123,(44:0.0007903054,45:0.0020105291):0.2892959007):0.02407427158,((12:0.3821286333,63:0.7385832992):0.2534649914,(19:0.1037287028,20:0.1513682413):0.1188313718):0.07465423594):0.1204405516,((21:0.2527003283,(22:0.1796717690,30:0.1561343914):0.1566319705):0.08545804904,46:0.2376472522):0.07079775179):0.0464336221,(((((6:0.0160461029,7:0.0178645814):0.09296796222,((((10:0.0183838261,32:0.0115563534):0.004129147561,33:0.0111665799):0.07639173263,11:0.0655145937):0.02560605467,((31:0.0436623854,(38:0.0026362270,39:0.0047268867):0.05348528807):0.01054715277,(35:0.0229416882,(36:0.0099752847,37:0.0108192684):0.006891362129):0.05857305272):0.02809972098):0.04717360732):0.01491796478,(8:0.0812253459,(16:0.0825605416,((49:0.0251201610,(50:0.0120077578,51:0.0160826120):0.01360300144):0.02455012746,(52:0.0262479023,53:0.0177899059):0.02626634481):0.02064711794):0.04870863417):0.05112810398):0.03051910653,40:0.1590614655):0.0790532406,34:0.1716441034):0.2342670721):0.07641521642,14:0.5817867380):0.0601162581):0.02463386019,48:0.2119650201):0.04022298824,(((13:0.2561047270,24:0.1942059366):0.04486287972,(((28:0.0198861220,29:0.0174093490):0.1635532599,(41:0.2624330773,42:0.4202330919):0.04506972187):0.03181273988,(((55:0.0208888702,(((56:0.0001277399,57:0.0108696375):0.01669670525,(59:0.0101227117,61:0.0086680568):0.02326686565):0.004819897079,(58:0.0000012190,60:0.0000012190):0.01984217293):0.008912795851):0.05288740976,67:0.0699411739):0.01360127965,(65:0.0914922747,66:0.0715675525):0.03318159768):0.2432047639):0.01497525006):0.01870583938,((23:0.1166590435,25:0.0639534994):0.05465626765,26:0.1362012115):0.2041747129):0.02333619145):0.08399320762,(27:0.6330696554,(43:0.1796712009,62:0.2449224525):0.03626618147):0.1181726434):0.05061856035,((17:0.1442614768,18:0.1778773457):0.09999585024,54:0.4671797739):0.1106020031):0.05739910288,(4:0.3595734151,5:0.2779743499):0.1787914641):0.06985217196);
 boot_consense_logl: 0
 contree_rfdist: -1
 cpREV: -12453.58782 1 13.80638719
 cpREV+F: -12351.57285 20 13.81793985
 cpREV+F+G4: -11056.87542 21 13.81793985
 cpREV+F+I: -11746.91859 21 13.81793985
 cpREV+F+I+G4: -11052.65962 22 13.91133559
 cpREV+G4: -11207.62269 2 14.25659673
 cpREV+I: -11856.52765 2 13.80638719
 cpREV+I+G4: -11192.02488 3 16.82915181
 mtART: -12578.50975 1 13.81153396
 mtART+F: -12501.18361 20 13.81891427
 mtART+F+G4: -11038.84379 21 18.71660283
 mtART+F+I: -11987.62161 21 13.81891427
 mtART+F+I+G4: -11033.4426 22 17.13800127
 mtART+G4: -11115.17619 2 20.77207705
 mtART+I: -12070.44922 2 13.81153396
 mtART+I+G4: -11107.70448 3 18.74882702
 mtInv: -12554.5888 1 13.81143761
 mtInv+F: -12490.55973 20 13.81393312
 mtInv+F+G4: -11042.54842 21 17.07886535
 mtInv+F+I: -11897.15681 21 13.81393312
 mtInv+F+I+G4: -11033.94903 22 15.36081805
 mtInv+G4: -11109.48879 2 19.70004409
 mtInv+I: -11967.32624 2 13.81143761
 mtInv+I+G4: -11097.67363 3 17.59652457
 mtMAM: -13174.84816 1 13.80761822
 mtMAM+F: -13009.43375 20 13.81957067
 mtMAM+F+G4: -11359.34672 21 23.52462889
 mtMAM+F+I: -12444.86461 21 13.81957067
 mtMAM+F+I+G4: -11354.54215 22 21.70107194
 mtMAM+G4: -11431.58609 2 24.35607748
 mtMAM+I: -12591.15152 2 13.80761822
 mtMAM+I+G4: -11427.96148 3 22.14979428
 mtMet: -12620.00068 1 13.63354279
 mtMet+F: -12608.7379 20 13.81895091
 mtMet+F+G4: -11115.76517 21 18.69198655
 mtMet+F+I: -12041.58202 21 13.81895091
 mtMet+F+I+G4: -11108.66312 22 17.03679056
 mtMet+G4: -11114.83741 2 20.59505391
 mtMet+I: -12049.74423 2 13.63354279
 mtMet+I+G4: -11106.17222 3 18.34055541
 mtREV: -12691.62897 1 13.80689926
 mtREV+F: -12551.40714 20 13.80997459
 mtREV+F+G4: -11147.39086 21 15.53669611
 mtREV+F+I: -11966.83973 21 13.80997459
 mtREV+F+I+G4: -11141.75903 22 14.35584694
 mtREV+G4: -11287.84972 2 17.90453377
 mtREV+I: -12123.77437 2 13.80689925
 mtREV+I+G4: -11279.81716 3 16.11738066
 mtVer: -13043.32009 1 13.82243812
 mtVer+F: -12894.96176 20 13.81578084
 mtVer+F+G4: -11293.69091 21 21.2483051
 mtVer+F+I: -12289.16065 21 13.81578084
 mtVer+F+I+G4: -11287.4411 22 19.54258394
 mtVer+G4: -11369.05061 2 22.51730234
 mtVer+I: -12441.66652 2 13.82243812
 mtVer+I+G4: -11363.34545 3 20.46650195
 mtZOA: -12518.60638 1 13.82035561
 mtZOA+F: -12451.92343 20 13.8120738
 mtZOA+F+G4: -11001.41688 21 18.02254256
 mtZOA+F+I: -11925.38158 21 13.8120738
 mtZOA+F+I+G4: -10995.45839 22 16.81358628
 mtZOA+G4: -11058.60256 2 19.18455879
 mtZOA+I: -11998.77858 2 13.82035561
 mtZOA+I+G4: -11051.28153 3 17.86442782
 rtREV: -12892.32027 1 13.8106259
 rtREV+F: -12688.99713 20 13.81893279
 rtREV+F+G4: -11186.11986 21 17.56126286
 rtREV+F+I: -12017.88539 21 13.81893279
 rtREV+F+I+G4: -11170.21834 22 16.25501466
 rtREV+G4: -11352.71079 2 15.78331794
 rtREV+I: -12170.85584 2 13.8106259
 rtREV+I+G4: -11340.65244 3 14.08496929
cytb_mafft:
 Blosum62: -17350.36382 1 13.81253498
 Blosum62+F: -17161.99492 20 13.46021533
 Blosum62+F+G4: -15339.16136 21 13.46021533
 Blosum62+F+I: -16233.19222 21 13.46021533
 Blosum62+F+I+G4: -15313.5649 22 13.49802022
 Blosum62+G4: -15506.72409 2 13.81253498
 Blosum62+I: -16392.92815 2 13.81253498
 Blosum62+I+G4: -15482.94711 3 13.46021533
 DCMut: -17567.72221 1 13.81275666
 DCMut+F: -17195.75169 20 13.81391076
 DCMut+F+G4: -15338.48813 21 13.81391076
 DCMut+F+I: -16316.93564 21 13.81391076
 DCMut+F+I+G4: -15320.59011 22 13.76371808
 DCMut+G4: -15689.15024 2 13.81275666
 DCMut+I: -16692.38985 2 13.81275666
 DCMut+I+G4: -15664.37809 3 13.87889732
 Dayhoff: -17566.98427 1 13.81362935
 Dayhoff+F: -17184.69579 20 13.73966455
 Dayhoff+F+G4: -15336.72314 21 13.73966455
 Dayhoff+F+I: -16311.74563 21 13.73966455
 Dayhoff+F+I+G4: -15319.20951 22 13.61399033
 Dayhoff+G4: -15687.92657 2 13.81362935
 Dayhoff+I: -16692.74432 2 13.81362935
 Dayhoff+I+G4: -15663.28853 3 13.73966455
 FLU: -17507.87938 1 13.82123244
 FLU+F: -17361.24687 20 13.8175949
 FLU+F+G4: -15483.74023 21 14.69901116
 FLU+F+I: -16538.1081 21 13.8175949
 FLU+F+I+G4: -15451.3055 22 17.44728113
 FLU+G4: -15659.9173 2 15.0638407
 FLU+I: -16655.14378 2 13.82123244
 FLU+I+G4: -15637.18889 3 16.45231113
 HIVb: -17706.79453 1 13.61164816
 HIVb+F: -17455.93259 20 13.82137129
 HIVb+F+G4: -15518.8434 21 14.25648017
 HIVb+F+I: -16552.38747 21 13.82137129
 HIVb+F+I+G4: -15490.13508 22 17.88432799
 HIVb+G4: -15770.93942 2 14.20161019
 HIVb+I: -16752.76645 2 13.61164816
 HIVb+I+G4: -15742.37762 3 14.55530656
 HIVw: -18183.14349 1 13.81479504
 HIVw+F: -17889.13271 20 13.81757632
 HIVw+F+G4: -15894.55722 21 16.85570053
 HIVw+F+I: -16902.97898 21 13.81757632
 HIVw+F+I+G4: -15855.05532 22 16.58584639
 HIVw+G4: -16240.38594 2 17.59991347
 HIVw+I: -17198.11906 2 13.81479504
 HIVw+I+G4: -16203.10915 3 16.52833464
 JTT: -17358.37972 1 13.82171799
 JTT+F: -17080.80271 20 13.38081836
 JTT+F+G4: -15266.1225 21 13.38081836
 JTT+F+I: -16195.51213 21 13.38081836
 JTT+F+I+G4: -15237.31552 22 15.63930396
 JTT+G4: -15498.61376 2 13.82171799
 JTT+I: -16430.69764 2 13.82171799
 JTT+I+G4: -15472.72506 3 13.38081836
 JTTDCMut: -17362.22325 1 13.81892673
 JTTDCMut+F: -17138.56267 20 13.80062939
 JTTDCMut+F+G4: -15269.49884 21 13.80062939
 JTTDCMut+F+I: -16225.3511 21 13.80062939
 JTTDCMut+F+I+G4: -15240.05901 22 15.68918731
 JTTDCMut+G4: -15504.25888 2 13.81892673
 JTTDCMut+I: -16437.84754 2 13.81892673
 JTTDCMut+I+G4: -15478.86621 3 13.80062939
 LG: -17167.99419 1 13.26154067
 LG+F: -17126.67597 20 13.8222425
 LG+F+G4: -15220.7223 21 14.2027861
 LG+F+I: -16227.82842 21 13.8222425
 LG+F+I+G4: -15193.90663 22 17.56635427
 LG+G4: -15378.94265 2 13.98613549
 LG+I: -16303.89749 2 13.26154067
 LG+I+G4: -15357.72757 3 13.97542482
 PMB: -17384.69639 1 13.76371808
 PMB+F: -17178.26235 20 13.51274897
 PMB+F+G4: -15357.03922 21 13.51274897
 PMB+F+I: -16264.40975 21 13.51274897
 PMB+F+I+G4: -15334.1149 22 13.61164816
 PMB+G4: -15518.66763 2 13.76371808
 PMB+I: -16428.79198 2 13.76371808
 PMB+I+G4: -15497.13327 3 13.51274897
 PhyloTree!newick: (0:0.9678218328,1:0.5082814335,((((((((2:0.4247851061,64:0.6565341872):0.06057764762,68:0.4732731130):0.02986897037,((((((3:0.1114480167,(9:0.2667768519,(15:0.1043481868,47:0.2089914791):0.09005984304):0.01963779209):0.0263741798,(44:0.0006903546,45:0.0017562538):0.2527081645):0.02102955822,((12:0.3338001864,63:0.6451734340):0.2214088499,(19:0.0906099600,20:0.1322244464):0.1038025693):0.06521258984):0.1052082336,((21:0.2207408953,(22:0.1569483799,30:0.1363878137):0.136822463):0.07465002665,46:0.2075916067):0.0618438416):0.04056108428,(((((6:0.0140167258,7:0.0156052172):0.08121014876,((((10:0.0160587930,32:0.0100948022):0.003606927364,33:0.0097543238):0.06673034245,11:0.0572288535):0.02236761409,((31:0.0381403305,(38:0.0023028195,39:0.0041290699):0.04672091428):0.009213236705,(35:0.0200402147,(36:0.0087136935,37:0.0094509378):0.006019800036):0.05116522075):0.02454590228):0.04120748224):0.01303126482,(8:0.0709526414,(16:0.0721189719,((49:0.0219431717,(50:0.0104891162,51:0.0140486165):0.01188260712):0.02144523174,(52:0.0229282865,53:0.0155399863):0.02294439624):0.01803584241):0.04254837171):0.04466184713):0.02665930405,40:0.1389446964):0.0690552451,34:0.1499359861):0.2046389237):0.06675085628,14:0.5082071960):0.0525132544):0.02151837471,48:0.1851574494):0.03513591968,(((13:0.2237147339,24:0.1696443872):0.03918899626,(((28:0.0173710905,29:0.0152075600):0.1428684055,(41:0.2292427270,42:0.3670855102):0.0393696788):0.02778932946,(((55:0.0182470197,(((56:0.0001115852,57:0.0094949360):0.01458504509,(59:0.0088424754,61:0.0075717932):0.02032426628):0.004210316639,(58:0.0000010646,60:0.0000010646):0.01733270013):0.007785579663):0.0461986506,67:0.0610955967):0.01188110308,(65:0.0799210934,66:0.0625162849):0.02898506553):0.2124462508):0.01308130516):0.01634008056,((23:0.1019049792,25:0.0558651927):0.04774379807,26:0.1189756158):0.1783523956):0.0203848243):0.07337044627,(27:0.5530042774,(43:0.1569478835,62:0.2139467001):0.03167953682):0.1032271515):0.04421674639,((17:0.1260164862,18:0.1553809001):0.08734920772,54:0.4080947663):0.09661398271):0.05013974231,(4:0.3140975642,5:0.2428184694):0.156179409):0.06101785097);
 RateGamma!gamma_shape: 0.5220005173
 RateGammaInvar!gamma_shape: 0.8482268305
 RateGammaInvar!p_invar: 0.1899218295
 RateInvar!p_invar: 0.0796648051
 StopRule!curIteration: 0
 StopRule!start_real_time: 1617085270
 StopRule!time_vec: 
 VT: -17295.35735 1 13.81996618
 VT+F: -17048.17013 20 13.24538689
 VT+F+G4: -15267.91676 21 13.24538689
 VT+F+I: -16144.34024 21 13.24538689
 VT+F+I+G4: -15242.13181 22 13.26154067
 VT+G4: -15476.16799 2 13.81996618
 VT+I: -16356.71347 2 13.81996618
 VT+I+G4: -15453.05411 3 13.24538689
 WAG: -17299.98584 1 13.82038767
 WAG+F: -17082.09856 20 13.7755688
 WAG+F+G4: -15225.33513 21 13.7755688
 WAG+F+I: -16157.79806 21 13.7755688
 WAG+F+I+G4: -15200.88315 22 13.82511646
 WAG+G4: -15488.63831 2 13.82038767
 WAG+I: -16392.59334 2 13.82038767
 WAG+I+G4: -15468.63513 3 13.7755688
 best_model_AIC: cpREV+F+I+G4
 best_model_AICc: cpREV+F+I+G4
 best_model_BIC: cpREV+F+I+G4
 best_model_list_BIC: cpREV+F+I+G4 cpREV+F+G4 mtInv+F+I+G4 mtZOA+F+I+G4 mtInv+F+G4 mtZOA+F+G4 LG+F+I+G4 WAG+F+I+G4 LG+F+G4 WAG+F+G4 mtZOA+I+G4 JTT+F+I+G4 JTTDCMut+F+I+G4 VT+F+I+G4 mtZOA+G4 mtMet+F+I+G4 cpREV+I+G4 JTT+F+G4 VT+F+G4 cpREV+G4 JTTDCMut+F+G4 mtInv+I+G4 mtMet+F+G4 mtART+F+I+G4 mtREV+F+I+G4 mtInv+G4 mtMet+I+G4 mtART+F+G4 mtREV+F+G4 rtREV+F+I+G4 LG+I+G4 rtREV+F+G4 Blosum62+F+I+G4 mtMet+G4 LG+G4 Dayhoff+F+I+G4 DCMut+F+I+G4 Dayhoff+F+G4 PMB+F+I+G4 DCMut+F+G4 Blosum62+F+G4 PMB+F+G4 mtART+I+G4 mtART+G4 VT+I+G4 WAG+I+G4 JTT+I+G4 VT+G4 JTTDCMut+I+G4 Blosum62+I+G4 WAG+G4 JTT+G4 PMB+I+G4 JTTDCMut+G4 Blosum62+G4 FLU+F+I+G4 PMB+G4 mtVer+F+I+G4 FLU+F+G4 mtVer+F+G4 HIVb+F+I+G4 HIVb+F+G4 rtREV+I+G4 mtREV+I+G4 rtREV+G4 mtMAM+F+I+G4 mtREV+G4 mtMAM+F+G4 FLU+I+G4 FLU+G4 Dayhoff+I+G4 DCMut+I+G4 mtVer+I+G4 Dayhoff+G4 DCMut+G4 mtVer+G4 HIVb+I+G4 HIVb+G4 mtMAM+I+G4 mtMAM+G4 HIVw+F+I+G4 HIVw+F+G4 cpREV+F+I cpREV+I VT+F+I HIVw+I+G4 WAG+F+I HIVw+G4 mtInv+F+I JTT+F+I JTTDCMut+F+I LG+F+I Blosum62+F+I LG+I PMB+F+I mtZOA+F+I mtInv+I VT+I mtREV+F+I Dayhoff+F+I DCMut+F+I mtMet+F+I rtREV+F+I WAG+I Blosum62+I mtMet+I mtZOA+I PMB+I JTT+I JTTDCMut+I mtART+F+I mtART+I mtREV+I rtREV+I FLU+F+I HIVb+F+I FLU+I mtVer+F+I DCMut+I Dayhoff+I HIVb+I mtMAM+F+I mtVer+I cpREV+F cpREV HIVw+F+I mtMAM+I mtInv+F mtZOA+F mtInv mtZOA VT+F mtMet JTT+F WAG+F mtMet+F mtREV+F LG LG+F JTTDCMut+F HIVw+I Blosum62+F mtART+F PMB+F Dayhoff+F DCMut+F mtART rtREV+F VT WAG mtREV Blosum62 JTT JTTDCMut PMB FLU+F mtVer+F FLU HIVb+F rtREV Dayhoff DCMut mtMAM+F mtVer HIVb mtMAM HIVw+F HIVw
 best_score_AIC: 30274.08527
 best_score_AICc: 30276.18051
 best_score_BIC: 30367.06908
 best_tree_AIC: (0:0.9097410937,1:0.4777785451,((((((((2:0.3992929835,64:0.6171343826):0.05694227338,68:0.4448711370):0.02807647936,((((((3:0.1047598199,(9:0.2507670904,(15:0.0980860633,47:0.1964495223):0.08465518898):0.01845929268):0.02479141759,(44:0.0006489249,45:0.0016508582):0.2375426904):0.01976753637,((12:0.3137682334,63:0.6064554089):0.2081217042,(19:0.0851722926,20:0.1242894181):0.09757318958):0.06129906434):0.09889449717,((21:0.2074938349,(22:0.1475296235,30:0.1282029343):0.1286114996):0.07017014352,46:0.1951336587):0.05813248085):0.03812694022,(((((6:0.0131755567,7:0.0146687204):0.07633658076,((((10:0.0150950755,32:0.0094889948):0.003390469127,33:0.0091689495):0.06272573385,11:0.0537944466):0.02102529311,((31:0.0358514601,(38:0.0021646228,39:0.0038812769):0.04391710767):0.00866033372,(35:0.0188375651,(36:0.0081907691,37:0.0088837699):0.005658540945):0.0480947033):0.02307285828):0.03873454672):0.01224923507,(8:0.0666946448,(16:0.0677909817,((49:0.0206263224,(50:0.0098596456,51:0.0132055341):0.01116951034):0.02015826459,(52:0.0215523188,53:0.0146074038):0.02156746155):0.01695347891):0.03999496696):0.0419816089):0.02505943102,40:0.1306063738):0.0649111149,34:0.1409380567):0.1923581718):0.06274501661,14:0.4777087629):0.04936183901):0.02022701814,48:0.1740458160):0.03302734953,(((13:0.2102892080,24:0.1594637205):0.03683719369,(((28:0.0163286200,29:0.0142949266):0.1342946138,(41:0.2154854563,42:0.3450560445):0.03700703311):0.0261216415,(((55:0.0171519830,(((56:0.0001048885,57:0.0089251277):0.0137097701,(59:0.0083118224,61:0.0071173964):0.01910457029):0.00395764792,(58:0.0000010007,60:0.0000010007):0.01629253342):0.007318352938):0.04342618602,67:0.0574291394):0.01116809659,(65:0.0751248840,66:0.0587645692):0.02724561932):0.1996969671):0.01229627238):0.01535948278,((23:0.0957894769,25:0.0525126219):0.04487860639,26:0.1118356742):0.1676491456):0.01916149412):0.06896735306,(27:0.5198174899,(43:0.1475291573,62:0.2011073713):0.02977839051):0.09703230341):0.04156321944,((17:0.1184540093,18:0.1460562112):0.08210722371,54:0.3836042613):0.09081600291):0.04713076567,(4:0.2952480009,5:0.2282464937):0.1468067999):0.05735605933);
 best_tree_AICc: (0:0.9097410937,1:0.4777785451,((((((((2:0.3992929835,64:0.6171343826):0.05694227338,68:0.4448711370):0.02807647936,((((((3:0.1047598199,(9:0.2507670904,(15:0.0980860633,47:0.1964495223):0.08465518898):0.01845929268):0.02479141759,(44:0.0006489249,45:0.0016508582):0.2375426904):0.01976753637,((12:0.3137682334,63:0.6064554089):0.2081217042,(19:0.0851722926,20:0.1242894181):0.09757318958):0.06129906434):0.09889449717,((21:0.2074938349,(22:0.1475296235,30:0.1282029343):0.1286114996):0.07017014352,46:0.1951336587):0.05813248085):0.03812694022,(((((6:0.0131755567,7:0.0146687204):0.07633658076,((((10:0.0150950755,32:0.0094889948):0.003390469127,33:0.0091689495):0.06272573385,11:0.0537944466):0.02102529311,((31:0.0358514601,(38:0.0021646228,39:0.0038812769):0.04391710767):0.00866033372,(35:0.0188375651,(36:0.0081907691,37:0.0088837699):0.005658540945):0.0480947033):0.02307285828):0.03873454672):0.01224923507,(8:0.0666946448,(16:0.0677909817,((49:0.0206263224,(50:0.0098596456,51:0.0132055341):0.01116951034):0.02015826459,(52:0.0215523188,53:0.0146074038):0.02156746155):0.01695347891):0.03999496696):0.0419816089):0.02505943102,40:0.1306063738):0.0649111149,34:0.1409380567):0.1923581718):0.06274501661,14:0.4777087629):0.04936183901):0.02022701814,48:0.1740458160):0.03302734953,(((13:0.2102892080,24:0.1594637205):0.03683719369,(((28:0.0163286200,29:0.0142949266):0.1342946138,(41:0.2154854563,42:0.3450560445):0.03700703311):0.0261216415,(((55:0.0171519830,(((56:0.0001048885,57:0.0089251277):0.0137097701,(59:0.0083118224,61:0.0071173964):0.01910457029):0.00395764792,(58:0.0000010007,60:0.0000010007):0.01629253342):0.007318352938):0.04342618602,67:0.0574291394):0.01116809659,(65:0.0751248840,66:0.0587645692):0.02724561932):0.1996969671):0.01229627238):0.01535948278,((23:0.0957894769,25:0.0525126219):0.04487860639,26:0.1118356742):0.1676491456):0.01916149412):0.06896735306,(27:0.5198174899,(43:0.1475291573,62:0.2011073713):0.02977839051):0.09703230341):0.04156321944,((17:0.1184540093,18:0.1460562112):0.08210722371,54:0.3836042613):0.09081600291):0.04713076567,(4:0.2952480009,5:0.2282464937):0.1468067999):0.05735605933);
 best_tree_BIC: (0:0.9097410937,1:0.4777785451,((((((((2:0.3992929835,64:0.6171343826):0.05694227338,68:0.4448711370):0.02807647936,((((((3:0.1047598199,(9:0.2507670904,(15:0.0980860633,47:0.1964495223):0.08465518898):0.01845929268):0.02479141759,(44:0.0006489249,45:0.0016508582):0.2375426904):0.01976753637,((12:0.3137682334,63:0.6064554089):0.2081217042,(19:0.0851722926,20:0.1242894181):0.09757318958):0.06129906434):0.09889449717,((21:0.2074938349,(22:0.1475296235,30:0.1282029343):0.1286114996):0.07017014352,46:0.1951336587):0.05813248085):0.03812694022,(((((6:0.0131755567,7:0.0146687204):0.07633658076,((((10:0.0150950755,32:0.0094889948):0.003390469127,33:0.0091689495):0.06272573385,11:0.0537944466):0.02102529311,((31:0.0358514601,(38:0.0021646228,39:0.0038812769):0.04391710767):0.00866033372,(35:0.0188375651,(36:0.0081907691,37:0.0088837699):0.005658540945):0.0480947033):0.02307285828):0.03873454672):0.01224923507,(8:0.0666946448,(16:0.0677909817,((49:0.0206263224,(50:0.0098596456,51:0.0132055341):0.01116951034):0.02015826459,(52:0.0215523188,53:0.0146074038):0.02156746155):0.01695347891):0.03999496696):0.0419816089):0.02505943102,40:0.1306063738):0.0649111149,34:0.1409380567):0.1923581718):0.06274501661,14:0.4777087629):0.04936183901):0.02022701814,48:0.1740458160):0.03302734953,(((13:0.2102892080,24:0.1594637205):0.03683719369,(((28:0.0163286200,29:0.0142949266):0.1342946138,(41:0.2154854563,42:0.3450560445):0.03700703311):0.0261216415,(((55:0.0171519830,(((56:0.0001048885,57:0.0089251277):0.0137097701,(59:0.0083118224,61:0.0071173964):0.01910457029):0.00395764792,(58:0.0000010007,60:0.0000010007):0.01629253342):0.007318352938):0.04342618602,67:0.0574291394):0.01116809659,(65:0.0751248840,66:0.0587645692):0.02724561932):0.1996969671):0.01229627238):0.01535948278,((23:0.0957894769,25:0.0525126219):0.04487860639,26:0.1118356742):0.1676491456):0.01916149412):0.06896735306,(27:0.5198174899,(43:0.1475291573,62:0.2011073713):0.02977839051):0.09703230341):0.04156321944,((17:0.1184540093,18:0.1460562112):0.08210722371,54:0.3836042613):0.09081600291):0.04713076567,(4:0.2952480009,5:0.2282464937):0.1468067999):0.05735605933);
 boot_consense_logl: 0
 contree_rfdist: -1
 cpREV: -16955.80526 1 13.81129134
 cpREV+F: -16825.99846 20 13.81765971
 cpREV+F+G4: -15130.4847 21 13.81765971
 cpREV+F+I: -16009.79811 21 13.81765971
 cpREV+F+I+G4: -15115.04264 22 13.80574183
 cpREV+G4: -15328.52175 2 13.81129134
 cpREV+I: -16163.46366 2 13.81129134
 cpREV+I+G4: -15314.67927 3 13.85432056
 mtART: -17281.26852 1 13.82308204
 mtART+F: -17173.88236 20 13.82359532
 mtART+F+G4: -15297.19061 21 16.4807741
 mtART+F+I: -16452.14314 21 13.82359532
 mtART+F+I+G4: -15275.66548 22 17.60011766
 mtART+G4: -15447.30117 2 18.46459425
 mtART+I: -16590.6958 2 13.82308204
 mtART+I+G4: -15420.08524 3 19.14433364
 mtInv: -17083.69406 1 13.81498602
 mtInv+F: -16984.62882 20 13.82323786
 mtInv+F+G4: -15185.54459 21 13.82323786
 mtInv+F+I: -16185.11068 21 13.82323786
 mtInv+F+I+G4: -15164.11274 22 14.6871439
 mtInv+G4: -15353.73569 2 15.19541778
 mtInv+I: -16333.09347 2 13.81498602
 mtInv+I+G4: -15329.04672 3 17.1443068
 mtMAM: -17732.56101 1 13.61399033
 mtMAM+F: -17535.29235 20 13.81746214
 mtMAM+F+G4: -15576.85188 21 21.46532905
 mtMAM+F+I: -16750.73879 21 13.81746214
 mtMAM+F+I+G4: -15544.31652 22 22.22736104
 mtMAM+G4: -15805.69801 2 21.35894424
 mtMAM+I: -16978.1754 2 13.61399033
 mtMAM+I+G4: -15772.99251 3 20.99204768
 mtMet: -17117.62373 1 13.49802022
 mtMet+F: -17082.80817 20 13.81193102
 mtMet+F+G4: -15274.02286 21 15.17250124
 mtMet+F+I: -16318.2213 21 13.81193102
 mtMet+F+I+G4: -15250.0946 22 16.47844126
 mtMet+G4: -15376.70516 2 16.2569186
 mtMet+I: -16398.03839 2 13.49802022
 mtMet+I+G4: -15350.65504 3 17.35093111
 mtREV: -17329.45144 1 13.80574183
 mtREV+F: -17105.51406 20 13.81595394
 mtREV+F+G4: -15297.36541 21 13.81595394
 mtREV+F+I: -16309.14814 21 13.81595394
 mtREV+F+I+G4: -15280.35246 22 14.24016299
 mtREV+G4: -15608.69603 2 13.80574183
 mtREV+I: -16591.35991 2 13.80574183
 mtREV+I+G4: -15595.44789 3 14.40297759
 mtVer: -17596.33954 1 13.81786965
 mtVer+F: -17398.84965 20 13.81411889
 mtVer+F+G4: -15491.07874 21 21.92796562
 mtVer+F+I: -16606.08189 21 13.81411889
 mtVer+F+I+G4: -15461.971 22 20.24759309
 mtVer+G4: -15708.95265 2 21.92037415
 mtVer+I: -16845.82679 2 13.81786965
 mtVer+I+G4: -15680.6277 3 20.20113115
 mtZOA: -17090.48155 1 13.81460993
 mtZOA+F: -16994.23733 20 13.8180508
 mtZOA+F+G4: -15194.2961 21 15.45164734
 mtZOA+F+I: -16268.52927 21 13.8180508
 mtZOA+F+I+G4: -15173.62688 22 16.63354566
 mtZOA+G4: -15311.4042 2 16.76967023
 mtZOA+I: -16399.19212 2 13.81460993
 mtZOA+I+G4: -15287.39719 3 17.96909482
 rtREV: -17517.32316 1 13.82195216
 rtREV+F: -17227.16841 20 13.66935636
 rtREV+F+G4: -15316.23826 21 14.44067641
 rtREV+F+I: -16332.66073 21 13.66935636
 rtREV+F+I+G4: -15294.5185 22 16.97748481
 rtREV+G4: -15601.8318 2 13.82195216
 rtREV+I: -16594.59013 2 13.82195216
 rtREV+I+G4: -15582.71292 3 13.66935636
initTree: (0:0.2879069433,1:0.2506376146,((((((((2:0.2295760122,64:0.2676521603):0.1636376402,68:0.2526747126):0.1479368216,((((((3:0.1197557814,(9:0.1765417918,(15:0.1254627594,47:0.1492686887):0.1122955492):0.08556996041):0.09078231515,(44:0.0045651020,45:0.0036337141):0.1784150679):0.102472866,((12:0.2201978548,63:0.2712538801):0.1999840553,(19:0.1078028646,20:0.1271934148):0.1309024246):0.1241149595):0.144886936,((21:0.1806407274,(22:0.1514748021,30:0.1351814490):0.1562465233):0.1386451114,46:0.1823849745):0.138570755):0.1480211035,(((((6:0.0261653746,7:0.0259645717):0.09175476729,((((10:0.0201869280,32:0.0153530713):0.01212739887,33:0.0171243615):0.0749422597,11:0.0690451521):0.04769462348,((31:0.0480624461,(38:0.0057107271,39:0.0063078395):0.05339747686):0.02961915813,(35:0.0268497578,(36:0.0131515384,37:0.0131465873):0.01592587088):0.05882096402):0.04888887977):0.0704006145):0.06116288998,(8:0.0807003243,(16:0.0766202365,((49:0.0295153260,(50:0.0155860080,51:0.0183301954):0.01929809134):0.03374829351,(52:0.0305957560,53:0.0251554560):0.03875942447):0.0441742139):0.06734368379):0.07387484906):0.09317897596,40:0.1137695399):0.1266193734,34:0.1328477385):0.1796858939):0.1765161114,14:0.2728762346):0.1677177579):0.1489717622,48:0.1657647179):0.1402211106,(((13:0.1591998250,24:0.1445561009):0.09317093352,(((28:0.0274111788,29:0.0252005872):0.1327062079,(41:0.1710631589,42:0.2149886174):0.1169068475):0.09886223002,(((55:0.0259613385,(((56:0.0037079904,57:0.0118032238):0.02064036375,(59:0.0115661285,61:0.0108164393):0.02363923846):0.01527075006,(58:0.0025888543,60:0.0025888543):0.02090663849):0.02068183278):0.06058817288,67:0.0706932223):0.05375327129,(65:0.0806705112,66:0.0770944873):0.06044371993):0.1595986206):0.1058044836):0.102761629,((23:0.0948099112,25:0.0765035498):0.07997831398,26:0.1179371086):0.1323971539):0.110196252):0.1515364031,(27:0.2413213157,(43:0.1458699742,62:0.1614582693):0.1127797972):0.1233115505):0.1364286877,((17:0.1247289926,18:0.1325404923):0.1274871012,54:0.2128620237):0.1268142642):0.1402244874,(4:0.1858498134,5:0.1813353279):0.1460046382):0.1745196057);
nad11_mafft:
 Blosum62: -55660.69955 1 18.36675425
 Blosum62+F: -54240.24441 20 19.09337998
 Blosum62+F+G4: -51086.63334 21 27.02619651
 Blosum62+F+I: -53251.15547 21 19.75688312
 Blosum62+F+I+G4: -51019.68947 22 26.37622859
 Blosum62+G4: -52786.96954 2 24.03731004
 Blosum62+I: -54737.62714 2 18.86453131
 Blosum62+I+G4: -52718.51781 3 23.79980568
 DCMut: -56163.28728 1 18.63238306
 DCMut+F: -54426.18701 20 20.52108617
 DCMut+F+G4: -50990.21485 21 29.66443468
 DCMut+F+I: -53459.96771 21 21.17293722
 DCMut+F+I+G4: -50939.31918 22 29.54816867
 DCMut+G4: -52961.13047 2 24.58274817
 DCMut+I: -55255.84651 2 19.0669011
 DCMut+I+G4: -52907.8466 3 26.16346005
 Dayhoff: -56170.31488 1 18.65268761
 Dayhoff+F: -54432.67635 20 20.5506452
 Dayhoff+F+G4: -50988.9457 21 29.73030598
 Dayhoff+F+I: -53465.46011 21 21.20579094
 Dayhoff+F+I+G4: -50938.00793 22 29.62366297
 Dayhoff+G4: -52960.33194 2 24.63701834
 Dayhoff+I: -55262.24062 2 19.08161575
 Dayhoff+I+G4: -52907.00358 3 26.24721723
 FLU: -55751.9925 1 21.78308988
 FLU+F: -54782.12954 20 22.42531451
 FLU+F+G4: -50917.3941 21 36.44617616
 FLU+F+I: -53683.58555 21 23.49331918
 FLU+F+I+G4: -50844.35458 22 35.31983432
 FLU+G4: -52144.37565 2 32.15496793
 FLU+I: -54741.37737 2 22.65236444
 FLU+I+G4: -52068.0717 3 35.03501342
 HIVb: -56403.54508 1 20.0032676
 HIVb+F: -55290.57958 20 22.72899091
 HIVb+F+G4: -51326.80544 21 33.81185915
 HIVb+F+I: -54091.7998 21 23.80713525
 HIVb+F+I+G4: -51255.01846 22 34.16720337
 HIVb+G4: -52924.4939 2 26.353075
 HIVb+I: -55331.65581 2 20.60853334
 HIVb+I+G4: -52847.82127 3 26.37001809
 HIVw: -57548.32336 1 22.76070261
 HIVw+F: -56131.28846 20 22.85650541
 HIVw+F+G4: -51947.05694 21 33.56304196
 HIVw+F+I: -54884.58649 21 23.9353256
 HIVw+F+I+G4: -51867.65094 22 33.27438177
 HIVw+G4: -53416.38881 2 32.47590491
 HIVw+I: -56356.00172 2 23.69592529
 HIVw+I+G4: -53342.92749 3 31.94381888
 JTT: -55467.17252 1 19.5691668
 JTT+F: -53956.7469 20 20.40967887
 JTT+F+G4: -50521.61271 21 29.4295903
 JTT+F+I: -52904.41807 21 21.23267738
 JTT+F+I+G4: -50457.98116 22 29.08884603
 JTT+G4: -52304.08619 2 24.79553772
 JTT+I: -54470.13509 2 20.2188012
 JTT+I+G4: -52238.92922 3 25.69992666
 JTTDCMut: -55479.30445 1 19.51768353
 JTTDCMut+F: -53958.78096 20 20.45506063
 JTTDCMut+F+G4: -50520.99949 21 29.44509952
 JTTDCMut+F+I: -52910.04263 21 21.2666799
 JTTDCMut+F+I+G4: -50458.29403 22 29.0675575
 JTTDCMut+G4: -52319.25347 2 24.69117733
 JTTDCMut+I: -54485.98055 2 20.14984085
 JTTDCMut+I+G4: -52254.7891 3 25.55556361
 LG: -55551.63505 1 19.65071118
 LG+F: -54217.76959 20 20.85724817
 LG+F+G4: -50625.29205 21 31.38979929
 LG+F+I: -53126.53998 21 21.81854182
 LG+F+I+G4: -50558.96699 22 31.66961854
 LG+G4: -52299.06249 2 26.65804995
 LG+I: -54523.86946 2 20.38019421
 LG+I+G4: -52226.42017 3 28.45431508
 PMB: -55565.27155 1 17.68662185
 PMB+F: -54187.6398 20 18.89865316
 PMB+F+G4: -51110.06348 21 27.05034079
 PMB+F+I: -53230.63447 21 19.4877264
 PMB+F+I+G4: -51043.75632 22 26.3233968
 PMB+G4: -52821.67357 2 22.90533417
 PMB+I: -54678.84543 2 18.09280802
 PMB+I+G4: -52749.13334 3 22.91720456
 PhyloTree!newick: (0:1.9855124946,1:1.0427530174,((((((((2:0.8714580589,64:1.3468975256):0.1242766722,68:0.9709325077):0.06127699515,((((((3:0.2286386008,(9:0.5472998800,(15:0.2140731088,47:0.4287516337):0.1847601877):0.04028745826):0.05410733858,(44:0.0014162810,45:0.0036030025):0.5184375895):0.0431427037,((12:0.6848000517,63:1.3235906360):0.4542262052,(19:0.1858887681,20:0.2712620045):0.2129537605):0.1337853803):0.2158375186,((21:0.4528558781,(22:0.3219838176,30:0.2798032656):0.2806949599):0.153146535,46:0.4258797587):0.1268743028):0.0832121542,(((((6:0.0287556899,7:0.0320145236):0.1666048022,((((10:0.0329450449,32:0.0207097580):0.007399708404,33:0.0200112575):0.1368990902,11:0.1174065302):0.04588776138,((31:0.0782459126,(38:0.0047242950,39:0.0084708970):0.09584921069):0.01890120267,(35:0.0411130392,(36:0.0178763769,37:0.0193888529):0.01234978152):0.1049668252):0.05035657813):0.08453825729):0.02673398992,(8:0.1455612494,(16:0.1479540077,((49:0.0450170063,(50:0.0215187048,51:0.0288211160):0.02437748775):0.04399546923,(52:0.0470379970,53:0.0318807004):0.04707104542):0.0370010154):0.08728912782):0.09162497944):0.0546922787,40:0.2850487774):0.1416686908,34:0.3075977045):0.4198222503):0.1369411752,14:1.0426007186):0.1077323525):0.044145524,48:0.3798554837):0.07208228317,(((13:0.4589567870,24:0.3480300182):0.08039727885,(((28:0.0356372596,29:0.0311987172):0.2930983721,(41:0.4702976139,42:0.7530857876):0.08076795377):0.05701055602,(((55:0.0374342516,(((56:0.0002289194,57:0.0194791155):0.02992161179,(59:0.0181405763,61:0.0155337363):0.04169577833):0.008637577703,(58:0.0000021846,60:0.0000021846):0.03555850004):0.0159723259):0.09477777314,67:0.1253392580):0.02437440223,(65:0.1639602711,66:0.1282538367):0.05946364085):0.4358391921):0.02683664904):0.03352211439,((23:0.2090608026,25:0.1146089460):0.09794768466,26:0.2440816727):0.3658947314):0.04182001483):0.1505214417,(27:1.1345031334,(43:0.3219828015,62:0.4389174031):0.06499142109):0.2117732755):0.09071184345,((17:0.2585262082,18:0.3187680908):0.1791992463,54:0.8372173796):0.1982061815):0.1028630285,(4:0.6443795926,5:0.4981486144):0.3204062536):0.1251797613);
 RateGamma!gamma_shape: 0.7346891229
 RateGammaInvar!gamma_shape: 1.020381547
 RateGammaInvar!p_invar: 0.07629280978
 RateInvar!p_invar: 0.08672381848
 StopRule!curIteration: 0
 StopRule!start_real_time: 1617085270
 StopRule!time_vec: 
 VT: -55229.69172 1 18.55595386
 VT+F: -53925.97915 20 19.15722071
 VT+F+G4: -50765.00425 21 27.18208613
 VT+F+I: -52902.95487 21 19.90024678
 VT+F+I+G4: -50692.59669 22 26.70137828
 VT+G4: -52316.16014 2 23.33720321
 VT+I: -54254.63274 2 19.14057288
 VT+I+G4: -52238.28282 3 24.55556952
 WAG: -55445.66576 1 18.20172157
 WAG+F: -53933.72017 20 19.74478162
 WAG+F+G4: -50724.96599 21 28.28976555
 WAG+F+I: -52950.80616 21 20.4246561
 WAG+F+I+G4: -50659.96788 22 28.02108118
 WAG+G4: -52538.96488 2 23.59073924
 WAG+I: -54513.77881 2 18.68255814
 WAG+I+G4: -52465.80374 3 24.57357637
 best_model_AIC: JTT+F+I+G4
 best_model_AICc: JTT+F+I+G4
 best_model_BIC: JTT+F+I+G4
 best_model_list_BIC: JTT+F+I+G4 JTTDCMut+F+I+G4 JTTDCMut+F+G4 JTT+F+G4 mtInv+F+I+G4 LG+F+I+G4 mtMet+F+I+G4 mtInv+F+G4 LG+F+G4 mtMet+F+G4 WAG+F+I+G4 mtZOA+F+I+G4 VT+F+I+G4 WAG+F+G4 mtZOA+F+G4 VT+F+G4 mtREV+F+I+G4 rtREV+F+I+G4 mtREV+F+G4 FLU+F+I+G4 cpREV+F+I+G4 rtREV+F+G4 FLU+F+G4 Dayhoff+F+I+G4 DCMut+F+I+G4 mtART+F+I+G4 cpREV+F+G4 Dayhoff+F+G4 DCMut+F+G4 Blosum62+F+I+G4 mtART+F+G4 PMB+F+I+G4 Blosum62+F+G4 mtVer+F+I+G4 PMB+F+G4 mtVer+F+G4 mtMAM+F+I+G4 mtMAM+F+G4 HIVb+F+I+G4 HIVb+F+G4 mtMet+I+G4 mtMet+G4 mtInv+I+G4 mtInv+G4 HIVw+F+I+G4 cpREV+I+G4 HIVw+F+G4 FLU+I+G4 cpREV+G4 FLU+G4 mtZOA+I+G4 LG+I+G4 VT+I+G4 JTT+I+G4 mtART+I+G4 mtZOA+G4 JTTDCMut+I+G4 mtREV+I+G4 LG+G4 JTT+G4 VT+G4 mtREV+G4 JTTDCMut+G4 mtART+G4 mtVer+I+G4 mtVer+G4 WAG+I+G4 WAG+G4 mtMAM+I+G4 Blosum62+I+G4 PMB+I+G4 mtMAM+G4 Blosum62+G4 rtREV+I+G4 PMB+G4 HIVb+I+G4 rtREV+G4 Dayhoff+I+G4 DCMut+I+G4 HIVb+G4 Dayhoff+G4 DCMut+G4 VT+F+I JTT+F+I JTTDCMut+F+I WAG+F+I mtInv+F+I mtREV+F+I LG+F+I mtMet+F+I cpREV+F+I PMB+F+I Blosum62+F+I HIVw+I+G4 rtREV+F+I mtZOA+F+I HIVw+G4 DCMut+F+I Dayhoff+F+I mtART+F+I FLU+F+I VT+F cpREV+I WAG+F JTT+F JTTDCMut+F mtInv+F mtREV+F mtMAM+F+I HIVb+F+I mtVer+F+I mtInv+I mtMet+I PMB+F VT+I mtMet+F LG+F Blosum62+F cpREV+F mtZOA+F JTT+I rtREV+F JTTDCMut+I DCMut+F Dayhoff+F WAG+I LG+I mtREV+I PMB+I Blosum62+I mtART+F FLU+I FLU+F mtZOA+I cpREV HIVw+F+I rtREV+I mtART+I mtMAM+F mtMet mtInv VT DCMut+I Dayhoff+I mtVer+F HIVb+I HIVb+F mtREV WAG JTT JTTDCMut mtVer+I LG PMB Blosum62 FLU mtZOA mtMAM+I rtREV mtART DCMut Dayhoff HIVw+F HIVw+I HIVb mtVer mtMAM HIVw
 best_score_AIC: 100959.9623
 best_score_AICc: 100960.8848
 best_score_BIC: 101070.4262
 best_tree_AIC: (0:1.9168342365,1:1.0066845163,((((((((2:0.8413145965,64:1.3003087601):0.1199779806,68:0.9373482547):0.05915744298,((((((3:0.2207300633,(9:0.5283689478,(15:0.2066683872,47:0.4139212488):0.1783693907):0.03889392756):0.05223578262,(44:0.0013672921,45:0.0034783755):0.500504995):0.04165041104,((12:0.6611130314,63:1.2778080485):0.4385146621,(19:0.1794589333,20:0.2618791367):0.2055877563):0.1291577856):0.2083717654,((21:0.4371917347,(22:0.3108464983,30:0.2701249572):0.2709858088):0.1478492447,46:0.4111487110):0.1224857603):0.0803338717,(((((6:0.0277610390,7:0.0309071513):0.1608419937,((((10:0.0318054855,32:0.0199934139):0.0071437548,33:0.0193190749):0.1321637937,11:0.1133454754):0.04430051797,((31:0.0755394109,(38:0.0045608835,39:0.0081778913):0.09253381662):0.018247416,(35:0.0396909519,(36:0.0172580382,37:0.0187181980):0.01192260642):0.1013360554):0.04861475977):0.08161410526):0.02580926958,(8:0.1405263307,(16:0.1428363245,((49:0.0434598826,(50:0.0207743795,51:0.0278242023):0.02353427802):0.04247367961,(52:0.0454109665,53:0.0307779566):0.04544287266):0.03572116177):0.08426982413):0.08845569993):0.05280048979,40:0.2751890293):0.1367684151,34:0.2969579964):0.4053007297):0.1322044225,14:1.0065374850):0.1040059241):0.04261854404,48:0.3667164003):0.0695889795,(((13:0.4430816151,24:0.3359917686):0.07761636204,(((28:0.0344045777,29:0.0301195634):0.2829601914,(41:0.4540301663,42:0.7270367848):0.07797421548):0.05503857868,(((55:0.0361394121,(((56:0.0002210012,57:0.0188053399):0.02888663255,(59:0.0175130992,61:0.0149964303):0.04025353437):0.008338806587,(58:0.0000021088,60:0.0000021088):0.03432854259):0.01541984811):0.09149943946,67:0.1210038123):0.02353129925,(65:0.1582889363,66:0.1238175769):0.057406812):0.4207636506):0.02590837772):0.03236259487,((23:0.2018294546,25:0.1106446579):0.09455970484,26:0.2356389640):0.3532385468):0.04037347354):0.1453149522,(27:1.0952610237,(43:0.3108455162,62:0.4237353871):0.06274338807):0.2044481035):0.08757414891,((17:0.2495838674,18:0.3077420031):0.1730008008,54:0.8082582913):0.1913502917):0.09930502863,(4:0.6220907033,5:0.4809178089):0.3093235011):0.120849832);
 best_tree_AICc: (0:1.9168342365,1:1.0066845163,((((((((2:0.8413145965,64:1.3003087601):0.1199779806,68:0.9373482547):0.05915744298,((((((3:0.2207300633,(9:0.5283689478,(15:0.2066683872,47:0.4139212488):0.1783693907):0.03889392756):0.05223578262,(44:0.0013672921,45:0.0034783755):0.500504995):0.04165041104,((12:0.6611130314,63:1.2778080485):0.4385146621,(19:0.1794589333,20:0.2618791367):0.2055877563):0.1291577856):0.2083717654,((21:0.4371917347,(22:0.3108464983,30:0.2701249572):0.2709858088):0.1478492447,46:0.4111487110):0.1224857603):0.0803338717,(((((6:0.0277610390,7:0.0309071513):0.1608419937,((((10:0.0318054855,32:0.0199934139):0.0071437548,33:0.0193190749):0.1321637937,11:0.1133454754):0.04430051797,((31:0.0755394109,(38:0.0045608835,39:0.0081778913):0.09253381662):0.018247416,(35:0.0396909519,(36:0.0172580382,37:0.0187181980):0.01192260642):0.1013360554):0.04861475977):0.08161410526):0.02580926958,(8:0.1405263307,(16:0.1428363245,((49:0.0434598826,(50:0.0207743795,51:0.0278242023):0.02353427802):0.04247367961,(52:0.0454109665,53:0.0307779566):0.04544287266):0.03572116177):0.08426982413):0.08845569993):0.05280048979,40:0.2751890293):0.1367684151,34:0.2969579964):0.4053007297):0.1322044225,14:1.0065374850):0.1040059241):0.04261854404,48:0.3667164003):0.0695889795,(((13:0.4430816151,24:0.3359917686):0.07761636204,(((28:0.0344045777,29:0.0301195634):0.2829601914,(41:0.4540301663,42:0.7270367848):0.07797421548):0.05503857868,(((55:0.0361394121,(((56:0.0002210012,57:0.0188053399):0.02888663255,(59:0.0175130992,61:0.0149964303):0.04025353437):0.008338806587,(58:0.0000021088,60:0.0000021088):0.03432854259):0.01541984811):0.09149943946,67:0.1210038123):0.02353129925,(65:0.1582889363,66:0.1238175769):0.057406812):0.4207636506):0.02590837772):0.03236259487,((23:0.2018294546,25:0.1106446579):0.09455970484,26:0.2356389640):0.3532385468):0.04037347354):0.1453149522,(27:1.0952610237,(43:0.3108455162,62:0.4237353871):0.06274338807):0.2044481035):0.08757414891,((17:0.2495838674,18:0.3077420031):0.1730008008,54:0.8082582913):0.1913502917):0.09930502863,(4:0.6220907033,5:0.4809178089):0.3093235011):0.120849832);
 best_tree_BIC: (0:1.9168342365,1:1.0066845163,((((((((2:0.8413145965,64:1.3003087601):0.1199779806,68:0.9373482547):0.05915744298,((((((3:0.2207300633,(9:0.5283689478,(15:0.2066683872,47:0.4139212488):0.1783693907):0.03889392756):0.05223578262,(44:0.0013672921,45:0.0034783755):0.500504995):0.04165041104,((12:0.6611130314,63:1.2778080485):0.4385146621,(19:0.1794589333,20:0.2618791367):0.2055877563):0.1291577856):0.2083717654,((21:0.4371917347,(22:0.3108464983,30:0.2701249572):0.2709858088):0.1478492447,46:0.4111487110):0.1224857603):0.0803338717,(((((6:0.0277610390,7:0.0309071513):0.1608419937,((((10:0.0318054855,32:0.0199934139):0.0071437548,33:0.0193190749):0.1321637937,11:0.1133454754):0.04430051797,((31:0.0755394109,(38:0.0045608835,39:0.0081778913):0.09253381662):0.018247416,(35:0.0396909519,(36:0.0172580382,37:0.0187181980):0.01192260642):0.1013360554):0.04861475977):0.08161410526):0.02580926958,(8:0.1405263307,(16:0.1428363245,((49:0.0434598826,(50:0.0207743795,51:0.0278242023):0.02353427802):0.04247367961,(52:0.0454109665,53:0.0307779566):0.04544287266):0.03572116177):0.08426982413):0.08845569993):0.05280048979,40:0.2751890293):0.1367684151,34:0.2969579964):0.4053007297):0.1322044225,14:1.0065374850):0.1040059241):0.04261854404,48:0.3667164003):0.0695889795,(((13:0.4430816151,24:0.3359917686):0.07761636204,(((28:0.0344045777,29:0.0301195634):0.2829601914,(41:0.4540301663,42:0.7270367848):0.07797421548):0.05503857868,(((55:0.0361394121,(((56:0.0002210012,57:0.0188053399):0.02888663255,(59:0.0175130992,61:0.0149964303):0.04025353437):0.008338806587,(58:0.0000021088,60:0.0000021088):0.03432854259):0.01541984811):0.09149943946,67:0.1210038123):0.02353129925,(65:0.1582889363,66:0.1238175769):0.057406812):0.4207636506):0.02590837772):0.03236259487,((23:0.2018294546,25:0.1106446579):0.09455970484,26:0.2356389640):0.3532385468):0.04037347354):0.1453149522,(27:1.0952610237,(43:0.3108455162,62:0.4237353871):0.06274338807):0.2044481035):0.08757414891,((17:0.2495838674,18:0.3077420031):0.1730008008,54:0.8082582913):0.1913502917):0.09930502863,(4:0.6220907033,5:0.4809178089):0.3093235011):0.120849832);
 boot_consense_logl: 0
 contree_rfdist: -1
 cpREV: -54945.60178 1 17.10751611
 cpREV+F: -54243.96731 20 19.61540636
 cpREV+F+G4: -50955.43803 21 28.60483452
 cpREV+F+I: -53174.38156 21 20.48811094
 cpREV+F+I+G4: -50880.1093 22 28.93547238
 cpREV+G4: -52077.94764 2 22.02525945
 cpREV+I: -53991.79553 2 17.63274837
 cpREV+I+G4: -51999.76233 3 23.17824013
 mtART: -56153.3791 1 25.71856051
 mtART+F: -54677.49153 20 22.23015586
 mtART+F+G4: -51024.85984 21 35.94792684
 mtART+F+I: -53636.22353 21 23.14387743
 mtART+F+I+G4: -50943.5959 22 37.97805743
 mtART+G4: -52335.7846 2 41.14789523
 mtART+I: -55105.02153 2 26.86114119
 mtART+I+G4: -52243.61431 3 40.192027
 mtInv: -55199.60106 1 23.1743066
 mtInv+F: -53984.0479 20 20.45803878
 mtInv+F+G4: -50610.61495 21 29.52949498
 mtInv+F+I: -52957.368 21 21.24122917
 mtInv+F+I+G4: -50543.89779 22 30.13107036
 mtInv+G4: -51714.61682 2 33.61512034
 mtInv+I: -54198.91704 2 23.99829378
 mtInv+I+G4: -51636.80013 3 34.17755949
 mtMAM: -56864.89878 1 28.14207767
 mtMAM+F: -55092.98704 20 24.42161909
 mtMAM+F+G4: -51191.92414 21 37.21539038
 mtMAM+F+I: -54067.66449 21 25.32956563
 mtMAM+F+I+G4: -51137.73108 22 37.68882451
 mtMAM+G4: -52771.81896 2 44.21965786
 mtMAM+I: -55915.26269 2 28.9720763
 mtMAM+I+G4: -52717.4189 3 42.60232932
 mtMet: -55199.16923 1 24.25630575
 mtMet+F: -54198.75533 20 21.30832364
 mtMet+F+G4: -50656.80864 21 31.40743604
 mtMet+F+I: -53159.5569 21 22.14717799
 mtMet+F+I+G4: -50591.28945 22 32.40938993
 mtMet+G4: -51548.3285 2 37.0277064
 mtMet+I: -54199.49749 2 25.16084774
 mtMet+I+G4: -51469.64568 3 36.68313679
 mtREV: -55372.39242 1 22.20208472
 mtREV+F: -54055.95791 20 21.00022962
 mtREV+F+G4: -50841.80588 21 28.88304367
 mtREV+F+I: -53125.27187 21 21.63620227
 mtREV+F+I+G4: -50779.3878 22 30.61656583
 mtREV+G4: -52318.80895 2 27.69484882
 mtREV+I: -54528.5982 2 22.61324226
 mtREV+I+G4: -52261.73706 3 28.98773478
 mtVer: -56505.09157 1 26.36694161
 mtVer+F: -55255.50546 20 23.25924564
 mtVer+F+G4: -51140.41818 21 36.37218461
 mtVer+F+I: -54105.40487 21 24.4130941
 mtVer+F+I+G4: -51087.16095 22 35.36514076
 mtVer+G4: -52445.23845 2 42.48011844
 mtVer+I: -55483.66557 2 27.31952112
 mtVer+I+G4: -52379.73466 3 41.42193713
 mtZOA: -55902.58814 1 24.26799475
 mtZOA+F: -54390.17541 20 21.77474288
 mtZOA+F+G4: -50760.15978 21 33.50078343
 mtZOA+F+I: -53316.11382 21 22.76397395
 mtZOA+F+I+G4: -50681.22866 22 37.03647354
 mtZOA+G4: -52252.23473 2 36.91184714
 mtZOA+I: -54877.39615 2 25.27195586
 mtZOA+I+G4: -52163.32232 3 36.54659027
 rtREV: -56106.78618 1 18.87819527
 rtREV+F: -54421.5737 20 20.63775605
 rtREV+F+G4: -50896.15717 21 30.20429066
 rtREV+F+I: -53313.01346 21 21.6287034
 rtREV+F+I+G4: -50821.06999 22 30.46554173
 rtREV+G4: -52890.47714 2 24.28459136
 rtREV+I: -55033.7881 2 19.66645516
 rtREV+I+G4: -52813.70268 3 24.96123816
nad1_mafft:
 Blosum62: -13075.83102 1 13.82056363
 Blosum62+F: -12609.33846 20 12.89213989
 Blosum62+F+G4: -11149.67244 21 12.89213989
 Blosum62+F+I: -11827.8251 21 12.89213989
 Blosum62+F+I+G4: -11122.57017 22 13.06994862
 Blosum62+G4: -11415.41368 2 13.82056363
 Blosum62+I: -12100.68474 2 13.82056363
 Blosum62+I+G4: -11367.74404 3 12.89213989
 DCMut: -13142.75345 1 13.71434562
 DCMut+F: -12556.04585 20 13.19561455
 DCMut+F+G4: -11075.88473 21 13.19561455
 DCMut+F+I: -11759.88756 21 13.19561455
 DCMut+F+I+G4: -11042.36876 22 13.35048894
 DCMut+G4: -11484.12687 2 13.71434562
 DCMut+I: -12159.15736 2 13.71434562
 DCMut+I+G4: -11438.33278 3 13.19561455
 Dayhoff: -13154.33135 1 13.81362935
 Dayhoff+F: -12461.16161 20 12.37992098
 Dayhoff+F+G4: -11073.51497 21 12.37992098
 Dayhoff+F+I: -11716.27781 21 12.37992098
 Dayhoff+F+I+G4: -11038.91222 22 12.54513278
 Dayhoff+G4: -11482.71636 2 13.81362935
 Dayhoff+I: -12163.45778 2 13.81362935
 Dayhoff+I+G4: -11435.5198 3 12.37992098
 FLU: -12909.62012 1 13.82338726
 FLU+F: -12566.01113 20 13.79818696
 FLU+F+G4: -11031.2514 21 15.95932242
 FLU+F+I: -11865.00096 21 13.79818696
 FLU+F+I+G4: -11011.0871 22 14.43377945
 FLU+G4: -11300.06357 2 13.84220534
 FLU+I: -12020.994 2 13.82338726
 FLU+I+G4: -11265.2959 3 13.79818696
 HIVb: -12966.9241 1 13.28349678
 HIVb+F: -12523.62815 20 13.15550571
 HIVb+F+G4: -11071.50606 21 13.15550571
 HIVb+F+I: -11803.75823 21 13.15550571
 HIVb+F+I+G4: -11050.74863 22 13.55344682
 HIVb+G4: -11393.96397 2 13.28349678
 HIVb+I: -12064.50995 2 13.28349678
 HIVb+I+G4: -11360.89482 3 13.15550571
 HIVw: -13417.85918 1 13.55344682
 HIVw+F: -12955.67679 20 13.81716179
 HIVw+F+G4: -11300.82682 21 15.76691679
 HIVw+F+I: -12101.13484 21 13.81716179
 HIVw+F+I+G4: -11265.04327 22 14.07587063
 HIVw+G4: -11676.20525 2 13.74167435
 HIVw+I: -12418.5099 2 13.55344682
 HIVw+I+G4: -11636.53758 3 15.2761157
 JTT: -12890.38933 1 13.81420409
 JTT+F: -12349.41325 20 12.47646086
 JTT+F+G4: -10968.60635 21 12.47646086
 JTT+F+I: -11644.74361 21 12.47646086
 JTT+F+I+G4: -10937.29228 22 12.74166304
 JTT+G4: -11286.18284 2 13.81420409
 JTT+I: -11966.0841 2 13.81420409
 JTT+I+G4: -11239.68721 3 12.47646086
 JTTDCMut: -12899.95816 1 13.82352903
 JTTDCMut+F: -12482.13411 20 13.60828508
 JTTDCMut+F+G4: -10969.83079 21 13.60828508
 JTTDCMut+F+I: -11709.25686 21 13.60828508
 JTTDCMut+F+I+G4: -10938.86494 22 13.90139593
 JTTDCMut+G4: -11292.11966 2 13.82352903
 JTTDCMut+I: -11973.13147 2 13.82352903
 JTTDCMut+I+G4: -11247.71792 3 13.60828509
 LG: -12641.7628 1 12.71921826
 LG+F: -12322.64674 20 12.7280083
 LG+F+G4: -10929.05599 21 13.32816176
 LG+F+I: -11650.3237 21 12.7280083
 LG+F+I+G4: -10900.71753 22 13.71434562
 LG+G4: -11164.70617 2 12.71921826
 LG+I: -11816.20105 2 12.71921826
 LG+I+G4: -11123.45731 3 12.7280083
 PMB: -13012.66439 1 13.35048894
 PMB+F: -12635.62116 20 13.05617046
 PMB+F+G4: -11165.92057 21 13.05617046
 PMB+F+I: -11857.10314 21 13.05617046
 PMB+F+I+G4: -11142.99936 22 13.28349678
 PMB+G4: -11399.07413 2 13.35048894
 PMB+I: -12064.36942 2 13.35048894
 PMB+I+G4: -11360.3686 3 13.05617046
 PhyloTree!newick: (0:0.9096114813,1:0.4777104751,((((((((2:0.3992360949,64:0.6170464582):0.05693416073,68:0.4448077554):0.02807247924,((((((3:0.1047448946,(9:0.2507313632,(15:0.0980720890,47:0.1964215335):0.08464312813):0.01845666278):0.02478788553,(44:0.0006488328,45:0.0016506229):0.2375088476):0.01976472001,((12:0.3137235302,63:0.6063690060):0.2080920528,(19:0.0851601578,20:0.1242717111):0.09755928777):0.06129033093):0.09888040721,((21:0.2074642724,(22:0.1475086049,30:0.1281846691):0.1285931759):0.07016014626,46:0.1951058575):0.05812419862):0.03812150818,(((((6:0.0131736795,7:0.0146666306):0.07632570488,((((10:0.0150929247,32:0.0094876431):0.00338998608,33:0.0091676431):0.06271679716,11:0.0537867822):0.0210222976,((31:0.0358463522,(38:0.0021643144,39:0.0038807236):0.04391085067):0.008659099877,(35:0.0188348817,(36:0.0081896018,37:0.0088825041):0.005657734764):0.04808785117):0.02306957107):0.03872902813):0.01224748985,(8:0.0666851424,(16:0.0677813232,((49:0.0206233838,(50:0.0098582412,51:0.0132036531):0.01116791903):0.02015539259,(52:0.0215492481,53:0.0146053226):0.02156438879):0.01695106352):0.03998926879):0.04197562774):0.02505586078,40:0.1305877660):0.06490186698,34:0.1409179768):0.1923307657):0.06273607715,14:0.4776407029):0.04935480636):0.02022413641,48:0.1740210192):0.03302264407,(((13:0.2102592478,24:0.1594410016):0.03683194544,(((28:0.0163262939,29:0.0142928899):0.1342754808,(41:0.2154547558,42:0.3450068838):0.03700176066):0.02611791989,(((55:0.0171495392,(((56:0.0001048731,57:0.0089238565):0.01370781682,(59:0.0083106384,61:0.0071163829):0.01910184837):0.003957084062,(58:0.0000010006,60:0.0000010006):0.01629021224):0.007317310277):0.04341999893,67:0.0574209574):0.01116650544,(65:0.0751141808,66:0.0587561970):0.02724173756):0.1996685158):0.01229452046):0.01535729452,((23:0.0957758295,25:0.0525051401):0.04487221247,26:0.1118197408):0.16762526):0.01915876414):0.06895752708,(27:0.5197434303,(43:0.1475081390,62:0.2010787195):0.02977414791):0.09701847929):0.04155729783,((17:0.1184371332,18:0.1460354023):0.08209552567,54:0.3835496085):0.09080306426):0.04712405086,(4:0.2952059365,5:0.2282139750):0.1467858838):0.05734788775);
 RateGamma!gamma_shape: 0.5209185787
 RateGammaInvar!gamma_shape: 0.7402902561
 RateGammaInvar!p_invar: 0.223204493
 RateInvar!p_invar: 0.08871927039
 StopRule!curIteration: 0
 StopRule!start_real_time: 1617085270
 StopRule!time_vec: 
 VT: -12949.78036 1 13.82008098
 VT+F: -12455.00983 20 12.51961856
 VT+F+G4: -11061.07741 21 12.51961856
 VT+F+I: -11711.83673 21 12.51961856
 VT+F+I+G4: -11033.31513 22 12.71921826
 VT+G4: -11352.41306 2 13.82008098
 VT+I: -12000.38804 2 13.82008098
 VT+I+G4: -11304.23996 3 12.51961856
 WAG: -12853.20284 1 12.74166304
 WAG+F: -12416.59338 20 12.36131122
 WAG+F+G4: -11020.43714 21 12.36131122
 WAG+F+I: -11674.12196 21 12.36131122
 WAG+F+I+G4: -10991.00924 22 12.58919315
 WAG+G4: -11345.00662 2 12.74166304
 WAG+I: -11941.41165 2 12.74166304
 WAG+I+G4: -11298.68771 3 12.36131122
 best_model_AIC: mtZOA+F+I+G4
 best_model_AICc: mtZOA+F+I+G4
 best_model_BIC: mtZOA+F+I+G4
 best_model_list_BIC: mtZOA+F+I+G4 mtZOA+F+G4 mtART+F+I+G4 mtInv+F+I+G4 mtZOA+I+G4 mtART+F+G4 mtMet+F+I+G4 mtInv+F+G4 mtZOA+G4 mtMet+F+G4 mtART+I+G4 mtART+G4 mtREV+F+I+G4 LG+F+I+G4 cpREV+F+I+G4 mtVer+F+I+G4 mtREV+F+G4 mtMet+I+G4 mtInv+I+G4 LG+F+G4 mtVer+F+G4 mtMet+G4 JTT+F+I+G4 cpREV+F+G4 JTTDCMut+F+I+G4 mtInv+G4 mtMAM+F+I+G4 JTT+F+G4 JTTDCMut+F+G4 mtMAM+F+G4 WAG+F+I+G4 rtREV+F+I+G4 FLU+F+I+G4 WAG+F+G4 cpREV+I+G4 rtREV+F+G4 FLU+F+G4 VT+F+I+G4 Dayhoff+F+I+G4 DCMut+F+I+G4 HIVb+F+I+G4 VT+F+G4 cpREV+G4 LG+I+G4 HIVb+F+G4 Dayhoff+F+G4 DCMut+F+G4 mtVer+I+G4 LG+G4 mtVer+G4 mtREV+I+G4 Blosum62+F+I+G4 PMB+F+I+G4 mtMAM+I+G4 mtREV+G4 Blosum62+F+G4 mtMAM+G4 PMB+F+G4 JTT+I+G4 JTTDCMut+I+G4 FLU+I+G4 JTT+G4 JTTDCMut+G4 FLU+G4 WAG+I+G4 VT+I+G4 HIVw+F+I+G4 WAG+G4 VT+G4 HIVw+F+G4 PMB+I+G4 HIVb+I+G4 Blosum62+I+G4 rtREV+I+G4 HIVb+G4 PMB+G4 Blosum62+G4 rtREV+G4 Dayhoff+I+G4 DCMut+I+G4 Dayhoff+G4 DCMut+G4 cpREV+F+I mtInv+F+I HIVw+I+G4 mtZOA+F+I HIVw+G4 mtMet+F+I mtART+F+I mtZOA+I JTT+F+I LG+F+I cpREV+I mtREV+F+I mtART+I mtMet+I WAG+F+I mtInv+I JTTDCMut+F+I VT+F+I Dayhoff+F+I mtVer+F+I rtREV+F+I LG+I DCMut+F+I HIVb+F+I Blosum62+F+I mtREV+I mtMAM+F+I PMB+F+I FLU+F+I WAG+I JTT+I JTTDCMut+I mtVer+I VT+I FLU+I mtMAM+I PMB+I HIVb+I Blosum62+I rtREV+I HIVw+F+I DCMut+I Dayhoff+I mtZOA+F mtInv+F mtART+F mtART mtZOA mtMet+F mtMet mtREV+F cpREV+F LG+F JTT+F mtInv HIVw+I mtVer+F WAG+F mtMAM+F rtREV+F mtREV VT+F Dayhoff+F JTTDCMut+F cpREV HIVb+F mtMAM DCMut+F FLU+F mtVer LG Blosum62+F PMB+F WAG JTT JTTDCMut FLU VT HIVb HIVw+F PMB rtREV Blosum62 DCMut Dayhoff HIVw
 best_score_AIC: 21604.33641
 best_score_AICc: 21607.17115
 best_score_BIC: 21691.02018
 best_tree_AIC: (0:0.9357552976,1:0.4914407053,((((((((2:0.4107108350,64:0.6347814471):0.05857054757,68:0.4575923042):0.02887933112,((((((3:0.1077554452,(9:0.2579378189,(15:0.1008908513,47:0.2020670301):0.08707591887):0.01898713937):0.02550033248,(44:0.0006674812,45:0.0016980644):0.2443352647):0.02033279246,((12:0.3227404901,63:0.6237971064):0.2140729804,(19:0.0876078092,20:0.1278434958):0.1003633116):0.06305192168):0.1017224022,((21:0.2134271570,(22:0.1517482587,30:0.1318689193):0.1322891676):0.07217667094,46:0.2007135395):0.0597947892):0.03921718667,(((((6:0.0135523139,7:0.0150881749):0.07851943847,((((10:0.0155267216,32:0.0097603346):0.003487420178,33:0.0094311373):0.06451938706,11:0.0553327079):0.021626515,((31:0.0368766388,(38:0.0022265205,39:0.0039922625):0.04517292493):0.008907977465,(35:0.0193762288,(36:0.0084249853,37:0.0091378027):0.005820347903):0.04946997968):0.02373263066):0.03984216779):0.01259950404,(8:0.0686017895,(16:0.0697294761,((49:0.0212161355,(50:0.0101415840,51:0.0135831488):0.01148890444):0.02073469365,(52:0.0221686110,53:0.0150251051):0.02218418683):0.01743826657):0.04113862996):0.0431820803):0.02577600979,40:0.1343410855):0.06676725958,34:0.1449682048):0.1978586867):0.06453922119,14:0.4913689279):0.05077334932):0.02080541324,48:0.1790226861):0.03397177229,(((13:0.2163024642,24:0.1640236132):0.03789055964,(((28:0.0167955399,29:0.0147036924):0.1381347917,(41:0.2216473005,42:0.3549229818):0.03806525563):0.02686859436,(((55:0.0176424469,(((56:0.0001078876,57:0.0091803436):0.01410180333,(59:0.0085495003,61:0.0073209198):0.01965086876):0.004070817543,(58:0.0000010292,60:0.0000010292):0.01675842126):0.007527622508):0.04466796528,67:0.0590713355):0.01148745026,(65:0.0772730931,66:0.0604449521):0.02802471251):0.2054073364):0.01264788639):0.01579868988,((23:0.0985285934,25:0.0540142293):0.04616191791,26:0.1150336348):0.1724431019):0.01970942034):0.07093948637,(27:0.5346817610,(43:0.1517477794,62:0.2068580714):0.03062990873):0.09980695912):0.04275172686,((17:0.1218412225,18:0.1502327139):0.08445509392,54:0.3945734916):0.09341290224):0.04847847806,(4:0.3036906688,5:0.2347732415):0.1510047658):0.05899616582);
 best_tree_AICc: (0:0.9357552976,1:0.4914407053,((((((((2:0.4107108350,64:0.6347814471):0.05857054757,68:0.4575923042):0.02887933112,((((((3:0.1077554452,(9:0.2579378189,(15:0.1008908513,47:0.2020670301):0.08707591887):0.01898713937):0.02550033248,(44:0.0006674812,45:0.0016980644):0.2443352647):0.02033279246,((12:0.3227404901,63:0.6237971064):0.2140729804,(19:0.0876078092,20:0.1278434958):0.1003633116):0.06305192168):0.1017224022,((21:0.2134271570,(22:0.1517482587,30:0.1318689193):0.1322891676):0.07217667094,46:0.2007135395):0.0597947892):0.03921718667,(((((6:0.0135523139,7:0.0150881749):0.07851943847,((((10:0.0155267216,32:0.0097603346):0.003487420178,33:0.0094311373):0.06451938706,11:0.0553327079):0.021626515,((31:0.0368766388,(38:0.0022265205,39:0.0039922625):0.04517292493):0.008907977465,(35:0.0193762288,(36:0.0084249853,37:0.0091378027):0.005820347903):0.04946997968):0.02373263066):0.03984216779):0.01259950404,(8:0.0686017895,(16:0.0697294761,((49:0.0212161355,(50:0.0101415840,51:0.0135831488):0.01148890444):0.02073469365,(52:0.0221686110,53:0.0150251051):0.02218418683):0.01743826657):0.04113862996):0.0431820803):0.02577600979,40:0.1343410855):0.06676725958,34:0.1449682048):0.1978586867):0.06453922119,14:0.4913689279):0.05077334932):0.02080541324,48:0.1790226861):0.03397177229,(((13:0.2163024642,24:0.1640236132):0.03789055964,(((28:0.0167955399,29:0.0147036924):0.1381347917,(41:0.2216473005,42:0.3549229818):0.03806525563):0.02686859436,(((55:0.0176424469,(((56:0.0001078876,57:0.0091803436):0.01410180333,(59:0.0085495003,61:0.0073209198):0.01965086876):0.004070817543,(58:0.0000010292,60:0.0000010292):0.01675842126):0.007527622508):0.04466796528,67:0.0590713355):0.01148745026,(65:0.0772730931,66:0.0604449521):0.02802471251):0.2054073364):0.01264788639):0.01579868988,((23:0.0985285934,25:0.0540142293):0.04616191791,26:0.1150336348):0.1724431019):0.01970942034):0.07093948637,(27:0.5346817610,(43:0.1517477794,62:0.2068580714):0.03062990873):0.09980695912):0.04275172686,((17:0.1218412225,18:0.1502327139):0.08445509392,54:0.3945734916):0.09341290224):0.04847847806,(4:0.3036906688,5:0.2347732415):0.1510047658):0.05899616582);
 best_tree_BIC: (0:0.9357552976,1:0.4914407053,((((((((2:0.4107108350,64:0.6347814471):0.05857054757,68:0.4575923042):0.02887933112,((((((3:0.1077554452,(9:0.2579378189,(15:0.1008908513,47:0.2020670301):0.08707591887):0.01898713937):0.02550033248,(44:0.0006674812,45:0.0016980644):0.2443352647):0.02033279246,((12:0.3227404901,63:0.6237971064):0.2140729804,(19:0.0876078092,20:0.1278434958):0.1003633116):0.06305192168):0.1017224022,((21:0.2134271570,(22:0.1517482587,30:0.1318689193):0.1322891676):0.07217667094,46:0.2007135395):0.0597947892):0.03921718667,(((((6:0.0135523139,7:0.0150881749):0.07851943847,((((10:0.0155267216,32:0.0097603346):0.003487420178,33:0.0094311373):0.06451938706,11:0.0553327079):0.021626515,((31:0.0368766388,(38:0.0022265205,39:0.0039922625):0.04517292493):0.008907977465,(35:0.0193762288,(36:0.0084249853,37:0.0091378027):0.005820347903):0.04946997968):0.02373263066):0.03984216779):0.01259950404,(8:0.0686017895,(16:0.0697294761,((49:0.0212161355,(50:0.0101415840,51:0.0135831488):0.01148890444):0.02073469365,(52:0.0221686110,53:0.0150251051):0.02218418683):0.01743826657):0.04113862996):0.0431820803):0.02577600979,40:0.1343410855):0.06676725958,34:0.1449682048):0.1978586867):0.06453922119,14:0.4913689279):0.05077334932):0.02080541324,48:0.1790226861):0.03397177229,(((13:0.2163024642,24:0.1640236132):0.03789055964,(((28:0.0167955399,29:0.0147036924):0.1381347917,(41:0.2216473005,42:0.3549229818):0.03806525563):0.02686859436,(((55:0.0176424469,(((56:0.0001078876,57:0.0091803436):0.01410180333,(59:0.0085495003,61:0.0073209198):0.01965086876):0.004070817543,(58:0.0000010292,60:0.0000010292):0.01675842126):0.007527622508):0.04466796528,67:0.0590713355):0.01148745026,(65:0.0772730931,66:0.0604449521):0.02802471251):0.2054073364):0.01264788639):0.01579868988,((23:0.0985285934,25:0.0540142293):0.04616191791,26:0.1150336348):0.1724431019):0.01970942034):0.07093948637,(27:0.5346817610,(43:0.1517477794,62:0.2068580714):0.03062990873):0.09980695912):0.04275172686,((17:0.1218412225,18:0.1502327139):0.08445509392,54:0.3945734916):0.09341290224):0.04847847806,(4:0.3036906688,5:0.2347732415):0.1510047658):0.05899616582);
 boot_consense_logl: 0
 contree_rfdist: -1
 cpREV: -12575.64565 1 12.58919315
 cpREV+F: -12296.45908 20 12.50133319
 cpREV+F+G4: -10941.51259 21 12.50133319
 cpREV+F+I: -11565.06225 21 12.50133319
 cpREV+F+I+G4: -10908.34388 22 12.61216603
 cpREV+G4: -11124.80052 2 12.58919315
 cpREV+I: -11706.83821 2 12.58919315
 cpREV+I+G4: -11080.08754 3 12.50133319
 mtART: -12297.33944 1 13.28298116
 mtART+F: -12240.66546 20 13.81684713
 mtART+F+G4: -10817.55556 21 17.86208783
 mtART+F+I: -11638.91021 21 13.81684713
 mtART+F+I+G4: -10799.77854 22 14.72584759
 mtART+G4: -10921.17715 2 17.38446471
 mtART+I: -11708.6574 2 13.28298116
 mtART+I+G4: -10901.35212 3 14.39351138
 mtInv: -12420.18563 1 13.81247708
 mtInv+F: -12239.88032 20 13.4086847
 mtInv+F+G4: -10831.9635 21 14.85413219
 mtInv+F+I: -11572.485 21 13.4086847
 mtInv+F+I+G4: -10809.17831 22 13.8037749
 mtInv+G4: -11000.98487 2 16.33410809
 mtInv+I: -11738.43562 2 13.81247708
 mtInv+I+G4: -10974.13244 3 13.4086847
 mtMAM: -12585.34634 1 12.54513278
 mtMAM+F: -12424.89205 20 13.81158444
 mtMAM+F+G4: -10980.77124 21 18.7977784
 mtMAM+F+I: -11854.21616 21 13.81158444
 mtMAM+F+I+G4: -10964.82037 22 16.38038301
 mtMAM+G4: -11219.44388 2 18.43790336
 mtMAM+I: -12035.53542 2 12.54513278
 mtMAM+I+G4: -11199.66696 3 16.19939441
 mtMet: -12336.62915 1 13.06994862
 mtMet+F: -12270.15213 20 13.82410002
 mtMet+F+G4: -10842.40273 21 16.26318124
 mtMet+F+I: -11631.56038 21 13.82410002
 mtMet+F+I+G4: -10822.86653 22 14.08484218
 mtMet+G4: -10993.78681 2 16.30639111
 mtMet+I: -11724.6177 2 13.06994862
 mtMet+I+G4: -10972.92934 3 14.55685045
 mtREV: -12503.52432 1 12.61216603
 mtREV+F: -12293.20045 20 13.12179844
 mtREV+F+G4: -10915.27525 21 13.12179844
 mtREV+F+I: -11651.87794 21 13.12179844
 mtREV+F+I+G4: -10894.02342 22 13.22457399
 mtREV+G4: -11203.93672 2 12.61216603
 mtREV+I: -11885.27125 2 12.61216603
 mtREV+I+G4: -11177.14603 3 13.12179844
 mtVer: -12629.11816 1 13.82372531
 mtVer+F: -12374.55305 20 13.81381927
 mtVer+F+G4: -10930.57247 21 17.89442492
 mtVer+F+I: -11740.21753 21 13.81381927
 mtVer+F+I+G4: -10909.53981 22 14.63895214
 mtVer+G4: -11176.86351 2 16.83000657
 mtVer+I: -11986.85727 2 13.82372531
 mtVer+I+G4: -11152.8033 3 14.3474677
 mtZOA: -12326.26845 1 13.81544195
 mtZOA+F: -12208.67779 20 13.68983518
 mtZOA+F+G4: -10798.9596 21 17.38890523
 mtZOA+F+I: -11597.16586 21 13.68983518
 mtZOA+F+I+G4: -10780.16821 22 14.2005194
 mtZOA+G4: -10889.52237 2 16.22986622
 mtZOA+I: -11699.96413 2 13.81544195
 mtZOA+I+G4: -10868.55327 3 13.68983518
 rtREV: -13031.52943 1 13.22457399
 rtREV+F: -12436.2341 20 12.63570058
 rtREV+F+G4: -11029.52125 21 12.97422254
 rtREV+F+I: -11751.36624 21 12.63570058
 rtREV+F+I+G4: -11001.81652 22 13.28298116
 rtREV+G4: -11424.00552 2 13.22457399
 rtREV+I: -12132.28408 2 13.22457399
 rtREV+I+G4: -11381.91953 3 12.63570058
nad2_mafft:
 Blosum62: -50373.00007 1 20.24800494
 Blosum62+F: -49318.55588 20 22.07259738
 Blosum62+F+G4: -46624.74833 21 41.38970168
 Blosum62+F+I: -48799.75563 21 22.78415347
 Blosum62+F+I+G4: -46600.30067 22 42.00111641
 Blosum62+G4: -47847.18261 2 35.87456529
 Blosum62+I: -49830.35419 2 20.90374316
 Blosum62+I+G4: -47808.3148 3 36.39858319
 DCMut: -51203.35834 1 22.47794411
 DCMut+F: -49344.55228 20 23.68636671
 DCMut+F+G4: -46455.99038 21 46.20945965
 DCMut+F+I: -48826.5346 21 24.4238264
 DCMut+F+I+G4: -46441.3893 22 46.41032206
 DCMut+G4: -48342.3718 2 43.34791656
 DCMut+I: -50666.88043 2 23.14729573
 DCMut+I+G4: -48304.09129 3 44.80718661
 Dayhoff: -51209.51116 1 22.51168414
 Dayhoff+F: -49346.5462 20 23.74305731
 Dayhoff+F+G4: -46453.06705 21 46.32643821
 Dayhoff+F+I: -48828.51205 21 24.45616584
 Dayhoff+F+I+G4: -46438.57043 22 46.48999412
 Dayhoff+G4: -48340.97289 2 43.49904304
 Dayhoff+I: -50672.93731 2 23.1872563
 Dayhoff+I+G4: -48302.73236 3 44.79215577
 FLU: -50730.30035 1 25.43289162
 FLU+F: -49929.20436 20 26.44318849
 FLU+F+G4: -46519.20106 21 55.93615984
 FLU+F+I: -49455.35481 21 27.16907452
 FLU+F+I+G4: -46513.47653 22 54.84766809
 FLU+G4: -47460.78571 2 47.54777259
 FLU+I: -50138.27603 2 26.34202382
 FLU+I+G4: -47431.06655 3 48.32656954
 HIVb: -51332.26783 1 23.69997448
 HIVb+F: -50147.85761 20 26.24979924
 HIVb+F+G4: -46636.38039 21 55.73501528
 HIVb+F+I: -49637.24554 21 26.96875974
 HIVb+F+I+G4: -46625.82851 22 54.7144912
 HIVb+G4: -48105.38065 2 44.57623768
 HIVb+I: -50714.59374 2 24.46870107
 HIVb+I+G4: -48067.72754 3 45.62698868
 HIVw: -52473.28401 1 26.79582371
 HIVw+F: -50520.36698 20 25.81909857
 HIVw+F+G4: -47039.07125 21 49.19124083
 HIVw+F+I: -49936.99874 21 26.61080874
 HIVw+F+I+G4: -47012.31207 22 49.69946197
 HIVw+G4: -48771.48093 2 49.39071656
 HIVw+I: -51702.94011 2 27.98507399
 HIVw+I+G4: -48715.56633 3 52.86438435
 JTT: -50218.23923 1 22.62070004
 JTT+F: -48864.53901 20 23.46799416
 JTT+F+G4: -45998.01352 21 45.55054845
 JTT+F+I: -48390.88915 21 24.08077406
 JTT+F+I+G4: -45984.92128 22 45.36699389
 JTT+G4: -47447.8279 2 40.46606545
 JTT+I: -49684.42279 2 23.32702371
 JTT+I+G4: -47420.28468 3 41.03986619
 JTTDCMut: -50242.81873 1 22.54585075
 JTTDCMut+F: -48879.97729 20 23.50530108
 JTTDCMut+F+G4: -46011.62203 21 45.63237129
 JTTDCMut+F+I: -48409.73058 21 24.08599546
 JTTDCMut+F+I+G4: -45998.73777 22 45.38099608
 JTTDCMut+G4: -47475.09485 2 40.32587324
 JTTDCMut+I: -49712.1884 2 23.21613949
 JTTDCMut+I+G4: -47447.67036 3 40.89387832
 LG: -50237.198 1 22.39361112
 LG+F: -49311.02837 20 24.68549682
 LG+F+G4: -46176.7182 21 53.67766311
 LG+F+I: -48852.98702 21 25.32074701
 LG+F+I+G4: -46167.3112 22 52.66184931
 LG+G4: -47343.28857 2 42.61720971
 LG+I: -49732.3626 2 23.01609926
 LG+I+G4: -47324.41288 3 43.34880829
 PMB: -50229.9865 1 19.66725819
 PMB+F: -49254.0946 20 21.85287573
 PMB+F+G4: -46628.99485 21 41.34104416
 PMB+F+I: -48760.17678 21 22.49970719
 PMB+F+I+G4: -46607.18453 22 41.31223418
 PMB+G4: -47828.24058 2 34.03284046
 PMB+I: -49712.25041 2 20.23241921
 PMB+I+G4: -47791.73267 3 34.71510828
 PhyloTree!newick: (0:3.2310239732,1:1.6968717198,((((((((2:1.4181234762,64:2.1918059975):0.2022353957,68:1.5799982195):0.09971603836,((((((3:0.3720635374,(9:0.8906209539,(15:0.3483611147,47:0.6977074252):0.3006602063):0.06555977031):0.0880488581,(44:0.0023047131,45:0.0058631648):0.8436533567):0.07020611071,((12:1.1143749476,63:2.1538787018):0.7391621855,(19:0.3024967447,20:0.4414245911):0.346539599):0.2177089149):0.3512323372,((21:0.7369322545,(22:0.5239641849,30:0.4553237810):0.4567748363):0.2492153172,46:0.6930340216):0.20646252):0.1354111174,(((((6:0.0467941257,7:0.0520972261):0.2711159502,((((10:0.0536114633,32:0.0337009834):0.01204154359,33:0.0325643152):0.2227758553,11:0.1910556170):0.07467314235,((31:0.1273295533,(38:0.0076878447,39:0.0137846871):0.1559753966):0.03075792238,(35:0.0669032384,(36:0.0290902238,37:0.0315514742):0.02009679629):0.1708124876):0.08194524665):0.1375690842):0.04350421496,(8:0.2368717832,(16:0.2407655183,((49:0.0732561628,(50:0.0350173829,51:0.0469005941):0.03966947947):0.07159381567,(52:0.0765449193,53:0.0518794552):0.07659870017):0.06021174281):0.142045575):0.1491013051):0.08900073087,40:0.4638598014):0.2305374253,34:0.5005536660):0.6831766405):0.2228443397,14:1.6966238817):0.1753128294):0.07183799982,48:0.6181387311):0.1172994812,(((13:0.7468602628,24:0.5663491586):0.1308304716,(((28:0.0579925029,29:0.0507696650):0.4769589065,(41:0.7653151876,42:1.2254963080):0.1314336706):0.09277326338,(((55:0.0609167482,(((56:0.0003725203,57:0.0316983620):0.04869143116,(59:0.0295201540,61:0.0252780464):0.06785152942):0.01405592802,(58:0.0000035542,60:0.0000035542):0.05786433794):0.02599176177):0.154231846,67:0.2039645432):0.03966445849,(65:0.2668125065,66:0.2087074375):0.09676516725):0.7092410052):0.04367127204):0.05455052811,((23:0.3402045909,25:0.1865031068):0.1593902425,26:0.3971940443):0.5954204027):0.06805369935):0.2449435023,(27:1.8461766574,(43:0.5239625292,62:0.7142501767):0.1057605228):0.3446185972):0.1476153597,((17:0.4206996323,18:0.5187312349):0.2916108892,54:1.3624036274):0.322540867):0.1673889803,(4:1.0485987458,5:0.8106371120):0.5213970137):0.2037049926);
 RateGamma!gamma_shape: 0.6596449754
 RateGammaInvar!gamma_shape: 0.732839238
 RateGammaInvar!p_invar: 0.02821575163
 RateInvar!p_invar: 0.04877787006
 StopRule!curIteration: 0
 StopRule!start_real_time: 1617085270
 StopRule!time_vec: 
 VT: -50038.90932 1 21.29185719
 VT+F: -48902.35545 20 22.07185776
 VT+F+G4: -46253.11889 21 41.33060391
 VT+F+I: -48410.33248 21 22.71175482
 VT+F+I+G4: -46233.1612 22 41.22147423
 VT+G4: -47516.06646 2 36.92652983
 VT+I: -49500.01368 2 21.9578853
 VT+I+G4: -47479.75619 3 37.74785594
 WAG: -50406.76478 1 21.4866769
 WAG+F: -49060.74187 20 22.89231033
 WAG+F+G4: -46283.82632 21 43.28518362
 WAG+F+I: -48557.69125 21 23.57634093
 WAG+F+I+G4: -46269.39647 22 43.23428774
 WAG+G4: -47775.13056 2 38.55503131
 WAG+I: -49857.64902 2 22.16424732
 WAG+I+G4: -47739.37466 3 39.47706048
 best_model_AIC: mtInv+F+I+G4
 best_model_AICc: mtInv+F+I+G4
 best_model_BIC: mtInv+F+I+G4
 best_model_list_BIC: mtInv+F+I+G4 mtInv+F+G4 mtMet+F+I+G4 mtMet+F+G4 JTT+F+I+G4 mtZOA+F+G4 mtZOA+F+I+G4 JTT+F+G4 JTTDCMut+F+I+G4 JTTDCMut+F+G4 LG+F+I+G4 LG+F+G4 cpREV+F+I+G4 mtREV+F+G4 mtREV+F+I+G4 cpREV+F+G4 VT+F+I+G4 VT+F+G4 mtVer+F+I+G4 mtVer+F+G4 WAG+F+I+G4 WAG+F+G4 mtART+F+G4 mtART+F+I+G4 Dayhoff+F+I+G4 DCMut+F+I+G4 Dayhoff+F+G4 DCMut+F+G4 mtMet+I+G4 mtInv+I+G4 mtMet+G4 mtInv+G4 FLU+F+I+G4 FLU+F+G4 rtREV+F+I+G4 rtREV+F+G4 Blosum62+F+I+G4 PMB+F+I+G4 mtMAM+F+I+G4 Blosum62+F+G4 mtMAM+F+G4 PMB+F+G4 HIVb+F+I+G4 HIVb+F+G4 mtZOA+G4 mtZOA+I+G4 mtART+G4 mtART+I+G4 HIVw+F+I+G4 HIVw+F+G4 cpREV+I+G4 cpREV+G4 LG+I+G4 LG+G4 JTT+I+G4 FLU+I+G4 JTT+G4 JTTDCMut+I+G4 FLU+G4 JTTDCMut+G4 VT+I+G4 VT+G4 mtREV+I+G4 mtREV+G4 mtVer+I+G4 mtVer+G4 WAG+I+G4 WAG+G4 PMB+I+G4 Blosum62+I+G4 PMB+G4 Blosum62+G4 mtMAM+I+G4 mtMAM+G4 HIVb+I+G4 HIVb+G4 Dayhoff+I+G4 DCMut+I+G4 rtREV+I+G4 Dayhoff+G4 DCMut+G4 rtREV+G4 mtInv+F+I JTT+F+I JTTDCMut+F+I VT+F+I cpREV+F+I mtMet+F+I WAG+F+I HIVw+I+G4 HIVw+G4 mtInv+F mtREV+F+I PMB+F+I Blosum62+F+I mtZOA+F+I DCMut+F+I Dayhoff+F+I LG+F+I JTT+F JTTDCMut+F VT+F mtMet+F cpREV+F mtInv+I WAG+F mtVer+F+I mtREV+F mtMet+I rtREV+F+I cpREV+I mtZOA+F PMB+F LG+F mtART+F+I Blosum62+F DCMut+F Dayhoff+F VT+I mtInv FLU+F+I mtMet mtVer+F JTT+I mtZOA+I HIVb+F+I JTTDCMut+I PMB+I rtREV+F LG+I mtART+F Blosum62+I cpREV WAG+I mtMAM+F+I FLU+F HIVw+F+I mtART+I VT mtZOA FLU+I mtREV+I JTT HIVb+F PMB LG JTTDCMut mtMAM+F Blosum62 mtART WAG mtVer+I mtREV HIVw+F rtREV+I DCMut+I Dayhoff+I HIVb+I FLU mtVer rtREV DCMut Dayhoff mtMAM+I HIVb mtMAM HIVw+I HIVw
 best_score_AIC: 91667.47311
 best_score_AICc: 91668.0591
 best_score_BIC: 91787.75527
 best_tree_AIC: (0:3.2310239732,1:1.6968717198,((((((((2:1.4181234762,64:2.1918059975):0.2022353957,68:1.5799982195):0.09971603836,((((((3:0.3720635374,(9:0.8906209539,(15:0.3483611147,47:0.6977074252):0.3006602063):0.06555977031):0.0880488581,(44:0.0023047131,45:0.0058631648):0.8436533567):0.07020611071,((12:1.1143749476,63:2.1538787018):0.7391621855,(19:0.3024967447,20:0.4414245911):0.346539599):0.2177089149):0.3512323372,((21:0.7369322545,(22:0.5239641849,30:0.4553237810):0.4567748363):0.2492153172,46:0.6930340216):0.20646252):0.1354111174,(((((6:0.0467941257,7:0.0520972261):0.2711159502,((((10:0.0536114633,32:0.0337009834):0.01204154359,33:0.0325643152):0.2227758553,11:0.1910556170):0.07467314235,((31:0.1273295533,(38:0.0076878447,39:0.0137846871):0.1559753966):0.03075792238,(35:0.0669032384,(36:0.0290902238,37:0.0315514742):0.02009679629):0.1708124876):0.08194524665):0.1375690842):0.04350421496,(8:0.2368717832,(16:0.2407655183,((49:0.0732561628,(50:0.0350173829,51:0.0469005941):0.03966947947):0.07159381567,(52:0.0765449193,53:0.0518794552):0.07659870017):0.06021174281):0.142045575):0.1491013051):0.08900073087,40:0.4638598014):0.2305374253,34:0.5005536660):0.6831766405):0.2228443397,14:1.6966238817):0.1753128294):0.07183799982,48:0.6181387311):0.1172994812,(((13:0.7468602628,24:0.5663491586):0.1308304716,(((28:0.0579925029,29:0.0507696650):0.4769589065,(41:0.7653151876,42:1.2254963080):0.1314336706):0.09277326338,(((55:0.0609167482,(((56:0.0003725203,57:0.0316983620):0.04869143116,(59:0.0295201540,61:0.0252780464):0.06785152942):0.01405592802,(58:0.0000035542,60:0.0000035542):0.05786433794):0.02599176177):0.154231846,67:0.2039645432):0.03966445849,(65:0.2668125065,66:0.2087074375):0.09676516725):0.7092410052):0.04367127204):0.05455052811,((23:0.3402045909,25:0.1865031068):0.1593902425,26:0.3971940443):0.5954204027):0.06805369935):0.2449435023,(27:1.8461766574,(43:0.5239625292,62:0.7142501767):0.1057605228):0.3446185972):0.1476153597,((17:0.4206996323,18:0.5187312349):0.2916108892,54:1.3624036274):0.322540867):0.1673889803,(4:1.0485987458,5:0.8106371120):0.5213970137):0.2037049926);
 best_tree_AICc: (0:3.2310239732,1:1.6968717198,((((((((2:1.4181234762,64:2.1918059975):0.2022353957,68:1.5799982195):0.09971603836,((((((3:0.3720635374,(9:0.8906209539,(15:0.3483611147,47:0.6977074252):0.3006602063):0.06555977031):0.0880488581,(44:0.0023047131,45:0.0058631648):0.8436533567):0.07020611071,((12:1.1143749476,63:2.1538787018):0.7391621855,(19:0.3024967447,20:0.4414245911):0.346539599):0.2177089149):0.3512323372,((21:0.7369322545,(22:0.5239641849,30:0.4553237810):0.4567748363):0.2492153172,46:0.6930340216):0.20646252):0.1354111174,(((((6:0.0467941257,7:0.0520972261):0.2711159502,((((10:0.0536114633,32:0.0337009834):0.01204154359,33:0.0325643152):0.2227758553,11:0.1910556170):0.07467314235,((31:0.1273295533,(38:0.0076878447,39:0.0137846871):0.1559753966):0.03075792238,(35:0.0669032384,(36:0.0290902238,37:0.0315514742):0.02009679629):0.1708124876):0.08194524665):0.1375690842):0.04350421496,(8:0.2368717832,(16:0.2407655183,((49:0.0732561628,(50:0.0350173829,51:0.0469005941):0.03966947947):0.07159381567,(52:0.0765449193,53:0.0518794552):0.07659870017):0.06021174281):0.142045575):0.1491013051):0.08900073087,40:0.4638598014):0.2305374253,34:0.5005536660):0.6831766405):0.2228443397,14:1.6966238817):0.1753128294):0.07183799982,48:0.6181387311):0.1172994812,(((13:0.7468602628,24:0.5663491586):0.1308304716,(((28:0.0579925029,29:0.0507696650):0.4769589065,(41:0.7653151876,42:1.2254963080):0.1314336706):0.09277326338,(((55:0.0609167482,(((56:0.0003725203,57:0.0316983620):0.04869143116,(59:0.0295201540,61:0.0252780464):0.06785152942):0.01405592802,(58:0.0000035542,60:0.0000035542):0.05786433794):0.02599176177):0.154231846,67:0.2039645432):0.03966445849,(65:0.2668125065,66:0.2087074375):0.09676516725):0.7092410052):0.04367127204):0.05455052811,((23:0.3402045909,25:0.1865031068):0.1593902425,26:0.3971940443):0.5954204027):0.06805369935):0.2449435023,(27:1.8461766574,(43:0.5239625292,62:0.7142501767):0.1057605228):0.3446185972):0.1476153597,((17:0.4206996323,18:0.5187312349):0.2916108892,54:1.3624036274):0.322540867):0.1673889803,(4:1.0485987458,5:0.8106371120):0.5213970137):0.2037049926);
 best_tree_BIC: (0:3.2310239732,1:1.6968717198,((((((((2:1.4181234762,64:2.1918059975):0.2022353957,68:1.5799982195):0.09971603836,((((((3:0.3720635374,(9:0.8906209539,(15:0.3483611147,47:0.6977074252):0.3006602063):0.06555977031):0.0880488581,(44:0.0023047131,45:0.0058631648):0.8436533567):0.07020611071,((12:1.1143749476,63:2.1538787018):0.7391621855,(19:0.3024967447,20:0.4414245911):0.346539599):0.2177089149):0.3512323372,((21:0.7369322545,(22:0.5239641849,30:0.4553237810):0.4567748363):0.2492153172,46:0.6930340216):0.20646252):0.1354111174,(((((6:0.0467941257,7:0.0520972261):0.2711159502,((((10:0.0536114633,32:0.0337009834):0.01204154359,33:0.0325643152):0.2227758553,11:0.1910556170):0.07467314235,((31:0.1273295533,(38:0.0076878447,39:0.0137846871):0.1559753966):0.03075792238,(35:0.0669032384,(36:0.0290902238,37:0.0315514742):0.02009679629):0.1708124876):0.08194524665):0.1375690842):0.04350421496,(8:0.2368717832,(16:0.2407655183,((49:0.0732561628,(50:0.0350173829,51:0.0469005941):0.03966947947):0.07159381567,(52:0.0765449193,53:0.0518794552):0.07659870017):0.06021174281):0.142045575):0.1491013051):0.08900073087,40:0.4638598014):0.2305374253,34:0.5005536660):0.6831766405):0.2228443397,14:1.6966238817):0.1753128294):0.07183799982,48:0.6181387311):0.1172994812,(((13:0.7468602628,24:0.5663491586):0.1308304716,(((28:0.0579925029,29:0.0507696650):0.4769589065,(41:0.7653151876,42:1.2254963080):0.1314336706):0.09277326338,(((55:0.0609167482,(((56:0.0003725203,57:0.0316983620):0.04869143116,(59:0.0295201540,61:0.0252780464):0.06785152942):0.01405592802,(58:0.0000035542,60:0.0000035542):0.05786433794):0.02599176177):0.154231846,67:0.2039645432):0.03966445849,(65:0.2668125065,66:0.2087074375):0.09676516725):0.7092410052):0.04367127204):0.05455052811,((23:0.3402045909,25:0.1865031068):0.1593902425,26:0.3971940443):0.5954204027):0.06805369935):0.2449435023,(27:1.8461766574,(43:0.5239625292,62:0.7142501767):0.1057605228):0.3446185972):0.1476153597,((17:0.4206996323,18:0.5187312349):0.2916108892,54:1.3624036274):0.322540867):0.1673889803,(4:1.0485987458,5:0.8106371120):0.5213970137):0.2037049926);
 boot_consense_logl: 0
 contree_rfdist: -1
 cpREV: -49847.03905 1 20.93178504
 cpREV+F: -48945.65628 20 22.63585333
 cpREV+F+G4: -46204.28908 21 41.48764352
 cpREV+F+I: -48434.977 21 23.2957832
 cpREV+F+I+G4: -46178.64948 22 43.61944428
 cpREV+G4: -47164.66879 2 37.44106086
 cpREV+I: -49277.26301 2 21.65574629
 cpREV+I+G4: -47122.44119 3 39.06368439
 mtART: -50393.95081 1 26.52994757
 mtART+F: -49722.01503 20 26.83694659
 mtART+F+G4: -46321.67883 21 63.52691579
 mtART+F+I: -49314.14157 21 27.38903098
 mtART+F+I+G4: -46320.94514 22 62.40308109
 mtART+G4: -46960.20376 2 61.78463221
 mtART+I: -50016.68909 2 26.98727272
 mtART+I+G4: -46957.47436 3 60.45726759
 mtInv: -49529.47177 1 24.352912
 mtInv+F: -48738.53474 20 23.88447606
 mtInv+F+G4: -45820.40999 21 49.88858518
 mtInv+F+I: -48288.97996 21 24.47306742
 mtInv+F+I+G4: -45811.73656 22 49.03228306
 mtInv+G4: -46538.54029 2 50.58398801
 mtInv+I: -49107.31842 2 24.86668057
 mtInv+I+G4: -46529.65808 3 49.67377154
 mtMAM: -51600.75903 1 28.74307453
 mtMAM+F: -50231.89099 20 29.72896718
 mtMAM+F+G4: -46625.41612 21 64.89084067
 mtMAM+F+I: -49798.77169 21 30.39806514
 mtMAM+F+I+G4: -46617.92718 22 67.75706646
 mtMAM+G4: -47908.75034 2 65.50997907
 mtMAM+I: -51219.25936 2 29.22552287
 mtMAM+I+G4: -47885.88325 3 68.09769467
 mtMet: -49642.77161 1 25.27101173
 mtMet+F: -48934.45683 20 25.15754431
 mtMet+F+G4: -45881.75427 21 52.80614917
 mtMet+F+I: -48507.97392 21 25.72966617
 mtMet+F+I+G4: -45876.95374 22 52.18852971
 mtMet+G4: -46534.34395 2 52.79847432
 mtMet+I: -49249.35555 2 25.74481422
 mtMet+I+G4: -46527.27173 3 52.81249008
 mtREV: -50524.10806 1 24.24672287
 mtREV+F: -49153.40121 20 24.43116247
 mtREV+F+G4: -46189.92872 21 47.74123959
 mtREV+F+I: -48740.35628 21 24.92292494
 mtREV+F+I+G4: -46186.9118 22 47.11451004
 mtREV+G4: -47548.38567 2 47.80678824
 mtREV+I: -50140.19358 2 24.66908168
 mtREV+I+G4: -47540.73985 3 47.31376167
 mtVer: -50895.65461 1 27.09483678
 mtVer+F: -49585.47886 20 27.30096119
 mtVer+F+G4: -46266.94349 21 55.48317937
 mtVer+F+I: -49125.62709 21 27.96808145
 mtVer+F+I+G4: -46260.01416 22 56.98697173
 mtVer+G4: -47569.3512 2 57.47426931
 mtVer+I: -50495.59264 2 27.60276825
 mtVer+I+G4: -47551.34769 3 57.86389018
 mtZOA: -50075.69102 1 25.33441452
 mtZOA+F: -49218.29012 20 26.10007447
 mtZOA+F+G4: -45991.9453 21 58.2941649
 mtZOA+F+I: -48812.33588 21 26.64974716
 mtZOA+F+I+G4: -45990.46216 22 57.38345679
 mtZOA+G4: -46844.90964 2 56.40404052
 mtZOA+I: -49707.77197 2 25.76961183
 mtZOA+I+G4: -46841.3664 3 55.79231612
 rtREV: -51137.10325 1 21.38000373
 rtREV+F: -49662.80818 20 24.81663236
 rtREV+F+G4: -46572.21454 21 52.91080325
 rtREV+F+I: -49180.7043 21 25.47979337
 rtREV+F+I+G4: -46557.59375 22 52.13241767
 rtREV+G4: -48346.62613 2 39.69870147
 rtREV+I: -50641.24729 2 21.91745441
 rtREV+I+G4: -48322.79712 3 40.47610194
nad3_mafft:
 Blosum62: -8241.455834 1 13.82535313
 Blosum62+F: -8127.33147 20 13.82310373
 Blosum62+F+G4: -7584.353571 21 24.30129362
 Blosum62+F+I: -7972.142274 21 14.24223245
 Blosum62+F+I+G4: -7578.459045 22 24.24114821
 Blosum62+G4: -7722.408272 2 22.91290547
 Blosum62+I: -8085.696989 2 13.82535313
 Blosum62+I+G4: -7717.572665 3 21.68452047
 DCMut: -8370.253458 1 14.18634456
 DCMut+F: -8099.967003 20 14.4884129
 DCMut+F+G4: -7539.88031 21 25.91514963
 DCMut+F+I: -7950.645956 21 15.00350837
 DCMut+F+I+G4: -7538.724191 22 24.96229533
 DCMut+G4: -7811.968175 2 23.11629001
 DCMut+I: -8226.152384 2 14.60931684
 DCMut+I+G4: -7808.624864 3 22.67221112
 Dayhoff: -8370.448574 1 14.19873865
 Dayhoff+F: -8099.720779 20 14.49967075
 Dayhoff+F+G4: -7539.195886 21 25.94779159
 Dayhoff+F+I: -7950.449643 21 15.01297557
 Dayhoff+F+I+G4: -7538.075806 22 25.01953853
 Dayhoff+G4: -7811.345324 2 23.12764773
 Dayhoff+I: -8226.359885 2 14.62019352
 Dayhoff+I+G4: -7808.01123 3 22.70175983
 FLU: -8279.859841 1 15.64041776
 FLU+F: -8177.265971 20 15.93829364
 FLU+F+G4: -7559.890752 21 30.53441314
 FLU+F+I: -8041.427594 21 16.45488089
 FLU+F+I+G4: -7552.705676 22 35.3605482
 FLU+G4: -7691.779668 2 28.10705019
 FLU+I: -8140.797358 2 16.11019135
 FLU+I+G4: -7690.619878 3 26.67779507
 HIVb: -8325.472277 1 15.15681206
 HIVb+F: -8173.779363 20 15.81067038
 HIVb+F+G4: -7547.614692 21 33.78098538
 HIVb+F+I: -8001.935305 21 16.53441345
 HIVb+F+I+G4: -7538.349373 22 31.2486954
 HIVb+G4: -7755.300877 2 26.75134003
 HIVb+I: -8163.626253 2 15.70194784
 HIVb+I+G4: -7749.135633 3 25.74237095
 HIVw: -8597.342978 1 16.99260768
 HIVw+F: -8273.683387 20 15.61945837
 HIVw+F+G4: -7662.417107 21 24.70627444
 HIVw+F+I: -8130.582122 21 16.00225088
 HIVw+F+I+G4: -7661.825693 22 26.01174613
 HIVw+G4: -7922.534739 2 28.90889949
 HIVw+I: -8429.804405 2 17.60507958
 HIVw+I+G4: -7914.777049 3 30.08332336
 JTT: -8197.579791 1 14.53179673
 JTT+F: -7986.503397 20 14.42242356
 JTT+F+G4: -7449.895321 21 25.05270974
 JTT+F+I: -7844.060318 21 14.89299666
 JTT+F+I+G4: -7446.858809 22 25.31372744
 JTT+G4: -7663.87651 2 24.60481033
 JTT+I: -8055.236939 2 14.99669512
 JTT+I+G4: -7661.455261 3 23.36505953
 JTTDCMut: -8203.031953 1 14.48338648
 JTTDCMut+F: -7989.048025 20 14.4384688
 JTTDCMut+F+G4: -7450.520855 21 25.07032386
 JTTDCMut+F+I: -7846.649115 21 14.91445749
 JTTDCMut+F+I+G4: -7447.499469 22 25.39014498
 JTTDCMut+G4: -7667.44642 2 24.41798036
 JTTDCMut+I: -8060.503817 2 14.92932869
 JTTDCMut+I+G4: -7664.922041 3 23.27048322
 LG: -8167.254969 1 14.10116935
 LG+F: -8087.907597 20 14.72444834
 LG+F+G4: -7501.714618 21 27.9384309
 LG+F+I: -7934.917783 21 15.36035526
 LG+F+I+G4: -7492.939895 22 30.931748
 LG+G4: -7624.964664 2 25.7615924
 LG+I: -8019.014065 2 14.61355172
 LG+I+G4: -7623.700967 3 24.01693391
 PMB: -8224.064413 1 13.819023
 PMB+F: -8111.002563 20 13.8185982
 PMB+F+G4: -7584.746589 21 25.58746796
 PMB+F+I: -7956.296121 21 14.13764042
 PMB+F+I+G4: -7576.712455 22 25.02437703
 PMB+G4: -7729.74554 2 21.89542939
 PMB+I: -8066.931695 2 13.819023
 PMB+I+G4: -7724.237975 3 20.54326396
 PhyloTree!newick: (0:1.7097847489,1:0.8979461030,((((((((2:0.7504388426,64:1.1598541205):0.1070183935,68:0.8360992923):0.05276747042,((((((3:0.1968876022,(9:0.4712964485,(15:0.1843448161,47:0.3692109757):0.1591025754):0.0346927465):0.04659346266,(44:0.0012196021,45:0.0031026540):0.4464422598):0.03715148465,((12:0.5897019976,63:1.1397838538):0.3911478972,(19:0.1600744294,20:0.2335919011):0.1833809119):0.11520663):0.1858642028,((21:0.3899678679,(22:0.2772699860,30:0.2409470384):0.2417149034):0.1318791052,46:0.3667379168):0.1092552923):0.07165649802,(((((6:0.0247623926,7:0.0275686723):0.143468425,((((10:0.0283699719,32:0.0178337967):0.0063721123,33:0.0172322983):0.1178879398,11:0.1011023084):0.03951533656,((31:0.0673799174,(38:0.0040682335,39:0.0072945451):0.08253864915):0.01627639625,(35:0.0354036794,(36:0.0153938883,37:0.0166963258):0.01063476969):0.09039010187):0.04336356966):0.07279844536):0.02302144578,(8:0.1253471865,(16:0.1274076615,((49:0.0387655039,(50:0.0185304067,51:0.0248187328):0.02099219068):0.03788582676,(52:0.0405058392,53:0.0274534331):0.04053429828):0.03186269137):0.07516730316):0.07890103596):0.04709717225,40:0.2454641075):0.1219951864,34:0.2648816692):0.3615216142):0.1179241802,14:0.8978149531):0.0927715811):0.03801504344,48:0.3271050242):0.06207223012,(((13:0.3952215451,24:0.2996991557):0.06923252397,(((28:0.0306883192,29:0.0268661579):0.2523958569,(41:0.4049874731,42:0.6485049051):0.06955172333):0.04909351084,(((55:0.0322357647,(((56:0.0001971286,57:0.0167740560):0.02576640323,(59:0.0156213980,61:0.0133765702):0.0359054934):0.007438078919,(58:0.0000018804,60:0.0000018804):0.03062049784):0.01375425202):0.08161600168,67:0.1079334193):0.02098953361,(65:0.1411911390,66:0.1104432514):0.05120593613):0.3753142861):0.02310984856):0.02886690462,((23:0.1800285674,25:0.0986932233):0.08434570805,26:0.2101860972):0.3150829992):0.03601247725):0.1296185575,(27:0.9769548969,(43:0.2772691093,62:0.3779650265):0.05596607458):0.1823643604):0.07811470684,((17:0.2226247229,18:0.2745008281):0.1543138813,54:0.7209531599):0.1706813272):0.08857845926,(4:0.5548947202,5:0.4289708099):0.2759114981):0.1077960715);
 RateGamma!gamma_shape: 0.6196669941
 RateGammaInvar!gamma_shape: 0.8780934954
 RateGammaInvar!p_invar: 0.07396157669
 RateInvar!p_invar: 0.1015783274
 StopRule!curIteration: 0
 StopRule!start_real_time: 1617085270
 StopRule!time_vec: 
 VT: -8193.257534 1 13.81745378
 VT+F: -8039.12767 20 13.8214046
 VT+F+G4: -7516.96323 21 25.0439565
 VT+F+I: -7886.530238 21 14.2558011
 VT+F+I+G4: -7510.840237 22 24.40762266
 VT+G4: -7686.034939 2 23.25625235
 VT+I: -8040.481143 2 14.29942108
 VT+I+G4: -7682.363468 3 21.82738507
 WAG: -8236.211623 1 13.81688907
 WAG+F: -8048.504866 20 14.04843613
 WAG+F+G4: -7502.826902 21 26.13811373
 WAG+F+I: -7894.27903 21 14.61986877
 WAG+F+I+G4: -7499.032554 22 25.06241233
 WAG+G4: -7708.667447 2 22.83791369
 WAG+I: -8080.963152 2 14.27336763
 WAG+I+G4: -7706.346029 3 21.67188684
 best_model_AIC: mtInv+F+I+G4
 best_model_AICc: mtInv+F+I+G4
 best_model_BIC: mtInv+F+I+G4
 best_model_list_BIC: mtInv+F+I+G4 mtInv+F+G4 mtREV+F+I+G4 mtREV+F+G4 mtMet+F+I+G4 mtMet+F+G4 mtInv+I+G4 mtZOA+F+I+G4 mtInv+G4 mtZOA+F+G4 cpREV+F+I+G4 cpREV+F+G4 JTT+F+I+G4 JTT+F+G4 JTTDCMut+F+I+G4 JTTDCMut+F+G4 mtMet+I+G4 mtMet+G4 mtZOA+I+G4 mtART+F+I+G4 mtZOA+G4 mtART+F+G4 LG+F+I+G4 WAG+F+I+G4 LG+F+G4 WAG+F+G4 mtART+I+G4 mtMAM+F+I+G4 mtART+G4 VT+F+I+G4 cpREV+I+G4 mtVer+F+I+G4 cpREV+G4 VT+F+G4 mtMAM+F+G4 mtVer+F+G4 Dayhoff+F+G4 DCMut+F+G4 Dayhoff+F+I+G4 HIVb+F+I+G4 DCMut+F+I+G4 HIVb+F+G4 rtREV+F+I+G4 FLU+F+I+G4 rtREV+F+G4 FLU+F+G4 LG+G4 LG+I+G4 PMB+F+I+G4 Blosum62+F+I+G4 Blosum62+F+G4 PMB+F+G4 JTT+G4 JTT+I+G4 JTTDCMut+G4 JTTDCMut+I+G4 mtREV+G4 mtREV+I+G4 VT+I+G4 VT+G4 FLU+G4 FLU+I+G4 mtVer+I+G4 mtVer+G4 WAG+G4 WAG+I+G4 mtMAM+I+G4 HIVw+F+G4 HIVw+F+I+G4 Blosum62+I+G4 Blosum62+G4 mtMAM+G4 PMB+I+G4 PMB+G4 HIVb+I+G4 HIVb+G4 rtREV+I+G4 rtREV+G4 Dayhoff+I+G4 DCMut+I+G4 Dayhoff+G4 DCMut+G4 cpREV+F+I mtREV+F+I mtInv+F+I mtMet+F+I JTT+F+I JTTDCMut+F+I mtInv+I HIVw+I+G4 cpREV+I HIVw+G4 mtZOA+F+I mtMet+I VT+F+I WAG+F+I LG+F+I mtREV+F mtZOA+I Dayhoff+F+I DCMut+F+I mtART+F+I mtInv+F cpREV+F PMB+F+I LG+I mtMet+F Blosum62+F+I mtVer+F+I mtInv JTT+F JTTDCMut+F VT+I mtART+I rtREV+F+I HIVb+F+I mtZOA+F mtMet JTT+I JTTDCMut+I PMB+I mtMAM+F+I cpREV WAG+I mtREV+I Blosum62+I VT+F FLU+F+I WAG+F mtZOA LG+F mtART+F FLU+I Dayhoff+F DCMut+F PMB+F HIVb+I LG rtREV+I mtART mtVer+F Blosum62+F HIVw+F+I mtVer+I mtREV VT JTT JTTDCMut mtMAM+F rtREV+F PMB HIVb+F FLU+F DCMut+I Dayhoff+I WAG Blosum62 mtMAM+I FLU mtVer rtREV HIVw+F HIVb mtMAM DCMut Dayhoff HIVw+I HIVw
 best_score_AIC: 14895.29078
 best_score_AICc: 14900.6171
 best_score_BIC: 14969.23921
 best_tree_AIC: (0:1.7097847489,1:0.8979461030,((((((((2:0.7504388426,64:1.1598541205):0.1070183935,68:0.8360992923):0.05276747042,((((((3:0.1968876022,(9:0.4712964485,(15:0.1843448161,47:0.3692109757):0.1591025754):0.0346927465):0.04659346266,(44:0.0012196021,45:0.0031026540):0.4464422598):0.03715148465,((12:0.5897019976,63:1.1397838538):0.3911478972,(19:0.1600744294,20:0.2335919011):0.1833809119):0.11520663):0.1858642028,((21:0.3899678679,(22:0.2772699860,30:0.2409470384):0.2417149034):0.1318791052,46:0.3667379168):0.1092552923):0.07165649802,(((((6:0.0247623926,7:0.0275686723):0.143468425,((((10:0.0283699719,32:0.0178337967):0.0063721123,33:0.0172322983):0.1178879398,11:0.1011023084):0.03951533656,((31:0.0673799174,(38:0.0040682335,39:0.0072945451):0.08253864915):0.01627639625,(35:0.0354036794,(36:0.0153938883,37:0.0166963258):0.01063476969):0.09039010187):0.04336356966):0.07279844536):0.02302144578,(8:0.1253471865,(16:0.1274076615,((49:0.0387655039,(50:0.0185304067,51:0.0248187328):0.02099219068):0.03788582676,(52:0.0405058392,53:0.0274534331):0.04053429828):0.03186269137):0.07516730316):0.07890103596):0.04709717225,40:0.2454641075):0.1219951864,34:0.2648816692):0.3615216142):0.1179241802,14:0.8978149531):0.0927715811):0.03801504344,48:0.3271050242):0.06207223012,(((13:0.3952215451,24:0.2996991557):0.06923252397,(((28:0.0306883192,29:0.0268661579):0.2523958569,(41:0.4049874731,42:0.6485049051):0.06955172333):0.04909351084,(((55:0.0322357647,(((56:0.0001971286,57:0.0167740560):0.02576640323,(59:0.0156213980,61:0.0133765702):0.0359054934):0.007438078919,(58:0.0000018804,60:0.0000018804):0.03062049784):0.01375425202):0.08161600168,67:0.1079334193):0.02098953361,(65:0.1411911390,66:0.1104432514):0.05120593613):0.3753142861):0.02310984856):0.02886690462,((23:0.1800285674,25:0.0986932233):0.08434570805,26:0.2101860972):0.3150829992):0.03601247725):0.1296185575,(27:0.9769548969,(43:0.2772691093,62:0.3779650265):0.05596607458):0.1823643604):0.07811470684,((17:0.2226247229,18:0.2745008281):0.1543138813,54:0.7209531599):0.1706813272):0.08857845926,(4:0.5548947202,5:0.4289708099):0.2759114981):0.1077960715);
 best_tree_AICc: (0:1.7097847489,1:0.8979461030,((((((((2:0.7504388426,64:1.1598541205):0.1070183935,68:0.8360992923):0.05276747042,((((((3:0.1968876022,(9:0.4712964485,(15:0.1843448161,47:0.3692109757):0.1591025754):0.0346927465):0.04659346266,(44:0.0012196021,45:0.0031026540):0.4464422598):0.03715148465,((12:0.5897019976,63:1.1397838538):0.3911478972,(19:0.1600744294,20:0.2335919011):0.1833809119):0.11520663):0.1858642028,((21:0.3899678679,(22:0.2772699860,30:0.2409470384):0.2417149034):0.1318791052,46:0.3667379168):0.1092552923):0.07165649802,(((((6:0.0247623926,7:0.0275686723):0.143468425,((((10:0.0283699719,32:0.0178337967):0.0063721123,33:0.0172322983):0.1178879398,11:0.1011023084):0.03951533656,((31:0.0673799174,(38:0.0040682335,39:0.0072945451):0.08253864915):0.01627639625,(35:0.0354036794,(36:0.0153938883,37:0.0166963258):0.01063476969):0.09039010187):0.04336356966):0.07279844536):0.02302144578,(8:0.1253471865,(16:0.1274076615,((49:0.0387655039,(50:0.0185304067,51:0.0248187328):0.02099219068):0.03788582676,(52:0.0405058392,53:0.0274534331):0.04053429828):0.03186269137):0.07516730316):0.07890103596):0.04709717225,40:0.2454641075):0.1219951864,34:0.2648816692):0.3615216142):0.1179241802,14:0.8978149531):0.0927715811):0.03801504344,48:0.3271050242):0.06207223012,(((13:0.3952215451,24:0.2996991557):0.06923252397,(((28:0.0306883192,29:0.0268661579):0.2523958569,(41:0.4049874731,42:0.6485049051):0.06955172333):0.04909351084,(((55:0.0322357647,(((56:0.0001971286,57:0.0167740560):0.02576640323,(59:0.0156213980,61:0.0133765702):0.0359054934):0.007438078919,(58:0.0000018804,60:0.0000018804):0.03062049784):0.01375425202):0.08161600168,67:0.1079334193):0.02098953361,(65:0.1411911390,66:0.1104432514):0.05120593613):0.3753142861):0.02310984856):0.02886690462,((23:0.1800285674,25:0.0986932233):0.08434570805,26:0.2101860972):0.3150829992):0.03601247725):0.1296185575,(27:0.9769548969,(43:0.2772691093,62:0.3779650265):0.05596607458):0.1823643604):0.07811470684,((17:0.2226247229,18:0.2745008281):0.1543138813,54:0.7209531599):0.1706813272):0.08857845926,(4:0.5548947202,5:0.4289708099):0.2759114981):0.1077960715);
 best_tree_BIC: (0:1.7097847489,1:0.8979461030,((((((((2:0.7504388426,64:1.1598541205):0.1070183935,68:0.8360992923):0.05276747042,((((((3:0.1968876022,(9:0.4712964485,(15:0.1843448161,47:0.3692109757):0.1591025754):0.0346927465):0.04659346266,(44:0.0012196021,45:0.0031026540):0.4464422598):0.03715148465,((12:0.5897019976,63:1.1397838538):0.3911478972,(19:0.1600744294,20:0.2335919011):0.1833809119):0.11520663):0.1858642028,((21:0.3899678679,(22:0.2772699860,30:0.2409470384):0.2417149034):0.1318791052,46:0.3667379168):0.1092552923):0.07165649802,(((((6:0.0247623926,7:0.0275686723):0.143468425,((((10:0.0283699719,32:0.0178337967):0.0063721123,33:0.0172322983):0.1178879398,11:0.1011023084):0.03951533656,((31:0.0673799174,(38:0.0040682335,39:0.0072945451):0.08253864915):0.01627639625,(35:0.0354036794,(36:0.0153938883,37:0.0166963258):0.01063476969):0.09039010187):0.04336356966):0.07279844536):0.02302144578,(8:0.1253471865,(16:0.1274076615,((49:0.0387655039,(50:0.0185304067,51:0.0248187328):0.02099219068):0.03788582676,(52:0.0405058392,53:0.0274534331):0.04053429828):0.03186269137):0.07516730316):0.07890103596):0.04709717225,40:0.2454641075):0.1219951864,34:0.2648816692):0.3615216142):0.1179241802,14:0.8978149531):0.0927715811):0.03801504344,48:0.3271050242):0.06207223012,(((13:0.3952215451,24:0.2996991557):0.06923252397,(((28:0.0306883192,29:0.0268661579):0.2523958569,(41:0.4049874731,42:0.6485049051):0.06955172333):0.04909351084,(((55:0.0322357647,(((56:0.0001971286,57:0.0167740560):0.02576640323,(59:0.0156213980,61:0.0133765702):0.0359054934):0.007438078919,(58:0.0000018804,60:0.0000018804):0.03062049784):0.01375425202):0.08161600168,67:0.1079334193):0.02098953361,(65:0.1411911390,66:0.1104432514):0.05120593613):0.3753142861):0.02310984856):0.02886690462,((23:0.1800285674,25:0.0986932233):0.08434570805,26:0.2101860972):0.3150829992):0.03601247725):0.1296185575,(27:0.9769548969,(43:0.2772691093,62:0.3779650265):0.05596607458):0.1823643604):0.07811470684,((17:0.2226247229,18:0.2745008281):0.1543138813,54:0.7209531599):0.1706813272):0.08857845926,(4:0.5548947202,5:0.4289708099):0.2759114981):0.1077960715);
 boot_consense_logl: 0
 contree_rfdist: -1
 cpREV: -8074.767332 1 13.81597393
 cpREV+F: -7958.839054 20 14.08453549
 cpREV+F+G4: -7447.610774 21 25.01657489
 cpREV+F+I: -7803.778056 21 14.71466992
 cpREV+F+I+G4: -7443.953084 22 23.36188039
 cpREV+G4: -7567.005499 2 21.64568051
 cpREV+I: -7917.5348 2 14.2479742
 cpREV+I+G4: -7562.223384 3 21.04659248
 mtART: -8169.21112 1 16.02077723
 mtART+F: -8088.079581 20 16.12108099
 mtART+F+G4: -7491.87011 21 31.78492837
 mtART+F+I: -7951.555087 21 16.73307639
 mtART+F+I+G4: -7483.914324 22 35.46357428
 mtART+G4: -7561.906764 2 30.04268935
 mtART+I: -8041.692894 2 16.50599888
 mtART+I+G4: -7555.973334 3 34.30892288
 mtInv: -8034.36187 1 15.16180207
 mtInv+F: -7956.634014 20 14.66209977
 mtInv+F+G4: -7429.190703 21 26.22961409
 mtInv+F+I: -7816.276141 21 15.16496607
 mtInv+F+I+G4: -7425.64539 22 25.9467743
 mtInv+G4: -7492.690474 2 28.61922399
 mtInv+I: -7902.81159 2 15.56767946
 mtInv+I+G4: -7487.972654 3 29.09439634
 mtMAM: -8368.998123 1 17.33545478
 mtMAM+F: -8153.472509 20 17.98079601
 mtMAM+F+G4: -7519.799925 21 46.30026433
 mtMAM+F+I: -8019.932262 21 18.69090122
 mtMAM+F+I+G4: -7507.955708 22 42.56003102
 mtMAM+G4: -7722.628378 2 51.08265894
 mtMAM+I: -8255.995312 2 17.68670119
 mtMAM+I+G4: -7710.224166 3 46.33653014
 mtMet: -8056.659043 1 15.50296853
 mtMet+F: -7972.536122 20 15.30910438
 mtMet+F+G4: -7434.417793 21 27.4568557
 mtMet+F+I: -7839.388085 21 15.78486001
 mtMet+F+I+G4: -7431.354158 22 29.7349659
 mtMet+G4: -7504.499802 2 29.56504925
 mtMet+I: -7935.91713 2 15.83812036
 mtMet+I+G4: -7500.666019 3 33.24219312
 mtREV: -8193.16049 1 15.60215593
 mtREV+F: -7938.487439 20 15.01952541
 mtREV+F+G4: -7430.20132 21 26.31030591
 mtREV+F+I: -7816.23569 21 15.37424975
 mtREV+F+I+G4: -7427.509107 22 25.37175572
 mtREV+G4: -7678.850555 2 27.88446744
 mtREV+I: -8083.093199 2 15.82559754
 mtREV+I+G4: -7677.52763 3 27.00093893
 mtVer: -8309.047216 1 16.41857678
 mtVer+F: -8124.914323 20 16.49775016
 mtVer+F+G4: -7520.436625 21 29.21603071
 mtVer+F+I: -7972.700345 21 17.25823014
 mtVer+F+I+G4: -7512.253467 22 36.90244347
 mtVer+G4: -7697.676514 2 31.64759094
 mtVer+I: -8184.385171 2 16.81843703
 mtVer+I+G4: -7692.473102 3 35.5991215
 mtZOA: -8111.714015 1 15.47409724
 mtZOA+F: -8004.957026 20 15.74155862
 mtZOA+F+G4: -7442.605038 21 30.96431315
 mtZOA+F+I: -7874.224076 21 16.25502629
 mtZOA+F+I+G4: -7437.766632 22 32.87306173
 mtZOA+G4: -7538.595512 2 28.5401774
 mtZOA+I: -7994.237673 2 15.8447183
 mtZOA+I+G4: -7533.798774 3 33.75932375
 rtREV: -8321.351986 1 13.81786459
 rtREV+F: -8159.237352 20 14.89579406
 rtREV+F+G4: -7559.521091 21 29.09441216
 rtREV+F+I: -7997.350671 21 15.60572648
 rtREV+F+I+G4: -7550.262209 22 30.93826114
 rtREV+G4: -7775.511921 2 24.68184312
 rtREV+I: -8164.725418 2 14.11179707
 rtREV+I+G4: -7771.860986 3 23.25166683
nad4L_mafft:
 Blosum62: -5222.628096 1 13.82071234
 Blosum62+F: -5126.282779 20 13.53602137
 Blosum62+F+G4: -4832.86527 21 16.25484946
 Blosum62+F+I: -5052.983091 21 13.53602137
 Blosum62+F+I+G4: -4829.771425 22 16.20739779
 Blosum62+G4: -4914.289428 2 13.82071234
 Blosum62+I: -5116.303296 2 13.82071234
 Blosum62+I+G4: -4909.190386 3 13.53602137
 DCMut: -5302.233721 1 13.81214385
 DCMut+F: -5128.201544 20 13.54277647
 DCMut+F+G4: -4825.01356 21 15.75306492
 DCMut+F+I: -5033.939929 21 13.54277647
 DCMut+F+I+G4: -4819.642995 22 16.30607954
 DCMut+G4: -4963.433188 2 13.81214385
 DCMut+I: -5156.093686 2 13.81214385
 DCMut+I+G4: -4954.460098 3 13.54277647
 Dayhoff: -5301.909418 1 13.81362935
 Dayhoff+F: -5129.806434 20 13.69462539
 Dayhoff+F+G4: -4824.419564 21 15.79821124
 Dayhoff+F+I: -5034.609682 21 13.69462539
 Dayhoff+F+I+G4: -4819.016946 22 16.35098388
 Dayhoff+G4: -4962.622557 2 13.81362935
 Dayhoff+I: -5155.593009 2 13.81362935
 Dayhoff+I+G4: -4953.717033 3 13.69462539
 FLU: -5223.676995 1 13.81918858
 FLU+F: -5181.693348 20 13.81067049
 FLU+F+G4: -4826.04005 21 21.89091071
 FLU+F+I: -5126.115041 21 13.81067049
 FLU+F+I+G4: -4823.394231 22 22.43985335
 FLU+G4: -4873.852404 2 14.98155592
 FLU+I: -5122.934397 2 13.81918858
 FLU+I+G4: -4870.174623 3 16.14807313
 HIVb: -5246.29323 1 13.81412652
 HIVb+F: -5155.633261 20 13.82549108
 HIVb+F+G4: -4821.198402 21 18.0469826
 HIVb+F+I: -5087.698958 21 13.82549108
 HIVb+F+I+G4: -4818.904894 22 18.00219547
 HIVb+G4: -4902.944052 2 14.14293203
 HIVb+I: -5142.360203 2 13.81412652
 HIVb+I+G4: -4899.577122 3 14.29193032
 HIVw: -5376.212322 1 13.81726083
 HIVw+F: -5225.820028 20 13.81360149
 HIVw+F+G4: -4866.461823 21 19.33315413
 HIVw+F+I: -5126.453331 21 13.81360149
 HIVw+F+I+G4: -4861.958188 22 21.57991044
 HIVw+G4: -4997.892314 2 18.12302482
 HIVw+I: -5231.277089 2 13.81726083
 HIVw+I+G4: -4992.414352 3 17.67119462
 JTT: -5178.590107 1 13.80717626
 JTT+F: -5052.571195 20 13.70144392
 JTT+F+G4: -4746.291782 21 17.40925556
 JTT+F+I: -4973.81356 21 13.70144392
 JTT+F+I+G4: -4743.104315 22 16.93107665
 JTT+G4: -4863.139525 2 13.80717626
 JTT+I: -5059.401242 2 13.80717626
 JTT+I+G4: -4857.889644 3 13.70144392
 JTTDCMut: -5180.362804 1 13.81942675
 JTTDCMut+F: -5053.811497 20 13.82184715
 JTTDCMut+F+G4: -4746.426277 21 17.22066575
 JTTDCMut+F+I: -4974.202168 21 13.82184715
 JTTDCMut+F+I+G4: -4743.178719 22 16.85252503
 JTTDCMut+G4: -4863.938294 2 13.81942675
 JTTDCMut+I: -5060.587848 2 13.81942675
 JTTDCMut+I+G4: -4858.660173 3 13.91036681
 LG: -5151.473911 1 13.82295644
 LG+F: -5083.267596 20 13.81893758
 LG+F+G4: -4756.201097 21 18.67980838
 LG+F+I: -5018.470602 21 13.81893758
 LG+F+I+G4: -4753.898432 22 19.47645604
 LG+G4: -4827.23644 2 13.82295644
 LG+I: -5047.869326 2 13.82295644
 LG+I+G4: -4823.412905 3 13.94765826
 PMB: -5245.0846 1 13.81568238
 PMB+F: -5153.78536 20 13.74316144
 PMB+F+G4: -4853.044726 21 15.93127081
 PMB+F+I: -5081.588274 21 13.74316144
 PMB+F+I+G4: -4850.43986 22 16.11950916
 PMB+G4: -4925.999236 2 13.81568238
 PMB+I: -5139.182041 2 13.81568238
 PMB+I+G4: -4921.890115 3 13.74316144
 PhyloTree!newick: (0:1.1248848079,1:0.5907678913,((((((((2:0.4937213613,64:0.7630798432):0.07040849176,68:0.5500782442):0.03471625645,((((((3:0.1295343588,(9:0.3100707361,(15:0.1212823332,47:0.2429076628):0.1046752056):0.02282471143):0.0306543139,(44:0.0008023887,45:0.0020412680):0.2937189114):0.0244423403,((12:0.3879709524,63:0.7498754110):0.2573401876,(19:0.1053145988,20:0.1536824922):0.1206481709):0.07579561565):0.1222819526,((21:0.2565638343,(22:0.1824187490,30:0.1585215112):0.1590266976):0.08676460691,46:0.2412806126):0.07188017024):0.04714354014,(((((6:0.0162914293,7:0.0181377111):0.09438933847,((((10:0.0186648940,32:0.0117330370):0.004192277602,33:0.0113373047):0.07755967672,11:0.0665162383):0.02599754254,((31:0.0443299342,(38:0.0026765326,39:0.0047991556):0.05430301828):0.01070840693,(35:0.0232924409,(36:0.0101277958,37:0.0109846828):0.006996723347):0.05946856914):0.02852933431):0.04789483902):0.01514604372,(8:0.0824671910,(16:0.0838227995,((49:0.0255042201,(50:0.0121913431,51:0.0163284972):0.01381097607):0.02492547138,(52:0.0266492040,53:0.0180618929):0.02666792784):0.02096278932):0.04945333462):0.05190979548):0.03098570948,40:0.1614933379):0.08026187637,34:0.1742683495):0.2378487532):0.0775835197,14:0.5906816065):0.06103536849):0.0250104844,48:0.2152057283):0.04083795269,(((13:0.2600202814,24:0.1971751280):0.04554878297,(((28:0.0201901583,29:0.0176755188):0.1660538062,(41:0.2664453850,42:0.4266579857):0.0457587875):0.03229912107,(((55:0.0212082373,(((56:0.0001296931,57:0.0110358220):0.01695197918,(59:0.0102774764,61:0.0088005820):0.02362259001):0.00489358792,(58:0.0000012377,60:0.0000012377):0.02014553755):0.009049062538):0.0536959991,67:0.0710104969):0.013809228,(65:0.0928910889,66:0.0726617404):0.03368890717):0.246923093):0.01520420494):0.01899183069,((23:0.1184426297,25:0.0649312767):0.05549190086,26:0.1382835748):0.2072963158):0.02369297574):0.08527736985,(27:0.6427485815,(43:0.1824181730,62:0.2486670424):0.03682065081):0.1199793709):0.05139246153,((17:0.1464670729,18:0.1805968912):0.1015246748,54:0.4743224305):0.1122929842):0.05827667086,(4:0.3650708901,5:0.2822242668):0.1815249859):0.07092013345);
 RateGamma!gamma_shape: 0.8046104331
 RateGammaInvar!gamma_shape: 1.04117404
 RateGammaInvar!p_invar: 0.07205471095
 RateInvar!p_invar: 0.0635210242
 StopRule!curIteration: 0
 StopRule!start_real_time: 1617085437
 StopRule!time_vec: 
 VT: -5193.98413 1 13.82019614
 VT+F: -5085.846238 20 13.52296013
 VT+F+G4: -4795.333874 21 16.06444544
 VT+F+I: -5009.613194 21 13.52296013
 VT+F+I+G4: -4792.403294 22 15.82976411
 VT+G4: -4894.147061 2 13.82019614
 VT+I: -5081.51837 2 13.82019614
 VT+I+G4: -4888.597229 3 13.52296013
 WAG: -5213.628681 1 13.81976582
 WAG+F: -5088.286268 20 13.62580536
 WAG+F+G4: -4790.902941 21 16.43510577
 WAG+F+I: -5013.329843 21 13.62580536
 WAG+F+I+G4: -4787.884649 22 16.8361034
 WAG+G4: -4896.130565 2 13.81976582
 WAG+I: -5094.667898 2 13.81976582
 WAG+I+G4: -4890.725383 3 13.62580536
 best_model_AIC: mtInv+F+I+G4
 best_model_AICc: mtInv+F+I+G4
 best_model_BIC: mtZOA+I+G4
 best_model_list_BIC: mtZOA+I+G4 mtZOA+G4 mtInv+F+G4 mtZOA+F+G4 mtInv+F+I+G4 mtZOA+F+I+G4 mtART+I+G4 mtART+G4 mtMet+G4 mtMet+I+G4 JTT+F+I+G4 JTTDCMut+F+I+G4 mtMet+F+G4 JTT+F+G4 JTTDCMut+F+G4 mtMet+F+I+G4 mtInv+G4 mtInv+I+G4 mtART+F+I+G4 LG+F+G4 LG+F+I+G4 mtART+F+G4 cpREV+I+G4 cpREV+G4 cpREV+F+I+G4 cpREV+F+G4 LG+I+G4 LG+G4 mtREV+F+G4 mtREV+F+I+G4 WAG+F+I+G4 mtVer+F+G4 WAG+F+G4 mtVer+F+I+G4 rtREV+F+I+G4 VT+F+I+G4 rtREV+F+G4 VT+F+G4 mtREV+I+G4 mtREV+G4 mtMAM+F+G4 mtMAM+F+I+G4 JTT+I+G4 JTTDCMut+I+G4 JTT+G4 JTTDCMut+G4 mtVer+I+G4 mtVer+G4 mtMAM+I+G4 mtMAM+G4 HIVb+F+G4 HIVb+F+I+G4 Dayhoff+F+I+G4 DCMut+F+I+G4 Dayhoff+F+G4 DCMut+F+G4 FLU+F+I+G4 FLU+F+G4 FLU+I+G4 FLU+G4 Blosum62+F+I+G4 Blosum62+F+G4 VT+I+G4 WAG+I+G4 VT+G4 WAG+G4 PMB+F+I+G4 PMB+F+G4 HIVb+I+G4 HIVb+G4 rtREV+I+G4 rtREV+G4 HIVw+F+I+G4 Blosum62+I+G4 HIVw+F+G4 Blosum62+G4 PMB+I+G4 PMB+G4 Dayhoff+I+G4 DCMut+I+G4 Dayhoff+G4 DCMut+G4 HIVw+I+G4 HIVw+G4 cpREV+I cpREV+F+I JTT+F+I JTTDCMut+F+I mtInv+F+I mtInv+I mtMet+I mtZOA+I LG+I VT+F+I mtMet+F+I mtZOA+F+I JTT+I WAG+F+I JTTDCMut+I LG+F+I mtREV+F+I DCMut+F+I Dayhoff+F+I mtART+I VT+I mtInv+F rtREV+F+I WAG+I mtREV+I JTT+F JTTDCMut+F Blosum62+F+I cpREV+F mtART+F+I mtZOA mtMet mtInv mtZOA+F Blosum62+I mtMet+F mtVer+F+I FLU+I mtREV+F LG+F PMB+F+I VT+F cpREV rtREV+I WAG+F HIVb+F+I mtVer+I mtART PMB+I HIVb+I LG rtREV+F Dayhoff+I mtART+F DCMut+I mtMAM+I mtREV mtMAM+F+I Blosum62+F DCMut+F FLU+F+I HIVw+F+I Dayhoff+F JTT JTTDCMut mtVer+F VT PMB+F HIVb+F mtVer WAG mtMAM mtMAM+F Blosum62 FLU FLU+F HIVw+I rtREV PMB HIVb HIVw+F Dayhoff DCMut HIVw
 best_score_AIC: 9502.326966
 best_score_AICc: 9511.78491
 best_score_BIC: 9527.563315
 best_tree_AIC: (0:1.1248848079,1:0.5907678913,((((((((2:0.4937213613,64:0.7630798432):0.07040849176,68:0.5500782442):0.03471625645,((((((3:0.1295343588,(9:0.3100707361,(15:0.1212823332,47:0.2429076628):0.1046752056):0.02282471143):0.0306543139,(44:0.0008023887,45:0.0020412680):0.2937189114):0.0244423403,((12:0.3879709524,63:0.7498754110):0.2573401876,(19:0.1053145988,20:0.1536824922):0.1206481709):0.07579561565):0.1222819526,((21:0.2565638343,(22:0.1824187490,30:0.1585215112):0.1590266976):0.08676460691,46:0.2412806126):0.07188017024):0.04714354014,(((((6:0.0162914293,7:0.0181377111):0.09438933847,((((10:0.0186648940,32:0.0117330370):0.004192277602,33:0.0113373047):0.07755967672,11:0.0665162383):0.02599754254,((31:0.0443299342,(38:0.0026765326,39:0.0047991556):0.05430301828):0.01070840693,(35:0.0232924409,(36:0.0101277958,37:0.0109846828):0.006996723347):0.05946856914):0.02852933431):0.04789483902):0.01514604372,(8:0.0824671910,(16:0.0838227995,((49:0.0255042201,(50:0.0121913431,51:0.0163284972):0.01381097607):0.02492547138,(52:0.0266492040,53:0.0180618929):0.02666792784):0.02096278932):0.04945333462):0.05190979548):0.03098570948,40:0.1614933379):0.08026187637,34:0.1742683495):0.2378487532):0.0775835197,14:0.5906816065):0.06103536849):0.0250104844,48:0.2152057283):0.04083795269,(((13:0.2600202814,24:0.1971751280):0.04554878297,(((28:0.0201901583,29:0.0176755188):0.1660538062,(41:0.2664453850,42:0.4266579857):0.0457587875):0.03229912107,(((55:0.0212082373,(((56:0.0001296931,57:0.0110358220):0.01695197918,(59:0.0102774764,61:0.0088005820):0.02362259001):0.00489358792,(58:0.0000012377,60:0.0000012377):0.02014553755):0.009049062538):0.0536959991,67:0.0710104969):0.013809228,(65:0.0928910889,66:0.0726617404):0.03368890717):0.246923093):0.01520420494):0.01899183069,((23:0.1184426297,25:0.0649312767):0.05549190086,26:0.1382835748):0.2072963158):0.02369297574):0.08527736985,(27:0.6427485815,(43:0.1824181730,62:0.2486670424):0.03682065081):0.1199793709):0.05139246153,((17:0.1464670729,18:0.1805968912):0.1015246748,54:0.4743224305):0.1122929842):0.05827667086,(4:0.3650708901,5:0.2822242668):0.1815249859):0.07092013345);
 best_tree_AICc: (0:1.1248848079,1:0.5907678913,((((((((2:0.4937213613,64:0.7630798432):0.07040849176,68:0.5500782442):0.03471625645,((((((3:0.1295343588,(9:0.3100707361,(15:0.1212823332,47:0.2429076628):0.1046752056):0.02282471143):0.0306543139,(44:0.0008023887,45:0.0020412680):0.2937189114):0.0244423403,((12:0.3879709524,63:0.7498754110):0.2573401876,(19:0.1053145988,20:0.1536824922):0.1206481709):0.07579561565):0.1222819526,((21:0.2565638343,(22:0.1824187490,30:0.1585215112):0.1590266976):0.08676460691,46:0.2412806126):0.07188017024):0.04714354014,(((((6:0.0162914293,7:0.0181377111):0.09438933847,((((10:0.0186648940,32:0.0117330370):0.004192277602,33:0.0113373047):0.07755967672,11:0.0665162383):0.02599754254,((31:0.0443299342,(38:0.0026765326,39:0.0047991556):0.05430301828):0.01070840693,(35:0.0232924409,(36:0.0101277958,37:0.0109846828):0.006996723347):0.05946856914):0.02852933431):0.04789483902):0.01514604372,(8:0.0824671910,(16:0.0838227995,((49:0.0255042201,(50:0.0121913431,51:0.0163284972):0.01381097607):0.02492547138,(52:0.0266492040,53:0.0180618929):0.02666792784):0.02096278932):0.04945333462):0.05190979548):0.03098570948,40:0.1614933379):0.08026187637,34:0.1742683495):0.2378487532):0.0775835197,14:0.5906816065):0.06103536849):0.0250104844,48:0.2152057283):0.04083795269,(((13:0.2600202814,24:0.1971751280):0.04554878297,(((28:0.0201901583,29:0.0176755188):0.1660538062,(41:0.2664453850,42:0.4266579857):0.0457587875):0.03229912107,(((55:0.0212082373,(((56:0.0001296931,57:0.0110358220):0.01695197918,(59:0.0102774764,61:0.0088005820):0.02362259001):0.00489358792,(58:0.0000012377,60:0.0000012377):0.02014553755):0.009049062538):0.0536959991,67:0.0710104969):0.013809228,(65:0.0928910889,66:0.0726617404):0.03368890717):0.246923093):0.01520420494):0.01899183069,((23:0.1184426297,25:0.0649312767):0.05549190086,26:0.1382835748):0.2072963158):0.02369297574):0.08527736985,(27:0.6427485815,(43:0.1824181730,62:0.2486670424):0.03682065081):0.1199793709):0.05139246153,((17:0.1464670729,18:0.1805968912):0.1015246748,54:0.4743224305):0.1122929842):0.05827667086,(4:0.3650708901,5:0.2822242668):0.1815249859):0.07092013345);
 best_tree_BIC: (0:1.0971294629,1:0.5761913171,((((((((2:0.4815393081,64:0.7442516543):0.06867123657,68:0.5365056443):0.03385966947,((((((3:0.1263382354,(9:0.3024200677,(15:0.1182898196,47:0.2369141729):0.1020924554):0.02226153573):0.02989795103,(44:0.0007825905,45:0.0019909016):0.2864717072):0.02383925133,((12:0.3783981789,63:0.7313730271):0.25099059,(19:0.1027160721,20:0.1498905390):0.1176713045):0.07392543885):0.1192647745,((21:0.2502333919,(22:0.1779177590,30:0.1546101606):0.1551028818):0.08462378192,46:0.2353272681):0.07010660288):0.04598032315,(((((6:0.0158894559,7:0.0176901820):0.0920603812,((((10:0.0182043575,32:0.0114435368):0.004088837579,33:0.0110575687):0.07564597355,11:0.0648750205):0.02535608064,((31:0.0432361399,(38:0.0026104915,39:0.0046807415):0.05296314863):0.01044418828,(35:0.0227177247,(36:0.0098779029,37:0.0107136478):0.006824086586):0.05800124497):0.02782540307):0.04671308439):0.01477233112,(8:0.0804323997,(16:0.0817545606,((49:0.0248749303,(50:0.0118905346,51:0.0159256085):0.01347020482):0.02431046169,(52:0.0259916632,53:0.0176162352):0.02600992489):0.02044555461):0.04823312583):0.05062897607):0.0302211698,40:0.1575086600):0.07828149927,34:0.1699684618):0.2319800866):0.07566922823,14:0.5761071613):0.05952938516):0.0243933771,48:0.2098957544):0.03983031931,(((13:0.2536045557,24:0.1923100399):0.04442491483,(((28:0.0196919873,29:0.0172393940):0.1619566039,(41:0.2598711265,42:0.4161306505):0.04462973771):0.03150217434,(((55:0.0206849467,(((56:0.0001264936,57:0.0107635248):0.01653370699,(59:0.0100238906,61:0.0085834369):0.02303972752):0.004772843801,(58:0.0000012067,60:0.0000012067):0.01964846767):0.00882578647):0.052371107,67:0.0692583874):0.01346849987,(65:0.0905990994,66:0.0708688887):0.03285766897):0.2408305265):0.01482905719):0.01852322734,((23:0.1155201829,25:0.0633291659):0.05412269676,26:0.1348715735):0.2021814979):0.02310837657):0.08317324074,(27:0.6268894388,(43:0.1779171968,62:0.2425314453):0.03591214012):0.1170190065):0.05012440678,((17:0.1428531527,18:0.1761408536):0.09901966061,54:0.4626190250):0.1095222733):0.05683875557,(4:0.3560631511,5:0.2752606810):0.1770460481):0.06917025407);
 boot_consense_logl: 0
 contree_rfdist: -1
 cpREV: -5132.09923 1 13.82028311
 cpREV+F: -5055.57826 20 13.71183211
 cpREV+F+G4: -4764.720458 21 15.59368338
 cpREV+F+I: -4969.493662 21 13.71183211
 cpREV+F+I+G4: -4761.702695 22 15.93691088
 cpREV+G4: -4809.318287 2 13.82028311
 cpREV+I: -5015.706137 2 13.82028311
 cpREV+I+G4: -4804.342909 3 13.71183211
 mtART: -5139.506295 1 13.81052741
 mtART+F: -5112.274187 20 13.81654906
 mtART+F+G4: -4756.495117 21 20.32326067
 mtART+F+I: -5060.355295 21 13.81654906
 mtART+F+I+G4: -4753.727901 22 25.11821623
 mtART+G4: -4782.439602 2 17.52823383
 mtART+I: -5081.210789 2 13.81052741
 mtART+I+G4: -4778.621881 3 20.69768415
 mtInv: -5111.989506 1 13.81180924
 mtInv+F: -5046.210916 20 13.81854955
 mtInv+F+G4: -4731.107192 21 17.17668387
 mtInv+F+I: -4974.923672 21 13.81854955
 mtInv+F+I+G4: -4729.163483 22 17.0706472
 mtInv+G4: -4794.682802 2 14.22795558
 mtInv+I: -5034.661939 2 13.81180924
 mtInv+I+G4: -4792.79462 3 14.26005853
 mtMAM: -5217.071204 1 13.81345868
 mtMAM+F: -5172.072652 20 13.86188328
 mtMAM+F+G4: -4809.750808 21 22.36143683
 mtMAM+F+I: -5119.092005 21 13.88517041
 mtMAM+F+I+G4: -4808.561198 22 22.77379837
 mtMAM+G4: -4867.416602 2 18.34703476
 mtMAM+I: -5159.22898 2 13.81345868
 mtMAM+I+G4: -4864.756552 3 19.48592045
 mtMet: -5109.865432 1 13.81146067
 mtMet+F: -5074.722344 20 13.81115106
 mtMet+F+G4: -4746.178739 21 18.25979709
 mtMet+F+I: -5010.2814 21 13.81115106
 mtMet+F+I+G4: -4745.206523 22 18.3261691
 mtMet+G4: -4782.651953 2 14.99996596
 mtMet+I: -5036.457325 2 13.81146067
 mtMet+I+G4: -4780.932114 3 15.31391578
 mtREV: -5163.842452 1 13.81014599
 mtREV+F: -5082.49569 20 13.82154319
 mtREV+F+G4: -4785.16522 21 16.84944469
 mtREV+F+I: -5020.670289 21 13.82154319
 mtREV+F+I+G4: -4783.079744 22 16.95892512
 mtREV+G4: -4855.54359 2 14.12190218
 mtREV+I: -5094.783615 2 13.81014599
 mtREV+I+G4: -4852.811985 3 14.24754423
 mtVer: -5209.580687 1 13.81637027
 mtVer+F: -5147.02809 20 13.81126414
 mtVer+F+G4: -4790.394559 21 20.1949792
 mtVer+F+I: -5074.229415 21 13.81132699
 mtVer+F+I+G4: -4788.761119 22 20.28675
 mtVer+G4: -4864.72351 2 17.17444622
 mtVer+I: -5134.534472 2 13.81637027
 mtVer+I+G4: -4862.069233 3 17.75965631
 mtZOA: -5109.268731 1 13.8172433
 mtZOA+F: -5072.095768 20 13.82069118
 mtZOA+F+G4: -4731.542292 21 19.15612581
 mtZOA+F+I: -5010.314243 21 13.82069118
 mtZOA+F+I+G4: -4729.74457 22 21.18293181
 mtZOA+G4: -4759.549523 2 15.34093051
 mtZOA+I: -5039.973152 2 13.8172433
 mtZOA+I+G4: -4756.480356 3 16.649447
 rtREV: -5237.346924 1 13.82242818
 rtREV+F: -5108.860049 20 13.69916328
 rtREV+F+G4: -4795.108412 21 18.51808687
 rtREV+F+I: -5046.517773 21 13.69916328
 rtREV+F+I+G4: -4791.808684 22 19.56321186
 rtREV+G4: -4910.482594 2 13.82242818
 rtREV+I: -5131.82665 2 13.82242818
 rtREV+I+G4: -4905.244108 3 13.69916328
nad4_mafft:
 Blosum62: -21345.14227 1 13.81331007
 Blosum62+F: -20743.94729 20 13.12910082
 Blosum62+F+G4: -18806.09644 21 13.12910082
 Blosum62+F+I: -19922.46239 21 13.12910082
 Blosum62+F+I+G4: -18782.36088 22 13.35244667
 Blosum62+G4: -19245.5038 2 13.81331007
 Blosum62+I: -20363.2863 2 13.81331007
 Blosum62+I+G4: -19215.61583 3 13.12910082
 DCMut: -21577.2318 1 13.81213373
 DCMut+F: -20774.89172 20 13.81874491
 DCMut+F+G4: -18714.09003 21 18.19961319
 DCMut+F+I: -19894.95663 21 13.81874491
 DCMut+F+I+G4: -18686.80125 22 15.76774254
 DCMut+G4: -19449.30063 2 15.13731239
 DCMut+I: -20572.95589 2 13.81213373
 DCMut+I+G4: -19411.66957 3 15.44493275
 Dayhoff: -21576.31343 1 13.81362935
 Dayhoff+F: -20772.62046 20 13.816674
 Dayhoff+F+G4: -18711.62404 21 18.23010126
 Dayhoff+F+I: -19893.17467 21 13.816674
 Dayhoff+F+I+G4: -18684.43596 22 15.79418423
 Dayhoff+G4: -19447.19467 2 15.3113384
 Dayhoff+I: -20572.35726 2 13.81362935
 Dayhoff+I+G4: -19409.4291 3 15.49379074
 FLU: -21212.18878 1 13.81320686
 FLU+F: -20833.76875 20 13.81912822
 FLU+F+G4: -18751.52849 21 18.96558952
 FLU+F+I: -20074.33454 21 13.81912822
 FLU+F+I+G4: -18730.45557 22 17.30212944
 FLU+G4: -19133.76111 2 14.48392244
 FLU+I: -20293.50289 2 13.81320686
 FLU+I+G4: -19109.187 3 14.81883159
 HIVb: -21432.07271 1 13.71034793
 HIVb+F: -20850.08238 20 13.64086299
 HIVb+F+G4: -18752.5244 21 17.17059748
 HIVb+F+I: -20019.65312 21 13.64086299
 HIVb+F+I+G4: -18724.01399 22 17.38009064
 HIVb+G4: -19246.03555 2 13.71034793
 HIVb+I: -20428.08566 2 13.71034793
 HIVb+I+G4: -19213.97611 3 13.64086299
 HIVw: -22004.61735 1 13.81231428
 HIVw+F: -21338.24921 20 13.82494338
 HIVw+F+G4: -19100.85587 21 18.98388412
 HIVw+F+I: -20387.64499 21 13.82494338
 HIVw+F+I+G4: -19068.26757 22 17.43486306
 HIVw+G4: -19745.22142 2 16.42936035
 HIVw+I: -20949.65252 2 13.81231428
 HIVw+I+G4: -19701.60873 3 19.2928046
 JTT: -21174.74776 1 13.82013477
 JTT+F: -20576.54605 20 13.82334806
 JTT+F+G4: -18521.93008 21 18.28223769
 JTT+F+I: -19711.99435 21 13.82334806
 JTT+F+I+G4: -18494.83435 22 15.92703079
 JTT+G4: -19097.64532 2 13.82013477
 JTT+I: -20192.6225 2 13.82013477
 JTT+I+G4: -19059.83744 3 15.08445883
 JTTDCMut: -21186.18104 1 13.81351518
 JTTDCMut+F: -20581.05933 20 13.82479492
 JTTDCMut+F+G4: -18524.4057 21 18.44560294
 JTTDCMut+F+I: -19718.73833 21 13.82479492
 JTTDCMut+F+I+G4: -18497.21386 22 16.01110411
 JTTDCMut+G4: -19108.94297 2 13.81351518
 JTTDCMut+I: -20206.95097 2 13.81351518
 JTTDCMut+I+G4: -19070.82369 3 15.05503936
 LG: -20931.5598 1 13.26737879
 LG+F: -20488.73269 20 13.30189876
 LG+F+G4: -18505.11436 21 19.96943649
 LG+F+I: -19710.40615 21 13.30189876
 LG+F+I+G4: -18480.09271 22 17.38942247
 LG+G4: -18920.18015 2 13.26737879
 LG+I: -20016.47138 2 13.26737879
 LG+I+G4: -18893.20676 3 13.30189876
 PMB: -21341.48548 1 13.82338483
 PMB+F: -20766.43824 20 13.44013094
 PMB+F+G4: -18808.0599 21 13.44013094
 PMB+F+I: -19948.99165 21 13.44013094
 PMB+F+I+G4: -18786.2457 22 13.71034793
 PMB+G4: -19229.37474 2 13.82338483
 PMB+I: -20357.41528 2 13.82338483
 PMB+I+G4: -19201.59792 3 13.44013095
 PhyloTree!newick: (0:1.0705696729,1:0.5622426255,((((((((2:0.4698819937,64:0.7262344845):0.06700881321,68:0.5235176816):0.03303997977,((((((3:0.1232797839,(9:0.2950989503,(15:0.1154262078,47:0.2311788509):0.09962095662):0.02172261869):0.02917416836,(44:0.0007636450,45:0.0019427054):0.2795366746):0.02326214025,((12:0.3692377500,63:0.7136676292):0.2449144995,(19:0.1002294763,20:0.1462619231):0.1148226661):0.07213581951):0.1163775609,((21:0.2441756323,(22:0.1736106479,30:0.1508672900):0.1513480834):0.08257517236,46:0.2296303628):0.06840943155):0.04486721136,(((((6:0.0155047983,7:0.0172619301):0.08983174309,((((10:0.0177636588,32:0.0111665066):0.003989853219,33:0.0107898821):0.07381470273,11:0.0633044977):0.0247422496,((31:0.0421894604,(38:0.0025472959,39:0.0045674281):0.05168099353):0.01019135082,(35:0.0221677636,(36:0.0096387743,37:0.0104542873):0.006658886106):0.05659712537):0.0271517935):0.04558223358):0.01441471606,(8:0.0784852569,(16:0.0797754100,((49:0.0242727462,(50:0.0116026833,51:0.0155400752):0.01314411221):0.02372194342,(52:0.0253624457,53:0.0171897739):0.0253802652):0.01995059969):0.0470654772):0.04940332763):0.02948956252,40:0.1536956215):0.07638642645,34:0.1658537907):0.2263642112):0.07383739441,14:0.5621605067):0.05808827175):0.02380285155,48:0.2048145062):0.03886608955,(((13:0.2474651860,24:0.1876545145):0.04334945702,(((28:0.0192152752,29:0.0168220550):0.1580358874,(41:0.2535800521,42:0.4060567777):0.04354932144):0.0307395559,(((55:0.0201841967,(((56:0.0001234313,57:0.0105029566):0.01613345175,(59:0.0097812281,61:0.0083756452):0.02248197178):0.004657300705,(58:0.0000011773,60:0.0000011773):0.01917280893):0.008612127977):0.05110328433,67:0.0675817505):0.01314244857,(65:0.0884058364,66:0.0691532633):0.03206223609):0.2350003955):0.01447006887):0.01807480898,((23:0.1127236196,25:0.0617960658):0.05281247089,26:0.1316065443):0.1972869998):0.02254895886):0.08115974653,(27:0.6117134250,(43:0.1736101000,62:0.2366601376):0.0350427633):0.1141861592):0.04891097315,((17:0.1393949013,18:0.1718767589):0.09662254911,54:0.4514197409):0.1068709097):0.05546277816,(4:0.3474434189,5:0.2685970504):0.1727600399):0.06749575029);
 RateGamma!gamma_shape: 0.5410517024
 RateGammaInvar!gamma_shape: 0.6885764724
 RateGammaInvar!p_invar: 0.137801934
 RateInvar!p_invar: 0.07208126798
 StopRule!curIteration: 0
 StopRule!start_real_time: 1617085270
 StopRule!time_vec: 
 VT: -21180.22358 1 13.82194744
 VT+F: -20520.64954 20 12.88930144
 VT+F+G4: -18635.9711 21 12.88930144
 VT+F+I: -19711.77659 21 12.88930144
 VT+F+I+G4: -18609.68913 22 13.26737879
 VT+G4: -19143.72018 2 13.82194744
 VT+I: -20202.74759 2 13.82194744
 VT+I+G4: -19109.6959 3 12.88930144
 WAG: -21225.90126 1 13.80982569
 WAG+F: -20569.24552 20 13.5111648
 WAG+F+G4: -18593.54594 21 13.5111648
 WAG+F+I: -19738.84998 21 13.5111648
 WAG+F+I+G4: -18569.92666 22 13.76434101
 WAG+G4: -19183.01144 2 13.80982569
 WAG+I: -20253.18823 2 13.80982569
 WAG+I+G4: -19151.89351 3 13.5111648
 best_model_AIC: mtZOA+F+I+G4
 best_model_AICc: mtZOA+F+I+G4
 best_model_BIC: mtZOA+F+I+G4
 best_model_list_BIC: mtZOA+F+I+G4 mtZOA+F+G4 mtInv+F+I+G4 mtInv+F+G4 mtMet+F+I+G4 mtMet+F+G4 mtART+F+I+G4 mtART+F+G4 cpREV+F+I+G4 cpREV+F+G4 mtZOA+I+G4 mtREV+F+I+G4 mtZOA+G4 mtREV+F+G4 mtMet+I+G4 LG+F+I+G4 mtMet+G4 JTT+F+I+G4 mtInv+I+G4 JTTDCMut+F+I+G4 LG+F+G4 mtART+I+G4 mtInv+G4 JTT+F+G4 JTTDCMut+F+G4 mtVer+F+I+G4 mtART+G4 mtVer+F+G4 WAG+F+I+G4 WAG+F+G4 VT+F+I+G4 VT+F+G4 mtMAM+F+I+G4 mtMAM+F+G4 rtREV+F+I+G4 rtREV+F+G4 Dayhoff+F+I+G4 DCMut+F+I+G4 Dayhoff+F+G4 DCMut+F+G4 cpREV+I+G4 HIVb+F+I+G4 FLU+F+I+G4 cpREV+G4 FLU+F+G4 HIVb+F+G4 Blosum62+F+I+G4 PMB+F+I+G4 Blosum62+F+G4 PMB+F+G4 mtVer+I+G4 mtVer+G4 LG+I+G4 mtREV+I+G4 LG+G4 mtREV+G4 mtMAM+I+G4 mtMAM+G4 JTT+I+G4 JTTDCMut+I+G4 JTT+G4 JTTDCMut+G4 FLU+I+G4 VT+I+G4 HIVw+F+I+G4 FLU+G4 VT+G4 WAG+I+G4 HIVw+F+G4 WAG+G4 PMB+I+G4 HIVb+I+G4 Blosum62+I+G4 PMB+G4 Blosum62+G4 HIVb+G4 rtREV+I+G4 rtREV+G4 Dayhoff+I+G4 DCMut+I+G4 Dayhoff+G4 DCMut+G4 cpREV+F+I mtInv+F+I mtZOA+F+I mtMet+F+I HIVw+I+G4 mtREV+F+I HIVw+G4 mtInv+I LG+F+I VT+F+I JTT+F+I mtMet+I JTTDCMut+F+I WAG+F+I mtZOA+I mtART+F+I cpREV+I mtVer+F+I mtART+I Dayhoff+F+I DCMut+F+I rtREV+F+I Blosum62+F+I PMB+F+I LG+I HIVb+F+I mtREV+I FLU+F+I mtMAM+F+I JTT+I VT+I JTTDCMut+I mtVer+I WAG+I FLU+I PMB+I Blosum62+I mtZOA+F mtInv+F cpREV+F HIVb+I mtMet+F HIVw+F+I rtREV+I mtART+F mtREV+F mtMAM+I mtMet LG+F mtZOA mtInv Dayhoff+I DCMut+I VT+F WAG+F JTT+F JTTDCMut+F mtART mtVer+F rtREV+F cpREV Blosum62+F PMB+F Dayhoff+F DCMut+F mtMAM+F mtREV FLU+F HIVb+F LG HIVw+I mtVer JTT VT JTTDCMut FLU mtMAM WAG PMB Blosum62 HIVw+F HIVb rtREV Dayhoff DCMut HIVw
 best_score_AIC: 36632.64842
 best_score_AICc: 36634.49851
 best_score_BIC: 36728.25242
 best_tree_AIC: (0:1.2267109246,1:0.6442450114,((((((((2:0.5384136967,64:0.8321548782):0.07678196504,68:0.5998720823):0.0378588196,((((((3:0.1412599872,(9:0.3381387644,(15:0.1322609764,47:0.2648959983):0.1141505489):0.02489083559):0.03342918439,(44:0.0008750220,45:0.0022260462):0.3203067501):0.02665489442,((12:0.4230906157,63:0.8177551626):0.2806349742,(19:0.1148478203,20:0.1675940424):0.1315694086):0.08265673879):0.133351083,((21:0.2797883438,(22:0.1989315445,30:0.1728710959):0.1734220128):0.09461865834,46:0.2631216646):0.07838686183):0.05141103818,(((((6:0.0177661531,7:0.0197795612):0.1029335908,((((10:0.0203544660,32:0.0127951281):0.004571768327,33:0.0123635731):0.08458048507,11:0.0725373795):0.02835087583,((31:0.0483427406,(38:0.0029188157,39:0.0052335819):0.05921860201):0.01167774662,(35:0.0254009046,(36:0.0110445773,37:0.0119790318):0.007630076341):0.06485174557):0.03111184874):0.05223034548):0.01651708441,(8:0.0899322340,(16:0.0914105541,((49:0.0278128966,(50:0.0132949204,51:0.0178065755):0.01506116462):0.02718175927,(52:0.0290615265,53:0.0196968809):0.02908194525):0.02286036976):0.05392991836):0.05660874133):0.03379057846,40:0.1761119363):0.08752729145,34:0.1900433594):0.2593791487):0.08460648628,14:0.6441509155):0.06656037374):0.02727446775,48:0.2346864460):0.04453466022,(((13:0.2835576745,24:0.2150236911):0.04967192127,(((28:0.0220177990,29:0.0192755310):0.1810852245,(41:0.2905643869,42:0.4652796519):0.04990093566):0.03522288181,(((55:0.0231280366,(((56:0.0001414332,57:0.0120347999):0.01848649559,(59:0.0112078080,61:0.0095972224):0.0257609393):0.005336562205,(58:0.0000013492,60:0.0000013492):0.0219691392):0.009868196089):0.05855663462,67:0.0774384639):0.01505925829,(65:0.1012997177,66:0.0792391806):0.03673847329):0.2692749099):0.01658051037):0.02071099731,((23:0.1291642191,25:0.0708089451):0.06051510388,26:0.1508011944):0.2260610625):0.02583769641):0.09299679434,(27:0.7009310652,(43:0.1989309162,62:0.2711767238):0.04015370663):0.1308400682):0.05604457761,((17:0.1597254738,18:0.1969447698):0.1107148275,54:0.5172587471):0.1224578988):0.06355195516,(4:0.3981176082,5:0.3077715948):0.1979568763):0.07733992131);
 best_tree_AICc: (0:1.2267109246,1:0.6442450114,((((((((2:0.5384136967,64:0.8321548782):0.07678196504,68:0.5998720823):0.0378588196,((((((3:0.1412599872,(9:0.3381387644,(15:0.1322609764,47:0.2648959983):0.1141505489):0.02489083559):0.03342918439,(44:0.0008750220,45:0.0022260462):0.3203067501):0.02665489442,((12:0.4230906157,63:0.8177551626):0.2806349742,(19:0.1148478203,20:0.1675940424):0.1315694086):0.08265673879):0.133351083,((21:0.2797883438,(22:0.1989315445,30:0.1728710959):0.1734220128):0.09461865834,46:0.2631216646):0.07838686183):0.05141103818,(((((6:0.0177661531,7:0.0197795612):0.1029335908,((((10:0.0203544660,32:0.0127951281):0.004571768327,33:0.0123635731):0.08458048507,11:0.0725373795):0.02835087583,((31:0.0483427406,(38:0.0029188157,39:0.0052335819):0.05921860201):0.01167774662,(35:0.0254009046,(36:0.0110445773,37:0.0119790318):0.007630076341):0.06485174557):0.03111184874):0.05223034548):0.01651708441,(8:0.0899322340,(16:0.0914105541,((49:0.0278128966,(50:0.0132949204,51:0.0178065755):0.01506116462):0.02718175927,(52:0.0290615265,53:0.0196968809):0.02908194525):0.02286036976):0.05392991836):0.05660874133):0.03379057846,40:0.1761119363):0.08752729145,34:0.1900433594):0.2593791487):0.08460648628,14:0.6441509155):0.06656037374):0.02727446775,48:0.2346864460):0.04453466022,(((13:0.2835576745,24:0.2150236911):0.04967192127,(((28:0.0220177990,29:0.0192755310):0.1810852245,(41:0.2905643869,42:0.4652796519):0.04990093566):0.03522288181,(((55:0.0231280366,(((56:0.0001414332,57:0.0120347999):0.01848649559,(59:0.0112078080,61:0.0095972224):0.0257609393):0.005336562205,(58:0.0000013492,60:0.0000013492):0.0219691392):0.009868196089):0.05855663462,67:0.0774384639):0.01505925829,(65:0.1012997177,66:0.0792391806):0.03673847329):0.2692749099):0.01658051037):0.02071099731,((23:0.1291642191,25:0.0708089451):0.06051510388,26:0.1508011944):0.2260610625):0.02583769641):0.09299679434,(27:0.7009310652,(43:0.1989309162,62:0.2711767238):0.04015370663):0.1308400682):0.05604457761,((17:0.1597254738,18:0.1969447698):0.1107148275,54:0.5172587471):0.1224578988):0.06355195516,(4:0.3981176082,5:0.3077715948):0.1979568763):0.07733992131);
 best_tree_BIC: (0:1.2267109246,1:0.6442450114,((((((((2:0.5384136967,64:0.8321548782):0.07678196504,68:0.5998720823):0.0378588196,((((((3:0.1412599872,(9:0.3381387644,(15:0.1322609764,47:0.2648959983):0.1141505489):0.02489083559):0.03342918439,(44:0.0008750220,45:0.0022260462):0.3203067501):0.02665489442,((12:0.4230906157,63:0.8177551626):0.2806349742,(19:0.1148478203,20:0.1675940424):0.1315694086):0.08265673879):0.133351083,((21:0.2797883438,(22:0.1989315445,30:0.1728710959):0.1734220128):0.09461865834,46:0.2631216646):0.07838686183):0.05141103818,(((((6:0.0177661531,7:0.0197795612):0.1029335908,((((10:0.0203544660,32:0.0127951281):0.004571768327,33:0.0123635731):0.08458048507,11:0.0725373795):0.02835087583,((31:0.0483427406,(38:0.0029188157,39:0.0052335819):0.05921860201):0.01167774662,(35:0.0254009046,(36:0.0110445773,37:0.0119790318):0.007630076341):0.06485174557):0.03111184874):0.05223034548):0.01651708441,(8:0.0899322340,(16:0.0914105541,((49:0.0278128966,(50:0.0132949204,51:0.0178065755):0.01506116462):0.02718175927,(52:0.0290615265,53:0.0196968809):0.02908194525):0.02286036976):0.05392991836):0.05660874133):0.03379057846,40:0.1761119363):0.08752729145,34:0.1900433594):0.2593791487):0.08460648628,14:0.6441509155):0.06656037374):0.02727446775,48:0.2346864460):0.04453466022,(((13:0.2835576745,24:0.2150236911):0.04967192127,(((28:0.0220177990,29:0.0192755310):0.1810852245,(41:0.2905643869,42:0.4652796519):0.04990093566):0.03522288181,(((55:0.0231280366,(((56:0.0001414332,57:0.0120347999):0.01848649559,(59:0.0112078080,61:0.0095972224):0.0257609393):0.005336562205,(58:0.0000013492,60:0.0000013492):0.0219691392):0.009868196089):0.05855663462,67:0.0774384639):0.01505925829,(65:0.1012997177,66:0.0792391806):0.03673847329):0.2692749099):0.01658051037):0.02071099731,((23:0.1291642191,25:0.0708089451):0.06051510388,26:0.1508011944):0.2260610625):0.02583769641):0.09299679434,(27:0.7009310652,(43:0.1989309162,62:0.2711767238):0.04015370663):0.1308400682):0.05604457761,((17:0.1597254738,18:0.1969447698):0.1107148275,54:0.5172587471):0.1224578988):0.06355195516,(4:0.3981176082,5:0.3077715948):0.1979568763):0.07733992131);
 boot_consense_logl: 0
 contree_rfdist: -1
 cpREV: -20787.55593 1 13.76434101
 cpREV+F: -20339.71871 20 13.64225437
 cpREV+F+G4: -18419.5038 21 13.64225437
 cpREV+F+I: -19534.13772 21 13.64225437
 cpREV+F+I+G4: -18400.31683 22 13.78205704
 cpREV+G4: -18799.14081 2 13.76434101
 cpREV+I: -19884.00711 2 13.76434101
 cpREV+I+G4: -18771.88511 3 13.64225437
 mtART: -20651.87321 1 13.81335632
 mtART+F: -20439.79681 20 13.82077159
 mtART+F+G4: -18395.78514 21 21.82027024
 mtART+F+I: -19750.87601 21 13.82077159
 mtART+F+I+G4: -18382.03543 22 19.48041786
 mtART+G4: -18588.90083 2 20.72337979
 mtART+I: -19935.5613 2 13.81335632
 mtART+I+G4: -18573.58693 3 18.45124423
 mtInv: -20555.55322 1 13.81293817
 mtInv+F: -20330.18789 20 13.8185255
 mtInv+F+G4: -18333.58518 21 18.34912009
 mtInv+F+I: -19544.30792 21 13.8185255
 mtInv+F+I+G4: -18313.732 22 16.2463899
 mtInv+G4: -18577.62356 2 18.60818739
 mtInv+I: -19767.42494 2 13.81293817
 mtInv+I+G4: -18555.66062 3 16.35698148
 mtMAM: -21218.86568 1 13.82154937
 mtMAM+F: -20815.92473 20 13.81253872
 mtMAM+F+G4: -18653.58516 21 24.04591859
 mtMAM+F+I: -20119.32186 21 13.81253872
 mtMAM+F+I+G4: -18641.54304 22 21.95029676
 mtMAM+G4: -19025.56058 2 21.38799966
 mtMAM+I: -20501.80159 2 13.82154938
 mtMAM+I+G4: -19013.91973 3 20.01121451
 mtMet: -20517.43809 1 13.35244667
 mtMet+F: -20376.52373 20 13.82380346
 mtMet+F+G4: -18360.40466 21 19.61962632
 mtMet+F+I: -19628.1853 21 13.82380346
 mtMet+F+I+G4: -18344.76848 22 17.47981027
 mtMet+G4: -18554.31762 2 19.15238144
 mtMet+I: -19775.34306 2 13.35244667
 mtMet+I+G4: -18537.37725 3 16.90323663
 mtREV: -20881.55793 1 13.78205704
 mtREV+F: -20441.23952 20 13.81390417
 mtREV+F+G4: -18456.91679 21 16.6671717
 mtREV+F+I: -19676.25165 21 13.81390417
 mtREV+F+I+G4: -18436.24744 22 15.4428557
 mtREV+G4: -18923.28965 2 16.6760981
 mtREV+I: -20116.18074 2 13.78205704
 mtREV+I+G4: -18900.87661 3 15.33043823
 mtVer: -20987.8522 1 13.81558097
 mtVer+F: -20616.87496 20 13.82205991
 mtVer+F+G4: -18536.20289 21 21.51925914
 mtVer+F+I: -19867.00107 21 13.82205991
 mtVer+F+I+G4: -18522.30081 22 19.31452979
 mtVer+G4: -18889.01179 2 20.4720972
 mtVer+I: -20229.53054 2 13.81558097
 mtVer+I+G4: -18876.45039 3 18.3707251
 mtZOA: -20551.714 1 13.81203884
 mtZOA+F: -20316.58087 20 13.81403373
 mtZOA+F+G4: -18309.1634 21 20.68415121
 mtZOA+F+I: -19600.19603 21 13.81403373
 mtZOA+F+I+G4: -18294.32421 22 18.6159056
 mtZOA+G4: -18505.15759 2 19.46675944
 mtZOA+I: -19802.96098 2 13.81203884
 mtZOA+I+G4: -18488.65764 3 17.60074899
 rtREV: -21460.30621 1 13.81688655
 rtREV+F: -20687.73396 20 13.31124001
 rtREV+F+G4: -18678.96011 21 16.39216002
 rtREV+F+I: -19895.5529 21 13.31124001
 rtREV+F+I+G4: -18656.25409 22 16.08464668
 rtREV+G4: -19291.03638 2 13.81688655
 rtREV+I: -20476.28957 2 13.81688655
 rtREV+I+G4: -19263.86074 3 13.31124001
nad5_mafft:
 Blosum62: -32124.18959 1 13.82473028
 Blosum62+F: -31379.14454 20 13.06243344
 Blosum62+F+G4: -28222.99414 21 14.16817175
 Blosum62+F+I: -29771.70519 21 13.06243344
 Blosum62+F+I+G4: -28169.43213 22 13.91738445
 Blosum62+G4: -28833.62475 2 13.82473028
 Blosum62+I: -30326.91025 2 13.82473028
 Blosum62+I+G4: -28773.26662 3 13.06243344
 DCMut: -32514.36406 1 13.81778663
 DCMut+F: -31502.79197 20 13.81588663
 DCMut+F+G4: -28095.65204 21 16.90206063
 DCMut+F+I: -29839.24057 21 13.81588663
 DCMut+F+I+G4: -28035.67725 22 16.70912231
 DCMut+G4: -29039.39744 2 16.46021402
 DCMut+I: -30714.97243 2 13.81778663
 DCMut+I+G4: -28946.05501 3 17.45970979
 Dayhoff: -32514.78133 1 13.81362935
 Dayhoff+F: -31501.67113 20 13.81063731
 Dayhoff+F+G4: -28092.70958 21 16.93917577
 Dayhoff+F+I: -29838.90248 21 13.81063731
 Dayhoff+F+I+G4: -28032.59599 22 16.76000244
 Dayhoff+G4: -29036.64748 2 16.52833998
 Dayhoff+I: -30716.06632 2 13.81362935
 Dayhoff+I+G4: -28943.11661 3 17.52953
 FLU: -32290.05982 1 13.81559781
 FLU+F: -31673.43923 20 13.81729441
 FLU+F+G4: -28143.60387 21 21.57868814
 FLU+F+I: -30142.11091 21 13.81729441
 FLU+F+I+G4: -28096.1936 22 18.50587984
 FLU+G4: -28732.12921 2 19.30423649
 FLU+I: -30561.28486 2 13.81559781
 FLU+I+G4: -28666.92264 3 17.58031985
 HIVb: -32665.75265 1 13.81742946
 HIVb+F: -31783.95861 20 13.81798632
 HIVb+F+G4: -28249.62031 21 21.89568147
 HIVb+F+I: -30156.80372 21 13.81798632
 HIVb+F+I+G4: -28180.57319 22 20.06419691
 HIVb+G4: -29038.13813 2 18.48784576
 HIVb+I: -30818.9086 2 13.81742946
 HIVb+I+G4: -28958.60429 3 16.11993621
 HIVw: -33803.21048 1 13.81884733
 HIVw+F: -32549.24041 20 13.81539993
 HIVw+F+G4: -28770.00049 21 21.75066545
 HIVw+F+I: -30741.92974 21 13.81539993
 HIVw+F+I+G4: -28703.57391 22 19.32011436
 HIVw+G4: -29770.72691 2 21.61882791
 HIVw+I: -31797.48187 2 13.817521
 HIVw+I+G4: -29695.30721 3 19.4892692
 JTT: -31948.96429 1 13.81759952
 JTT+F: -31161.06554 20 13.81301255
 JTT+F+G4: -27825.73023 21 16.91381775
 JTT+F+I: -29530.78757 21 13.81301255
 JTT+F+I+G4: -27768.3789 22 15.92809236
 JTT+G4: -28584.39655 2 15.84476122
 JTT+I: -30183.05084 2 13.81759952
 JTT+I+G4: -28513.20318 3 15.25536264
 JTTDCMut: -31967.77585 1 13.81399203
 JTTDCMut+F: -31175.25159 20 13.81895097
 JTTDCMut+F+G4: -27832.86351 21 17.00124502
 JTTDCMut+F+I: -29542.8543 21 13.81895097
 JTTDCMut+F+I+G4: -27775.43102 22 16.00164429
 JTTDCMut+G4: -28601.61413 2 15.89351217
 JTTDCMut+I: -30200.51606 2 13.81399203
 JTTDCMut+I+G4: -28529.69757 3 15.32121688
 LG: -31801.16349 1 13.81613769
 LG+F: -31203.64918 20 13.81499816
 LG+F+G4: -27805.52066 21 17.08060853
 LG+F+I: -29609.79287 21 13.81499816
 LG+F+I+G4: -27756.41089 22 17.6601603
 LG+G4: -28408.44102 2 15.89332972
 LG+I: -30056.40471 2 13.81613769
 LG+I+G4: -28348.09903 3 14.65757934
 PMB: -32093.00903 1 13.8237204
 PMB+F: -31438.26672 20 13.60955573
 PMB+F+G4: -28249.88856 21 13.93983748
 PMB+F+I: -29803.19268 21 13.60955573
 PMB+F+I+G4: -28196.22206 22 14.01277781
 PMB+G4: -28830.19176 2 13.8237204
 PMB+I: -30293.89528 2 13.8237204
 PMB+I+G4: -28770.52408 3 13.60955573
 PhyloTree!newick: (0:1.1565679125,1:0.6074072487,((((((((2:0.5076273409,64:0.7845724783):0.07239159225,68:0.5655715518):0.03569406215,((((((3:0.1331827781,(9:0.3188040776,(15:0.1246983281,47:0.2497493138):0.1076234506):0.02346758407):0.03151771234,(44:0.0008249889,45:0.0020987607):0.3019916929):0.02513077449,((12:0.3988984045,63:0.7709961347):0.2645883396,(19:0.1082808514,20:0.1580110584):0.1240463039):0.0779304479):0.1257261028,((21:0.2637901193,(22:0.1875566902,30:0.1629863717):0.1635057871):0.0892083882,46:0.2480764362):0.07390472134):0.04847136838,(((((6:0.0167502885,7:0.0186485714):0.0970478749,((((10:0.0191906025,32:0.0120635061):0.004310355799,33:0.0116566272):0.07974419493,11:0.0683897119):0.02672978012,((31:0.0455785154,(38:0.0027519180,39:0.0049343271):0.0558324977):0.01101001609,(35:0.0239484877,(36:0.0104130515,37:0.0112940732):0.007193790552):0.06114353962):0.02933288128):0.04924382784):0.01557264183,(8:0.0847899329,(16:0.0861837227,((49:0.0262225629,(50:0.0125347203,51:0.0167883993):0.01419997111):0.02562751334,(52:0.0273997959,53:0.0185706187):0.02741904728):0.0215532197):0.05084621967):0.05337186818):0.03185844198,40:0.1660419020):0.08252250368,34:0.1791767295):0.2445479162):0.07976870922,14:0.6073185337):0.06275446877):0.02571492079,48:0.2212671357):0.04198817985,(((13:0.2673439200,24:0.2027286919):0.04683169363,(((28:0.0207588268,29:0.0181733611):0.1707308182,(41:0.2739499909,42:0.4386750832):0.04704761313):0.03320884652,(((55:0.0218055814,(((56:0.0001333458,57:0.0113466534):0.01742944263,(59:0.0105669484,61:0.0090484559):0.02428793542):0.005031418965,(58:0.0000012717,60:0.0000012717):0.02071294956):0.009303935182):0.05520838141,67:0.0730105526):0.01419817382,(65:0.0955074265,66:0.0747083055):0.03463777695):0.2538778409):0.01563244109):0.0195267478,((23:0.1217786423,25:0.0667601079):0.05705486587,26:0.1421784210):0.2131349495):0.02436030365):0.08767926159,(27:0.6608520086,(43:0.1875560981,62:0.2556709100):0.03785772809):0.1233586667):0.05283996322,((17:0.1505924131,18:0.1856835190):0.1043841825,54:0.4876820260):0.1154557882):0.05991807082,(4:0.3753533470,5:0.2901732946):0.1866377535):0.07291764466);
 RateGamma!gamma_shape: 0.5052203956
 RateGammaInvar!gamma_shape: 0.7993851876
 RateGammaInvar!p_invar: 0.2231341754
 RateInvar!p_invar: 0.1288230007
 StopRule!curIteration: 0
 StopRule!start_real_time: 1617085270
 StopRule!time_vec: 
 VT: -31943.51239 1 13.81510109
 VT+F: -31150.22235 20 13.29607449
 VT+F+G4: -27993.87834 21 14.25271305
 VT+F+I: -29526.24265 21 13.29607449
 VT+F+I+G4: -27937.44926 22 13.88113474
 VT+G4: -28698.7744 2 14.33179699
 VT+I: -30159.35188 2 13.81510109
 VT+I+G4: -28632.01246 3 13.29607449
 WAG: -32016.69301 1 13.81074615
 WAG+F: -31200.35474 20 13.82219798
 WAG+F+G4: -27917.37255 21 15.15400356
 WAG+F+I: -29525.3185 21 13.82219798
 WAG+F+I+G4: -27859.40047 22 14.11342729
 WAG+G4: -28740.75811 2 14.86795194
 WAG+I: -30218.45774 2 13.81074615
 WAG+I+G4: -28670.10482 3 13.96949892
 best_model_AIC: mtZOA+F+I+G4
 best_model_AICc: mtZOA+F+I+G4
 best_model_BIC: mtZOA+F+I+G4
 best_model_list_BIC: mtZOA+F+I+G4 mtInv+F+I+G4 mtZOA+F+G4 mtInv+F+G4 cpREV+F+I+G4 mtMet+F+I+G4 mtART+F+I+G4 cpREV+F+G4 LG+F+I+G4 mtREV+F+I+G4 mtMet+F+G4 JTT+F+I+G4 JTTDCMut+F+I+G4 mtZOA+I+G4 mtART+F+G4 LG+F+G4 mtREV+F+G4 mtZOA+G4 JTT+F+G4 JTTDCMut+F+G4 mtInv+I+G4 mtMet+I+G4 WAG+F+I+G4 mtART+I+G4 mtInv+G4 mtMet+G4 WAG+F+G4 VT+F+I+G4 mtART+G4 VT+F+G4 mtVer+F+I+G4 rtREV+F+I+G4 Dayhoff+F+I+G4 DCMut+F+I+G4 mtVer+F+G4 rtREV+F+G4 Dayhoff+F+G4 DCMut+F+G4 FLU+F+I+G4 mtMAM+F+I+G4 FLU+F+G4 mtMAM+F+G4 Blosum62+F+I+G4 HIVb+F+I+G4 cpREV+I+G4 PMB+F+I+G4 Blosum62+F+G4 HIVb+F+G4 PMB+F+G4 cpREV+G4 LG+I+G4 LG+G4 mtREV+I+G4 mtREV+G4 JTT+I+G4 JTTDCMut+I+G4 mtVer+I+G4 JTT+G4 JTTDCMut+G4 mtVer+G4 VT+I+G4 mtMAM+I+G4 FLU+I+G4 WAG+I+G4 VT+G4 mtMAM+G4 FLU+G4 WAG+G4 HIVw+F+I+G4 PMB+I+G4 Blosum62+I+G4 PMB+G4 HIVw+F+G4 Blosum62+G4 Dayhoff+I+G4 DCMut+I+G4 HIVb+I+G4 rtREV+I+G4 rtREV+G4 Dayhoff+G4 HIVb+G4 DCMut+G4 cpREV+F+I mtInv+F+I WAG+F+I VT+F+I JTT+F+I JTTDCMut+F+I mtREV+F+I LG+F+I HIVw+I+G4 mtZOA+F+I mtMet+F+I cpREV+I HIVw+G4 mtInv+I Blosum62+F+I PMB+F+I Dayhoff+F+I DCMut+F+I mtMet+I mtZOA+I mtART+F+I rtREV+F+I LG+I mtART+I VT+I JTT+I JTTDCMut+I FLU+F+I WAG+I HIVb+F+I mtVer+F+I PMB+I mtREV+I Blosum62+I mtMAM+F+I FLU+I rtREV+I DCMut+I Dayhoff+I mtVer+I HIVw+F+I HIVb+I cpREV+F mtInv+F mtMAM+I mtZOA+F mtREV+F mtMet+F VT+F JTT+F JTTDCMut+F mtInv WAG+F LG+F mtZOA mtART+F mtMet Blosum62+F mtART PMB+F cpREV Dayhoff+F DCMut+F rtREV+F mtVer+F FLU+F mtREV HIVw+I LG HIVb+F mtMAM+F VT JTT JTTDCMut WAG PMB Blosum62 mtVer FLU mtMAM rtREV DCMut Dayhoff HIVw+F HIVb HIVw
 best_score_AIC: 55264.23418
 best_score_AICc: 55265.68611
 best_score_BIC: 55364.9777
 best_tree_AIC: (0:1.3292798927,1:0.6981122629,((((((((2:0.5834320753,64:0.9017338356):0.08320193473,68:0.6500291801):0.04102430871,((((((3:0.1530711574,(9:0.3664115577,(15:0.1433197122,47:0.2870447446):0.1236950179):0.02697203278):0.0362242985,(44:0.0009481853,45:0.0024121722):0.3470885549):0.02888358986,((12:0.4584664870,63:0.8861301165):0.3040997034,(19:0.1244505899,20:0.1816070812):0.1425703204):0.08956791578):0.144500966,((21:0.3031822840,(22:0.2155648056,30:0.1873253653):0.187922346):0.1025300074,46:0.2851220538):0.08494102171):0.05570966883,(((((6:0.0192516339,7:0.0214333898):0.1115401761,((((10:0.0220563635,32:0.0138649671):0.004954027545,33:0.0133973285):0.09165251241,11:0.0786024472):0.03072137731,((31:0.0523848217,(38:0.0031628667,39:0.0056711770):0.06417004637):0.01265415792,(35:0.0275247506,(36:0.0119680479,37:0.0129806344):0.008268049832):0.07027419393):0.03371320343):0.05659748085):0.01789812723,(8:0.0974517372,(16:0.0990536644,((49:0.0301384164,(50:0.0144065483,51:0.0192954356):0.0163204736):0.02945450742,(52:0.0314914477,53:0.0213437962):0.03151357374):0.0247717936):0.05843916013):0.06134196744):0.03661590979,40:0.1908371822):0.09484571021,34:0.2059334531):0.2810666147):0.0916806875,14:0.6980102998):0.0721256855):0.02955496757,48:0.2543092817):0.04825833626,(((13:0.3072667792,24:0.2330024645):0.05382513911,(((28:0.0238587730,29:0.0208872155):0.1962263012,(41:0.3148593443,42:0.5041830756):0.05407330212):0.03816797226,(((55:0.0250618407,(((56:0.0001532586,57:0.0130410657):0.02003220682,(59:0.0121449261,61:0.0103996749):0.02791488846):0.005782768128,(58:0.0000014621,60:0.0000014621):0.02380604463):0.01069330547):0.06345272991,67:0.0839133256):0.01631840791,(65:0.1097696901,66:0.0858646058):0.0398102869):0.2917897906):0.01796685642):0.02244270563,((23:0.1399640253,25:0.0767294921):0.06557495258,26:0.1634101329):0.2449627036):0.02799806349):0.1007725342,(27:0.7595380069,(43:0.2155641244,62:0.2938506207):0.04351107804):0.1417799971):0.06073063237,((17:0.1730805985,18:0.2134119110):0.1199720256,54:0.5605082974):0.1326969698):0.06886572409,(4:0.4314054119,5:0.3335052980):0.2145086428):0.08380654336);
 best_tree_AICc: (0:1.3292798927,1:0.6981122629,((((((((2:0.5834320753,64:0.9017338356):0.08320193473,68:0.6500291801):0.04102430871,((((((3:0.1530711574,(9:0.3664115577,(15:0.1433197122,47:0.2870447446):0.1236950179):0.02697203278):0.0362242985,(44:0.0009481853,45:0.0024121722):0.3470885549):0.02888358986,((12:0.4584664870,63:0.8861301165):0.3040997034,(19:0.1244505899,20:0.1816070812):0.1425703204):0.08956791578):0.144500966,((21:0.3031822840,(22:0.2155648056,30:0.1873253653):0.187922346):0.1025300074,46:0.2851220538):0.08494102171):0.05570966883,(((((6:0.0192516339,7:0.0214333898):0.1115401761,((((10:0.0220563635,32:0.0138649671):0.004954027545,33:0.0133973285):0.09165251241,11:0.0786024472):0.03072137731,((31:0.0523848217,(38:0.0031628667,39:0.0056711770):0.06417004637):0.01265415792,(35:0.0275247506,(36:0.0119680479,37:0.0129806344):0.008268049832):0.07027419393):0.03371320343):0.05659748085):0.01789812723,(8:0.0974517372,(16:0.0990536644,((49:0.0301384164,(50:0.0144065483,51:0.0192954356):0.0163204736):0.02945450742,(52:0.0314914477,53:0.0213437962):0.03151357374):0.0247717936):0.05843916013):0.06134196744):0.03661590979,40:0.1908371822):0.09484571021,34:0.2059334531):0.2810666147):0.0916806875,14:0.6980102998):0.0721256855):0.02955496757,48:0.2543092817):0.04825833626,(((13:0.3072667792,24:0.2330024645):0.05382513911,(((28:0.0238587730,29:0.0208872155):0.1962263012,(41:0.3148593443,42:0.5041830756):0.05407330212):0.03816797226,(((55:0.0250618407,(((56:0.0001532586,57:0.0130410657):0.02003220682,(59:0.0121449261,61:0.0103996749):0.02791488846):0.005782768128,(58:0.0000014621,60:0.0000014621):0.02380604463):0.01069330547):0.06345272991,67:0.0839133256):0.01631840791,(65:0.1097696901,66:0.0858646058):0.0398102869):0.2917897906):0.01796685642):0.02244270563,((23:0.1399640253,25:0.0767294921):0.06557495258,26:0.1634101329):0.2449627036):0.02799806349):0.1007725342,(27:0.7595380069,(43:0.2155641244,62:0.2938506207):0.04351107804):0.1417799971):0.06073063237,((17:0.1730805985,18:0.2134119110):0.1199720256,54:0.5605082974):0.1326969698):0.06886572409,(4:0.4314054119,5:0.3335052980):0.2145086428):0.08380654336);
 best_tree_BIC: (0:1.3292798927,1:0.6981122629,((((((((2:0.5834320753,64:0.9017338356):0.08320193473,68:0.6500291801):0.04102430871,((((((3:0.1530711574,(9:0.3664115577,(15:0.1433197122,47:0.2870447446):0.1236950179):0.02697203278):0.0362242985,(44:0.0009481853,45:0.0024121722):0.3470885549):0.02888358986,((12:0.4584664870,63:0.8861301165):0.3040997034,(19:0.1244505899,20:0.1816070812):0.1425703204):0.08956791578):0.144500966,((21:0.3031822840,(22:0.2155648056,30:0.1873253653):0.187922346):0.1025300074,46:0.2851220538):0.08494102171):0.05570966883,(((((6:0.0192516339,7:0.0214333898):0.1115401761,((((10:0.0220563635,32:0.0138649671):0.004954027545,33:0.0133973285):0.09165251241,11:0.0786024472):0.03072137731,((31:0.0523848217,(38:0.0031628667,39:0.0056711770):0.06417004637):0.01265415792,(35:0.0275247506,(36:0.0119680479,37:0.0129806344):0.008268049832):0.07027419393):0.03371320343):0.05659748085):0.01789812723,(8:0.0974517372,(16:0.0990536644,((49:0.0301384164,(50:0.0144065483,51:0.0192954356):0.0163204736):0.02945450742,(52:0.0314914477,53:0.0213437962):0.03151357374):0.0247717936):0.05843916013):0.06134196744):0.03661590979,40:0.1908371822):0.09484571021,34:0.2059334531):0.2810666147):0.0916806875,14:0.6980102998):0.0721256855):0.02955496757,48:0.2543092817):0.04825833626,(((13:0.3072667792,24:0.2330024645):0.05382513911,(((28:0.0238587730,29:0.0208872155):0.1962263012,(41:0.3148593443,42:0.5041830756):0.05407330212):0.03816797226,(((55:0.0250618407,(((56:0.0001532586,57:0.0130410657):0.02003220682,(59:0.0121449261,61:0.0103996749):0.02791488846):0.005782768128,(58:0.0000014621,60:0.0000014621):0.02380604463):0.01069330547):0.06345272991,67:0.0839133256):0.01631840791,(65:0.1097696901,66:0.0858646058):0.0398102869):0.2917897906):0.01796685642):0.02244270563,((23:0.1399640253,25:0.0767294921):0.06557495258,26:0.1634101329):0.2449627036):0.02799806349):0.1007725342,(27:0.7595380069,(43:0.2155641244,62:0.2938506207):0.04351107804):0.1417799971):0.06073063237,((17:0.1730805985,18:0.2134119110):0.1199720256,54:0.5605082974):0.1326969698):0.06886572409,(4:0.4314054119,5:0.3335052980):0.2145086428):0.08380654336);
 boot_consense_logl: 0
 contree_rfdist: -1
 cpREV: -31511.17491 1 13.81212965
 cpREV+F: -30878.60284 20 13.82264998
 cpREV+F+G4: -27751.20116 21 14.78502457
 cpREV+F+I: -29247.05647 21 13.82264998
 cpREV+F+I+G4: -27694.36479 22 14.0970866
 cpREV+G4: -28320.146 2 14.80622878
 cpREV+I: -29764.66238 2 13.81212965
 cpREV+I+G4: -28250.12198 3 14.26689057
 mtART: -31490.27667 1 13.82079933
 mtART+F: -31243.72551 20 13.81311833
 mtART+F+G4: -27783.9475 21 23.32826065
 mtART+F+I: -29882.85443 21 13.81311833
 mtART+F+I+G4: -27728.0978 22 23.71688436
 mtART+G4: -28007.43061 2 25.19988523
 mtART+I: -30140.85156 2 13.82079933
 mtART+I+G4: -27950.68938 3 23.76770893
 mtInv: -31240.92028 1 13.82928583
 mtInv+F: -30982.32004 20 13.82326615
 mtInv+F+G4: -27686.75 21 16.83629668
 mtInv+F+I: -29487.16378 21 13.82326615
 mtInv+F+I+G4: -27627.34235 22 17.55145296
 mtInv+G4: -27961.18901 2 18.76185488
 mtInv+I: -29776.89838 2 13.82928583
 mtInv+I+G4: -27901.44062 3 18.2325965
 mtMAM: -32462.01309 1 13.81835418
 mtMAM+F: -31866.09203 20 13.81464792
 mtMAM+F+G4: -28154.70826 21 28.18272118
 mtMAM+F+I: -30451.15171 21 13.81464792
 mtMAM+F+I+G4: -28105.35818 22 25.45768942
 mtMAM+G4: -28704.96901 2 28.21217528
 mtMAM+I: -31085.90789 2 13.81835418
 mtMAM+I+G4: -28653.62297 3 24.47700625
 mtMet: -31340.849 1 13.82882013
 mtMet+F: -31133.33109 20 13.81634534
 mtMet+F+G4: -27767.37604 21 21.98915597
 mtMet+F+I: -29694.37087 21 13.81634534
 mtMet+F+I+G4: -27712.2983 22 19.04578379
 mtMet+G4: -27969.4874 2 21.76375148
 mtMet+I: -29915.09763 2 13.82882013
 mtMet+I+G4: -27913.01549 3 19.55637978
 mtREV: -31766.6829 1 13.82344618
 mtREV+F: -31106.0169 20 13.8138349
 mtREV+F+G4: -27817.74392 21 20.12050841
 mtREV+F+I: -29603.53633 21 13.8138349
 mtREV+F+I+G4: -27762.37946 22 17.18855453
 mtREV+G4: -28510.57611 2 20.76126641
 mtREV+I: -30317.9081 2 13.82344618
 mtREV+I+G4: -28458.44409 3 17.6605709
 mtVer: -32187.05505 1 13.82764617
 mtVer+F: -31641.56378 20 13.82684542
 mtVer+F+G4: -28069.14733 21 22.08140387
 mtVer+F+I: -30158.70162 21 13.82684542
 mtVer+F+I+G4: -28015.82047 22 22.61444178
 mtVer+G4: -28604.00756 2 23.84112637
 mtVer+I: -30770.15364 2 13.82764617
 mtVer+I+G4: -28547.55521 3 21.97331523
 mtZOA: -31287.5328 1 13.81308841
 mtZOA+F: -31055.68223 20 13.81454036
 mtZOA+F+G4: -27660.60959 21 23.62003353
 mtZOA+F+I: -29656.76852 21 13.81454036
 mtZOA+F+I+G4: -27610.11709 22 20.17243713
 mtZOA+G4: -27886.65534 2 23.97707476
 mtZOA+I: -29921.99823 2 13.81308841
 mtZOA+I+G4: -27838.07677 3 20.17024884
 rtREV: -32486.39404 1 13.82367762
 rtREV+F: -31522.1553 20 13.81663395
 rtREV+F+G4: -28081.91765 21 16.30627895
 rtREV+F+I: -29913.17181 21 13.81663395
 rtREV+F+I+G4: -28024.31979 22 18.82811274
 rtREV+G4: -29031.12904 2 14.60202988
 rtREV+I: -30711.13434 2 13.82367762
 rtREV+I+G4: -28971.03181 3 14.17314692
nad6_mafft:
 Blosum62: -14535.3678 1 16.70809839
 Blosum62+F: -14320.2728 20 18.47130553
 Blosum62+F+G4: -13657.09911 21 22.83882925
 Blosum62+F+I: -14244.7158 21 18.60661183
 Blosum62+F+I+G4: -13655.24059 22 24.02390675
 Blosum62+G4: -13965.91621 2 19.99273544
 Blosum62+I: -14468.39536 2 16.75294286
 Blosum62+I+G4: -13963.69042 3 20.18519706
 DCMut: -14783.39287 1 18.41576133
 DCMut+F: -14341.15641 20 19.51110998
 DCMut+F+G4: -13648.58119 21 27.25407454
 DCMut+F+I: -14270.33861 21 19.62104921
 DCMut+F+I+G4: -13645.98056 22 29.03008438
 DCMut+G4: -14146.19752 2 26.2212003
 DCMut+I: -14727.16438 2 18.38144658
 DCMut+I+G4: -14144.75579 3 26.46675249
 Dayhoff: -14784.62488 1 18.44367748
 Dayhoff+F: -14341.35432 20 19.53138185
 Dayhoff+F+G4: -13647.69667 21 27.32840141
 Dayhoff+F+I: -14270.61119 21 19.63741087
 Dayhoff+F+I+G4: -13645.09297 22 29.13961038
 Dayhoff+G4: -14145.62422 2 26.27913444
 Dayhoff+I: -14728.49399 2 18.40891629
 Dayhoff+I+G4: -14144.23637 3 26.54328839
 FLU: -14593.96652 1 20.07765822
 FLU+F: -14524.43722 20 22.06256032
 FLU+F+G4: -13655.26938 21 33.67456688
 FLU+F+I: -14451.49715 21 22.22713242
 FLU+F+I+G4: -13653.44175 22 34.76676843
 FLU+G4: -13885.78226 2 28.20675887
 FLU+I: -14529.22351 2 20.1294958
 FLU+I+G4: -13883.45424 3 28.42928607
 HIVb: -14728.30704 1 19.23946623
 HIVb+F: -14459.5976 20 21.43546373
 HIVb+F+G4: -13677.31366 21 28.13391864
 HIVb+F+I: -14385.52885 21 21.52717854
 HIVb+F+I+G4: -13677.04721 22 28.09657026
 HIVb+G4: -14097.83189 2 23.99012842
 HIVb+I: -14667.42007 2 19.20683414
 HIVb+I+G4: -14097.09305 3 23.84916852
 HIVw: -15074.90828 1 21.96261118
 HIVw+F: -14595.8137 20 21.37081451
 HIVw+F+G4: -13798.77441 21 31.80591507
 HIVw+F+I: -14510.09235 21 21.48517248
 HIVw+F+I+G4: -13791.39312 22 31.68787336
 HIVw+G4: -14313.01434 2 34.22891828
 HIVw+I: -14982.15449 2 22.14337604
 HIVw+I+G4: -14303.79978 3 36.22411327
 JTT: -14473.65535 1 18.56341779
 JTT+F: -14168.62666 20 19.59741386
 JTT+F+G4: -13465.88249 21 26.74354935
 JTT+F+I: -14097.51985 21 19.70571181
 JTT+F+I+G4: -13462.06915 22 28.33087909
 JTT+G4: -13869.06515 2 24.28690382
 JTT+I: -14409.57265 2 18.59950176
 JTT+I+G4: -13866.83971 3 24.39850281
 JTTDCMut: -14478.14926 1 18.52015025
 JTTDCMut+F: -14169.68055 20 19.61463989
 JTTDCMut+F+G4: -13467.51344 21 26.6614579
 JTTDCMut+F+I: -14098.71172 21 19.72830339
 JTTDCMut+F+I+G4: -13463.67649 22 28.36518622
 JTTDCMut+G4: -13874.59808 2 24.17930985
 JTTDCMut+I: -14414.65418 2 18.54322161
 JTTDCMut+I+G4: -13872.59303 3 24.19533658
 LG: -14529.31778 1 18.20092145
 LG+F: -14379.22469 20 20.46021391
 LG+F+G4: -13570.16928 21 27.74945336
 LG+F+I: -14301.65194 21 20.63082588
 LG+F+I+G4: -13569.36338 22 29.42330798
 LG+G4: -13865.76437 2 23.69895916
 LG+I: -14466.96784 2 18.20410694
 LG+I+G4: -13865.07458 3 23.56994183
 PMB: -14502.31859 1 16.14066254
 PMB+F: -14314.29394 20 18.25423567
 PMB+F+G4: -13661.47883 21 22.58661893
 PMB+F+I: -14241.43827 21 18.3783694
 PMB+F+I+G4: -13660.00047 22 23.48958124
 PMB+G4: -13958.29855 2 19.24261459
 PMB+I: -14439.40086 2 16.16203766
 PMB+I+G4: -13956.31767 3 19.37156718
 PhyloTree!newick: (0:1.8823838376,1:0.9885918287,((((((((2:0.8261940267,64:1.2769388963):0.1178216701,68:0.9205017159):0.05809423285,((((((3:0.2167629804,(9:0.5188728110,(15:0.2029540291,47:0.4064820280):0.1751636383):0.03819490452):0.05129697235,(44:0.0013427182,45:0.0034158596):0.4915096443):0.04090184687,((12:0.6492311428,63:1.2548425792):0.4306334359,(19:0.1762335990,20:0.2571725003):0.2018928202):0.1268364909):0.2046267933,((21:0.4293342843,(22:0.3052597935,30:0.2652701227):0.2661155023):0.1451920166,46:0.4037593201):0.1202843792):0.07889006723,(((((6:0.0272621026,7:0.0303516705):0.1579512524,((((10:0.0312338598,32:0.0196340810):0.007015363308,33:0.0189718617):0.1297884733,11:0.1113083682):0.04350432473,((31:0.0741817754,(38:0.0044789130,39:0.0080309142):0.09087074813):0.01791946346,(35:0.0389776040,(36:0.0169478679,37:0.0183817842):0.01170832678):0.09951478834):0.04774102861):0.08014729162):0.02534541126,(8:0.1380007139,(16:0.1402691925,((49:0.0426787969,(50:0.0204010097,51:0.0273241303):0.02311130706):0.04171031921,(52:0.0445948165,53:0.0302247979):0.04462614834):0.03507916134):0.08275528054):0.08686592538):0.05185153035,40:0.2702431805):0.1343103375,34:0.2916209037):0.3980164421):0.1298283722,14:0.9884474395):0.1021366726):0.04185258013,48:0.3601255709):0.06833828803,(((13:0.4351183082,24:0.3299531404):0.07622139807,(((28:0.0337862390,29:0.0295782386):0.2778746749,(41:0.4458700866,42:0.7139700805):0.07657281998):0.054049395,(((55:0.0354898946,(((56:0.0002170279,57:0.0184673605):0.02836746623,(59:0.0171983437,61:0.0147269067):0.03953007571):0.008188936979,(58:0.0000020709,60:0.0000020709):0.0337115711):0.01514271404):0.08985496122,67:0.1188290647):0.0231083818,(65:0.1554440806,66:0.1215922596):0.05637506518):0.413201455):0.02544273811):0.0317809566,((23:0.1982020649,25:0.1086560911):0.09286022553,26:0.2314039320):0.3468899502):0.03964785921):0.1427032721,(27:1.0755763904,(43:0.3052588292,62:0.4161197820):0.06161572938):0.2007736487):0.08600021815,((17:0.2450982101,18:0.3022110949):0.1698915356,54:0.7937318287):0.1879112397):0.09752026404,(4:0.6109101470,5:0.4722744898):0.3037641694):0.1186778522);
 RateGamma!gamma_shape: 0.9987348235
 RateGammaInvar!gamma_shape: 1.157456704
 RateGammaInvar!p_invar: 0.02420408195
 RateInvar!p_invar: 0.03508173382
 StopRule!curIteration: 0
 StopRule!start_real_time: 1617085270
 StopRule!time_vec: 
 VT: -14442.14336 1 17.5607068
 VT+F: -14183.2028 20 18.46305429
 VT+F+G4: -13538.07418 21 23.11018257
 VT+F+I: -14110.98424 21 18.57622014
 VT+F+I+G4: -13535.78348 22 24.15358582
 VT+G4: -13885.5328 2 21.51503529
 VT+I: -14379.00272 2 17.58122728
 VT+I+G4: -13883.50709 3 21.52222793
 WAG: -14528.37811 1 17.64017658
 WAG+F: -14229.71074 20 19.00231699
 WAG+F+G4: -13553.65856 21 24.60460657
 WAG+F+I: -14160.35486 21 19.09454075
 WAG+F+I+G4: -13552.12738 22 25.34253353
 WAG+G4: -13947.66878 2 22.64118345
 WAG+I: -14471.27432 2 17.60926053
 WAG+I+G4: -13946.77078 3 22.45552084
 best_model_AIC: mtInv+F+I+G4
 best_model_AICc: mtInv+F+I+G4
 best_model_BIC: mtInv+F+I+G4
 best_model_list_BIC: mtInv+F+I+G4 mtInv+F+G4 JTT+F+I+G4 JTT+F+G4 mtMet+F+I+G4 JTTDCMut+F+I+G4 mtMet+F+G4 JTTDCMut+F+G4 cpREV+F+G4 cpREV+F+I+G4 mtZOA+F+I+G4 mtZOA+F+G4 VT+F+G4 VT+F+I+G4 mtREV+F+G4 mtREV+F+I+G4 mtMet+I+G4 WAG+F+G4 mtInv+I+G4 WAG+F+I+G4 mtMet+G4 mtInv+G4 LG+F+G4 LG+F+I+G4 mtVer+F+G4 mtVer+F+I+G4 mtZOA+I+G4 mtZOA+G4 mtART+F+G4 mtART+F+I+G4 Dayhoff+F+G4 Dayhoff+F+I+G4 DCMut+F+G4 DCMut+F+I+G4 FLU+F+G4 FLU+F+I+G4 Blosum62+F+G4 Blosum62+F+I+G4 PMB+F+G4 PMB+F+I+G4 HIVb+F+G4 HIVb+F+I+G4 rtREV+F+G4 rtREV+F+I+G4 mtART+I+G4 mtART+G4 cpREV+G4 cpREV+I+G4 mtMAM+F+G4 mtMAM+F+I+G4 HIVw+F+I+G4 HIVw+F+G4 LG+G4 LG+I+G4 JTT+G4 JTT+I+G4 JTTDCMut+G4 JTTDCMut+I+G4 VT+G4 FLU+G4 FLU+I+G4 VT+I+G4 mtREV+G4 mtREV+I+G4 mtVer+I+G4 mtVer+G4 WAG+G4 WAG+I+G4 PMB+G4 PMB+I+G4 Blosum62+G4 Blosum62+I+G4 mtMAM+I+G4 mtMAM+G4 cpREV+F+I HIVb+G4 HIVb+I+G4 rtREV+G4 rtREV+I+G4 Dayhoff+G4 DCMut+G4 Dayhoff+I+G4 DCMut+I+G4 cpREV+F JTT+F+I JTTDCMut+F+I mtInv+F+I VT+F+I mtREV+F+I WAG+F+I JTT+F JTTDCMut+F mtInv+F VT+F mtMet+F+I cpREV+I mtInv+I mtREV+F WAG+F PMB+F+I Blosum62+F+I HIVw+I+G4 cpREV HIVw+G4 mtMet+F mtMet+I DCMut+F+I Dayhoff+F+I mtInv mtZOA+F+I LG+F+I PMB+F Blosum62+F VT+I DCMut+F Dayhoff+F mtMet JTT+I mtZOA+F JTTDCMut+I LG+F mtZOA+I VT PMB+I HIVb+F+I LG+I rtREV+F+I Blosum62+I JTT WAG+I mtVer+F+I JTTDCMut mtREV+I PMB mtZOA FLU+F+I HIVb+F mtART+F+I WAG LG FLU+I Blosum62 rtREV+F mtVer+F mtREV mtART+I HIVw+F+I FLU+F mtART+F FLU mtART HIVw+F mtMAM+F+I HIVb+I HIVb DCMut+I Dayhoff+I mtMAM+F rtREV+I mtVer+I DCMut Dayhoff rtREV mtVer mtMAM+I HIVw+I mtMAM HIVw
 best_score_AIC: 26915.89251
 best_score_AICc: 26919.26585
 best_score_BIC: 26999.00086
 best_tree_AIC: (0:1.8823838376,1:0.9885918287,((((((((2:0.8261940267,64:1.2769388963):0.1178216701,68:0.9205017159):0.05809423285,((((((3:0.2167629804,(9:0.5188728110,(15:0.2029540291,47:0.4064820280):0.1751636383):0.03819490452):0.05129697235,(44:0.0013427182,45:0.0034158596):0.4915096443):0.04090184687,((12:0.6492311428,63:1.2548425792):0.4306334359,(19:0.1762335990,20:0.2571725003):0.2018928202):0.1268364909):0.2046267933,((21:0.4293342843,(22:0.3052597935,30:0.2652701227):0.2661155023):0.1451920166,46:0.4037593201):0.1202843792):0.07889006723,(((((6:0.0272621026,7:0.0303516705):0.1579512524,((((10:0.0312338598,32:0.0196340810):0.007015363308,33:0.0189718617):0.1297884733,11:0.1113083682):0.04350432473,((31:0.0741817754,(38:0.0044789130,39:0.0080309142):0.09087074813):0.01791946346,(35:0.0389776040,(36:0.0169478679,37:0.0183817842):0.01170832678):0.09951478834):0.04774102861):0.08014729162):0.02534541126,(8:0.1380007139,(16:0.1402691925,((49:0.0426787969,(50:0.0204010097,51:0.0273241303):0.02311130706):0.04171031921,(52:0.0445948165,53:0.0302247979):0.04462614834):0.03507916134):0.08275528054):0.08686592538):0.05185153035,40:0.2702431805):0.1343103375,34:0.2916209037):0.3980164421):0.1298283722,14:0.9884474395):0.1021366726):0.04185258013,48:0.3601255709):0.06833828803,(((13:0.4351183082,24:0.3299531404):0.07622139807,(((28:0.0337862390,29:0.0295782386):0.2778746749,(41:0.4458700866,42:0.7139700805):0.07657281998):0.054049395,(((55:0.0354898946,(((56:0.0002170279,57:0.0184673605):0.02836746623,(59:0.0171983437,61:0.0147269067):0.03953007571):0.008188936979,(58:0.0000020709,60:0.0000020709):0.0337115711):0.01514271404):0.08985496122,67:0.1188290647):0.0231083818,(65:0.1554440806,66:0.1215922596):0.05637506518):0.413201455):0.02544273811):0.0317809566,((23:0.1982020649,25:0.1086560911):0.09286022553,26:0.2314039320):0.3468899502):0.03964785921):0.1427032721,(27:1.0755763904,(43:0.3052588292,62:0.4161197820):0.06161572938):0.2007736487):0.08600021815,((17:0.2450982101,18:0.3022110949):0.1698915356,54:0.7937318287):0.1879112397):0.09752026404,(4:0.6109101470,5:0.4722744898):0.3037641694):0.1186778522);
 best_tree_AICc: (0:1.8823838376,1:0.9885918287,((((((((2:0.8261940267,64:1.2769388963):0.1178216701,68:0.9205017159):0.05809423285,((((((3:0.2167629804,(9:0.5188728110,(15:0.2029540291,47:0.4064820280):0.1751636383):0.03819490452):0.05129697235,(44:0.0013427182,45:0.0034158596):0.4915096443):0.04090184687,((12:0.6492311428,63:1.2548425792):0.4306334359,(19:0.1762335990,20:0.2571725003):0.2018928202):0.1268364909):0.2046267933,((21:0.4293342843,(22:0.3052597935,30:0.2652701227):0.2661155023):0.1451920166,46:0.4037593201):0.1202843792):0.07889006723,(((((6:0.0272621026,7:0.0303516705):0.1579512524,((((10:0.0312338598,32:0.0196340810):0.007015363308,33:0.0189718617):0.1297884733,11:0.1113083682):0.04350432473,((31:0.0741817754,(38:0.0044789130,39:0.0080309142):0.09087074813):0.01791946346,(35:0.0389776040,(36:0.0169478679,37:0.0183817842):0.01170832678):0.09951478834):0.04774102861):0.08014729162):0.02534541126,(8:0.1380007139,(16:0.1402691925,((49:0.0426787969,(50:0.0204010097,51:0.0273241303):0.02311130706):0.04171031921,(52:0.0445948165,53:0.0302247979):0.04462614834):0.03507916134):0.08275528054):0.08686592538):0.05185153035,40:0.2702431805):0.1343103375,34:0.2916209037):0.3980164421):0.1298283722,14:0.9884474395):0.1021366726):0.04185258013,48:0.3601255709):0.06833828803,(((13:0.4351183082,24:0.3299531404):0.07622139807,(((28:0.0337862390,29:0.0295782386):0.2778746749,(41:0.4458700866,42:0.7139700805):0.07657281998):0.054049395,(((55:0.0354898946,(((56:0.0002170279,57:0.0184673605):0.02836746623,(59:0.0171983437,61:0.0147269067):0.03953007571):0.008188936979,(58:0.0000020709,60:0.0000020709):0.0337115711):0.01514271404):0.08985496122,67:0.1188290647):0.0231083818,(65:0.1554440806,66:0.1215922596):0.05637506518):0.413201455):0.02544273811):0.0317809566,((23:0.1982020649,25:0.1086560911):0.09286022553,26:0.2314039320):0.3468899502):0.03964785921):0.1427032721,(27:1.0755763904,(43:0.3052588292,62:0.4161197820):0.06161572938):0.2007736487):0.08600021815,((17:0.2450982101,18:0.3022110949):0.1698915356,54:0.7937318287):0.1879112397):0.09752026404,(4:0.6109101470,5:0.4722744898):0.3037641694):0.1186778522);
 best_tree_BIC: (0:1.8823838376,1:0.9885918287,((((((((2:0.8261940267,64:1.2769388963):0.1178216701,68:0.9205017159):0.05809423285,((((((3:0.2167629804,(9:0.5188728110,(15:0.2029540291,47:0.4064820280):0.1751636383):0.03819490452):0.05129697235,(44:0.0013427182,45:0.0034158596):0.4915096443):0.04090184687,((12:0.6492311428,63:1.2548425792):0.4306334359,(19:0.1762335990,20:0.2571725003):0.2018928202):0.1268364909):0.2046267933,((21:0.4293342843,(22:0.3052597935,30:0.2652701227):0.2661155023):0.1451920166,46:0.4037593201):0.1202843792):0.07889006723,(((((6:0.0272621026,7:0.0303516705):0.1579512524,((((10:0.0312338598,32:0.0196340810):0.007015363308,33:0.0189718617):0.1297884733,11:0.1113083682):0.04350432473,((31:0.0741817754,(38:0.0044789130,39:0.0080309142):0.09087074813):0.01791946346,(35:0.0389776040,(36:0.0169478679,37:0.0183817842):0.01170832678):0.09951478834):0.04774102861):0.08014729162):0.02534541126,(8:0.1380007139,(16:0.1402691925,((49:0.0426787969,(50:0.0204010097,51:0.0273241303):0.02311130706):0.04171031921,(52:0.0445948165,53:0.0302247979):0.04462614834):0.03507916134):0.08275528054):0.08686592538):0.05185153035,40:0.2702431805):0.1343103375,34:0.2916209037):0.3980164421):0.1298283722,14:0.9884474395):0.1021366726):0.04185258013,48:0.3601255709):0.06833828803,(((13:0.4351183082,24:0.3299531404):0.07622139807,(((28:0.0337862390,29:0.0295782386):0.2778746749,(41:0.4458700866,42:0.7139700805):0.07657281998):0.054049395,(((55:0.0354898946,(((56:0.0002170279,57:0.0184673605):0.02836746623,(59:0.0171983437,61:0.0147269067):0.03953007571):0.008188936979,(58:0.0000020709,60:0.0000020709):0.0337115711):0.01514271404):0.08985496122,67:0.1188290647):0.0231083818,(65:0.1554440806,66:0.1215922596):0.05637506518):0.413201455):0.02544273811):0.0317809566,((23:0.1982020649,25:0.1086560911):0.09286022553,26:0.2314039320):0.3468899502):0.03964785921):0.1427032721,(27:1.0755763904,(43:0.3052588292,62:0.4161197820):0.06161572938):0.2007736487):0.08600021815,((17:0.2450982101,18:0.3022110949):0.1698915356,54:0.7937318287):0.1879112397):0.09752026404,(4:0.6109101470,5:0.4722744898):0.3037641694):0.1186778522);
 boot_consense_logl: 0
 contree_rfdist: -1
 cpREV: -14312.2192 1 17.26179085
 cpREV+F: -14098.32455 20 18.86311592
 cpREV+F+G4: -13491.37503 21 24.49910096
 cpREV+F+I: -14036.92077 21 18.91038488
 cpREV+F+I+G4: -13489.09251 22 24.97008233
 cpREV+G4: -13753.66949 2 22.28589217
 cpREV+I: -14260.99035 2 17.24020698
 cpREV+I+G4: -13753.11077 3 22.19832603
 mtART: -14636.57247 1 20.39792806
 mtART+F: -14535.6484 20 22.47505869
 mtART+F+G4: -13636.28257 21 34.07635952
 mtART+F+I: -14463.32267 21 22.63293586
 mtART+F+I+G4: -13634.04978 22 34.93353485
 mtART+G4: -13753.41241 2 31.87888048
 mtART+I: -14560.29639 2 20.52307098
 mtART+I+G4: -13748.11394 3 32.11743095
 mtInv: -14342.21039 1 19.24442864
 mtInv+F: -14181.47577 20 19.98232042
 mtInv+F+G4: -13439.29562 21 27.04446551
 mtInv+F+I: -14110.14566 21 20.10350815
 mtInv+F+I+G4: -13435.94626 22 28.56604529
 mtInv+G4: -13612.32293 2 25.61020806
 mtInv+I: -14265.46142 2 19.38037835
 mtInv+I+G4: -13606.2876 3 28.17603992
 mtMAM: -14985.89486 1 21.91509178
 mtMAM+F: -14680.38045 20 25.95412218
 mtMAM+F+G4: -13711.76777 21 41.43578156
 mtMAM+F+I: -14606.02624 21 26.19728909
 mtMAM+F+I+G4: -13708.98845 22 41.46203084
 mtMAM+G4: -14004.80015 2 34.95862192
 mtMAM+I: -14918.69862 2 21.9917527
 mtMAM+I+G4: -14001.64838 3 34.85819235
 mtMet: -14397.06327 1 19.71149363
 mtMet+F: -14270.86495 20 21.23216274
 mtMet+F+G4: -13467.29002 21 32.04470568
 mtMet+F+I: -14200.09306 21 21.37904737
 mtMet+F+I+G4: -13463.4815 22 32.5436086
 mtMet+G4: -13609.95432 2 30.05470743
 mtMet+I: -14325.00555 2 19.81288917
 mtMet+I+G4: -13604.06916 3 30.28813935
 mtREV: -14557.45488 1 19.2714712
 mtREV+F: -14214.31642 20 20.34399256
 mtREV+F+G4: -13539.63549 21 28.1338166
 mtREV+F+I: -14152.7449 21 20.42461234
 mtREV+F+I+G4: -13538.14274 22 29.07932206
 mtREV+G4: -13894.4862 2 26.56190878
 mtREV+I: -14499.20711 2 19.27029382
 mtREV+I+G4: -13891.90103 3 27.23478152
 mtVer: -14804.7566 1 20.89889349
 mtVer+F: -14490.34507 20 23.3437473
 mtVer+F+G4: -13586.49395 21 36.77074028
 mtVer+F+I: -14418.34201 21 23.52323224
 mtVer+F+I+G4: -13584.07198 22 36.94561584
 mtVer+G4: -13904.89387 2 33.35808322
 mtVer+I: -14742.15894 2 20.90700172
 mtVer+I+G4: -13901.75795 3 33.11473876
 mtZOA: -14505.40224 1 19.68036066
 mtZOA+F: -14361.24009 20 21.80123911
 mtZOA+F+G4: -13521.86962 21 33.42564734
 mtZOA+F+I: -14290.19136 21 21.96352558
 mtZOA+F+I+G4: -13518.35996 22 33.9012374
 mtZOA+G4: -13685.5623 2 30.34077887
 mtZOA+I: -14436.02896 2 19.76016339
 mtZOA+I+G4: -13680.93492 3 30.38773856
 rtREV: -14792.0238 1 17.46192022
 rtREV+F: -14488.47603 20 20.52457829
 rtREV+F+G4: -13683.79696 21 27.28138928
 rtREV+F+I: -14412.48076 21 20.68040714
 rtREV+F+I+G4: -13682.20227 22 28.96962269
 rtREV+G4: -14136.42945 2 21.93489486
 rtREV+I: -14737.47732 2 17.41375329
 rtREV+I+G4: -14136.10167 3 21.90646497
nad7_mafft:
 Blosum62: -13866.20051 1 12.99980088
 Blosum62+F: -13858.50059 20 12.87313561
 Blosum62+F+G4: -11623.72582 21 12.87313561
 Blosum62+F+I: -12402.34049 21 12.87313561
 Blosum62+F+I+G4: -11557.26356 22 12.83880413
 Blosum62+G4: -11598.82302 2 12.99980088
 Blosum62+I: -12386.54276 2 12.99980088
 Blosum62+I+G4: -11530.58717 3 12.87313561
 DCMut: -13869.53724 1 12.93984106
 DCMut+F: -13685.74472 20 12.81413061
 DCMut+F+G4: -11511.45529 21 12.81413061
 DCMut+F+I: -12249.98327 21 12.81413061
 DCMut+F+I+G4: -11457.66766 22 12.834295
 DCMut+G4: -11624.02961 2 12.93984106
 DCMut+I: -12370.11606 2 12.93984106
 DCMut+I+G4: -11562.35989 3 12.81413061
 Dayhoff: -14043.43373 1 13.81362935
 Dayhoff+F: -13412.68419 20 11.32131097
 Dayhoff+F+G4: -11490.94698 21 11.32131097
 Dayhoff+F+I: -12147.50823 21 11.32131097
 Dayhoff+F+I+G4: -11449.63937 22 11.32684487
 Dayhoff+G4: -11632.81961 2 13.81362935
 Dayhoff+I: -12437.14611 2 13.81362935
 Dayhoff+I+G4: -11555.40613 3 11.32131097
 FLU: -13799.82779 1 12.69239568
 FLU+F: -13891.54798 20 12.92629773
 FLU+F+G4: -11588.21841 21 12.92629773
 FLU+F+I: -12470.27966 21 12.92629773
 FLU+F+I+G4: -11542.90872 22 12.99980088
 FLU+G4: -11513.01564 2 12.69239568
 FLU+I: -12355.13125 2 12.69239568
 FLU+I+G4: -11466.82274 3 12.92629773
 HIVb: -14002.98847 1 12.81098414
 HIVb+F: -13910.37936 20 12.74664892
 HIVb+F+G4: -11675.38441 21 12.74664892
 HIVb+F+I: -12468.01654 21 12.74664892
 HIVb+F+I+G4: -11609.03857 22 12.74407601
 HIVb+G4: -11701.83388 2 12.81098414
 HIVb+I: -12494.68138 2 12.81098414
 HIVb+I+G4: -11632.61279 3 12.74664892
 HIVw: -14477.29336 1 12.74407601
 HIVw+F: -14389.12696 20 12.52652754
 HIVw+F+G4: -12026.81431 21 12.52652754
 HIVw+F+I: -12805.62423 21 12.52652754
 HIVw+F+I+G4: -11965.43884 22 12.53337025
 HIVw+G4: -11992.8077 2 12.74407601
 HIVw+I: -12789.67579 2 12.74407601
 HIVw+I+G4: -11930.61576 3 12.52652754
 JTT: -13851.65381 1 13.45473111
 JTT+F: -13697.23148 20 12.71271137
 JTT+F+G4: -11484.05666 21 12.71271137
 JTT+F+I: -12253.41605 21 12.71271137
 JTT+F+I+G4: -11440.27151 22 12.72150977
 JTT+G4: -11529.84766 2 13.45473111
 JTT+I: -12324.0666 2 13.45473111
 JTT+I+G4: -11475.66703 3 12.71271137
 JTTDCMut: -13668.68537 1 12.53337025
 JTTDCMut+F: -13672.86197 20 12.66487903
 JTTDCMut+F+G4: -11474.24049 21 12.66487903
 JTTDCMut+F+I: -12236.73944 21 12.66487903
 JTTDCMut+F+I+G4: -11430.02766 22 12.69239568
 JTTDCMut+G4: -11514.62378 2 12.53337025
 JTTDCMut+I: -12249.46098 2 12.53337025
 JTTDCMut+I+G4: -11469.23566 3 12.66487903
 LG: -13505.76131 1 12.70453448
 LG+F: -13556.86349 20 12.88852317
 LG+F+G4: -11340.0889 21 12.88852317
 LG+F+I: -12182.40183 21 12.88852317
 LG+F+I+G4: -11290.58328 22 12.93984106
 LG+G4: -11338.00887 2 12.70453448
 LG+I: -12141.3411 2 12.70453448
 LG+I+G4: -11289.65262 3 12.88852317
 PMB: -13863.99549 1 12.834295
 PMB+F: -13818.12959 20 12.80489772
 PMB+F+G4: -11624.72433 21 12.80489772
 PMB+F+I: -12387.89404 21 12.80489772
 PMB+F+I+G4: -11562.39043 22 12.81098414
 PMB+G4: -11639.08853 2 12.834295
 PMB+I: -12411.62364 2 12.834295
 PMB+I+G4: -11575.59954 3 12.80489772
 PhyloTree!newick: (0:0.8859026868,1:0.4652590718,((((((((2:0.3888301066,64:0.6009632977):0.05545018613,68:0.4332139532):0.02734077714,((((((3:0.1020147451,(9:0.2441961133,(15:0.0955158646,47:0.1913018559):0.08243692621):0.0179755945):0.02414179548,(44:0.0006319206,45:0.0016075999):0.2313182389):0.01924955758,((12:0.3055464050,63:0.5905641504):0.2026681857,(19:0.0829404799,20:0.1210325993):0.09501642991):0.05969281387):0.09630311441,((21:0.2020567687,(22:0.1436638299,30:0.1248435680):0.1252414275):0.06833143972,46:0.1900204727):0.05660920595):0.03712788069,(((((6:0.0128303104,7:0.0142843487):0.07433629464,((((10:0.0146995315,32:0.0092403499):0.003301626943,33:0.0089286907):0.0610820997,11:0.0523848430):0.0204743567,((31:0.0349120261,(38:0.0021079023,39:0.0037795740):0.04276632542):0.008433402609,(35:0.0183439548,(36:0.0079761426,37:0.0086509840):0.005510267333):0.04683445344):0.02246826845):0.03771956573):0.01192826213,(8:0.0649470109,(16:0.0660146200,((49:0.0200858406,(50:0.0096012881,51:0.0128595025):0.01087682999):0.01963004739,(52:0.0209875725,53:0.0142246386):0.02100231839):0.01650923833):0.03894695858):0.04088154354):0.02440278602,40:0.1271840284):0.06321021611,34:0.1372449854):0.1873177128):0.06110087713,14:0.4651911179):0.0480683857):0.0196969993,48:0.1694852054):0.03216191717,(((13:0.2047788929,24:0.1552852114):0.0358719301,(((28:0.0159007531,29:0.0139203494):0.1307756243,(41:0.2098389816,42:0.3360143661):0.03603731908):0.02543716289,(((55:0.0167025412,(((56:0.0001021402,57:0.0086912584):0.01335052602,(59:0.0080940235,61:0.0069308955):0.01860396351):0.003853943659,(58:0.0000009746,60:0.0000009746):0.01586561193):0.007126586427):0.04228826761,67:0.0559242945):0.0108754533,(65:0.0731563489,66:0.0572247315):0.02653168856):0.194464206):0.01197406691):0.01495701048,((23:0.0932794561,25:0.0511366071):0.04370262952,26:0.1089051874):0.1632561502):0.01865939578):0.06716016648,(27:0.5061964486,(43:0.1436633764,62:0.1958376527):0.02899809227):0.0944897169):0.04047411735,((17:0.1153500986,18:0.1422290269):0.07995572652,54:0.3735524844):0.08843630511):0.04589577432,(4:0.2875114679,5:0.2222656347):0.1429599468):0.05585312944);
 RateGamma!gamma_shape: 0.4183839356
 RateGammaInvar!gamma_shape: 0.6902793846
 RateGammaInvar!p_invar: 0.3673259137
 RateInvar!p_invar: 0.1095851903
 StopRule!curIteration: 0
 StopRule!start_real_time: 1617085270
 StopRule!time_vec: 
 VT: -13829.23799 1 13.27432715
 VT+F: -13753.06304 20 12.70981849
 VT+F+G4: -11556.73594 21 12.70981849
 VT+F+I: -12303.36456 21 12.70981849
 VT+F+I+G4: -11496.7457 22 12.70453448
 VT+G4: -11550.82146 2 13.27432715
 VT+I: -12309.85815 2 13.27432715
 VT+I+G4: -11484.9025 3 12.70981849
 WAG: -13706.3284 1 12.72150977
 WAG+F: -13653.55122 20 12.78935919
 WAG+F+G4: -11461.96617 21 12.78935919
 WAG+F+I: -12216.02711 21 12.78935919
 WAG+F+I+G4: -11401.86196 22 12.83534584
 WAG+G4: -11511.53029 2 12.72150977
 WAG+I: -12241.79853 2 12.72150977
 WAG+I+G4: -11450.32158 3 12.78935919
 best_model_AIC: mtZOA+F+I+G4
 best_model_AICc: mtZOA+F+I+G4
 best_model_BIC: LG+I+G4
 best_model_list_BIC: LG+I+G4 mtZOA+F+I+G4 mtART+F+I+G4 mtZOA+F+G4 cpREV+I+G4 LG+G4 mtART+F+G4 LG+F+I+G4 mtZOA+I+G4 cpREV+G4 LG+F+G4 mtZOA+G4 mtREV+F+I+G4 mtART+I+G4 rtREV+I+G4 cpREV+F+I+G4 rtREV+F+I+G4 mtInv+F+I+G4 mtART+G4 WAG+I+G4 cpREV+F+G4 mtMet+I+G4 mtInv+I+G4 WAG+F+I+G4 mtREV+F+G4 rtREV+G4 FLU+I+G4 mtInv+F+G4 JTTDCMut+I+G4 rtREV+F+G4 JTT+I+G4 mtMet+F+I+G4 mtMet+G4 VT+I+G4 JTTDCMut+F+I+G4 mtInv+G4 JTT+F+I+G4 mtMet+F+G4 Dayhoff+F+I+G4 WAG+G4 FLU+G4 JTTDCMut+G4 DCMut+F+I+G4 WAG+F+G4 mtMAM+F+I+G4 JTT+G4 JTTDCMut+F+G4 Blosum62+I+G4 mtREV+I+G4 JTT+F+G4 mtMAM+F+G4 Dayhoff+F+G4 VT+G4 VT+F+I+G4 Dayhoff+I+G4 DCMut+I+G4 DCMut+F+G4 mtREV+G4 PMB+I+G4 mtVer+F+I+G4 Blosum62+G4 mtMAM+I+G4 FLU+F+I+G4 mtVer+I+G4 VT+F+G4 mtVer+F+G4 Blosum62+F+I+G4 PMB+F+I+G4 DCMut+G4 Dayhoff+G4 HIVb+I+G4 PMB+G4 mtMAM+G4 mtVer+G4 FLU+F+G4 HIVb+F+I+G4 Blosum62+F+G4 PMB+F+G4 HIVb+G4 HIVb+F+G4 HIVw+I+G4 HIVw+G4 HIVw+F+I+G4 HIVw+F+G4 cpREV+I LG+I cpREV+F+I Dayhoff+F+I LG+F+I WAG+I JTTDCMut+I WAG+F+I JTTDCMut+F+I mtZOA+F+I DCMut+F+I VT+I JTT+F+I JTT+I rtREV+F+I rtREV+I mtREV+F+I mtInv+F+I FLU+I VT+F+I DCMut+I mtART+F+I Blosum62+I mtInv+I PMB+I mtMet+F+I mtMet+I mtREV+I mtZOA+I Dayhoff+I PMB+F+I Blosum62+F+I mtART+I HIVb+I HIVb+F+I FLU+F+I mtVer+F+I mtMAM+F+I mtVer+I mtMAM+I HIVw+I HIVw+F+I mtART mtZOA mtREV mtMet Dayhoff+F LG mtInv cpREV mtMAM cpREV+F mtZOA+F mtART+F LG+F mtREV+F JTTDCMut WAG WAG+F rtREV+F mtVer JTTDCMut+F mtMet+F DCMut+F JTT+F mtInv+F FLU VT+F VT mtMAM+F rtREV JTT PMB Blosum62 DCMut PMB+F Blosum62+F FLU+F HIVb+F mtVer+F HIVb Dayhoff HIVw+F HIVw
 best_score_AIC: 22550.30368
 best_score_AICc: 22552.6737
 best_score_BIC: 22597.63298
 best_tree_AIC: (0:0.8747230715,1:0.4593877528,((((((((2:0.3839232802,64:0.5933794643):0.05475043463,68:0.4277470262):0.02699575126,((((((3:0.1007273740,(9:0.2411144900,(15:0.0943105058,47:0.1888877294):0.08139661656):0.01774875215):0.02383713903,(44:0.0006239463,45:0.0015873129):0.2283991272):0.01900663853,((12:0.3016905740,63:0.5831115489):0.2001106222,(19:0.0818938156,20:0.1195052333):0.0938173737):0.05893952268):0.09508782091,((21:0.1995069210,(22:0.1418508698,30:0.1232681093):0.123660948):0.06746913373,46:0.1876225165):0.05589482826):0.03665934683,(((((6:0.0126683989,7:0.0141040877):0.07339821059,((((10:0.0145140314,32:0.0091237418):0.00325996219,33:0.0088160154):0.06031127647,11:0.0517237747):0.02021598132,((31:0.0344714554,(38:0.0020813015,39:0.0037318777):0.04222663743):0.008326977608,(35:0.0181124640,(36:0.0078754877,37:0.0085418132):0.005440730722):0.04624342782):0.02218473101):0.03724356512):0.0117777339,(8:0.0641274146,(16:0.0651815511,((49:0.0198323681,(50:0.0094801251,51:0.0126972226):0.01073957026):0.01938232673,(52:0.0207227206,53:0.0140451312):0.02073728045):0.01630090059):0.03845546892):0.04036564044):0.02409483599,40:0.1255790347):0.06241253722,34:0.1355130276):0.1849538641):0.06032981694,14:0.4593206566):0.04746178856):0.01944843377,48:0.1673463933):0.03175605108,(((13:0.2021946935,24:0.1533255957):0.03541924562,(((28:0.0157000942,29:0.0137446820):0.1291253063,(41:0.2071909267,42:0.3317740455):0.03558254751):0.02511615958,(((55:0.0164917641,(((56:0.0001008511,57:0.0085815792):0.01318204957,(59:0.0079918814,61:0.0068434312):0.01836919152):0.003805308965,(58:0.0000009623,60:0.0000009623):0.01566539643):0.007036652744):0.04175461244,67:0.0552185598):0.01073821095,(65:0.0722331552,66:0.0565025861):0.02619687293):0.1920101725):0.01182296062):0.01476826103,((23:0.0921023199,25:0.0504912907):0.04315112586,26:0.1075308625):0.1611959454):0.01842392423):0.06631264132,(27:0.4998085219,(43:0.1418504216,62:0.1933662871):0.02863215194):0.09329730751):0.03996335577,((17:0.1138944428,18:0.1404341729):0.07894672829,54:0.3688384533):0.08732028655):0.04531659435,(4:0.2838832279,5:0.2194607622):0.1411558692):0.055148293);
 best_tree_AICc: (0:0.8747230715,1:0.4593877528,((((((((2:0.3839232802,64:0.5933794643):0.05475043463,68:0.4277470262):0.02699575126,((((((3:0.1007273740,(9:0.2411144900,(15:0.0943105058,47:0.1888877294):0.08139661656):0.01774875215):0.02383713903,(44:0.0006239463,45:0.0015873129):0.2283991272):0.01900663853,((12:0.3016905740,63:0.5831115489):0.2001106222,(19:0.0818938156,20:0.1195052333):0.0938173737):0.05893952268):0.09508782091,((21:0.1995069210,(22:0.1418508698,30:0.1232681093):0.123660948):0.06746913373,46:0.1876225165):0.05589482826):0.03665934683,(((((6:0.0126683989,7:0.0141040877):0.07339821059,((((10:0.0145140314,32:0.0091237418):0.00325996219,33:0.0088160154):0.06031127647,11:0.0517237747):0.02021598132,((31:0.0344714554,(38:0.0020813015,39:0.0037318777):0.04222663743):0.008326977608,(35:0.0181124640,(36:0.0078754877,37:0.0085418132):0.005440730722):0.04624342782):0.02218473101):0.03724356512):0.0117777339,(8:0.0641274146,(16:0.0651815511,((49:0.0198323681,(50:0.0094801251,51:0.0126972226):0.01073957026):0.01938232673,(52:0.0207227206,53:0.0140451312):0.02073728045):0.01630090059):0.03845546892):0.04036564044):0.02409483599,40:0.1255790347):0.06241253722,34:0.1355130276):0.1849538641):0.06032981694,14:0.4593206566):0.04746178856):0.01944843377,48:0.1673463933):0.03175605108,(((13:0.2021946935,24:0.1533255957):0.03541924562,(((28:0.0157000942,29:0.0137446820):0.1291253063,(41:0.2071909267,42:0.3317740455):0.03558254751):0.02511615958,(((55:0.0164917641,(((56:0.0001008511,57:0.0085815792):0.01318204957,(59:0.0079918814,61:0.0068434312):0.01836919152):0.003805308965,(58:0.0000009623,60:0.0000009623):0.01566539643):0.007036652744):0.04175461244,67:0.0552185598):0.01073821095,(65:0.0722331552,66:0.0565025861):0.02619687293):0.1920101725):0.01182296062):0.01476826103,((23:0.0921023199,25:0.0504912907):0.04315112586,26:0.1075308625):0.1611959454):0.01842392423):0.06631264132,(27:0.4998085219,(43:0.1418504216,62:0.1933662871):0.02863215194):0.09329730751):0.03996335577,((17:0.1138944428,18:0.1404341729):0.07894672829,54:0.3688384533):0.08732028655):0.04531659435,(4:0.2838832279,5:0.2194607622):0.1411558692):0.055148293);
 best_tree_BIC: (0:0.8493001907,1:0.4460361442,((((((((2:0.3727649649,64:0.5761335313):0.05315917241,68:0.4153150211):0.02621114892,((((((3:0.0977998417,(9:0.2341067578,(15:0.0915694728,47:0.1833979117):0.07903091185):0.01723290385):0.02314433834,(44:0.0006058119,45:0.0015411794):0.2217609533):0.01845423111,((12:0.2929222635,63:0.5661640418):0.1942946232,(19:0.0795136604,20:0.1160319428):0.09109067311):0.05722650914):0.09232419615,((21:0.1937084679,(22:0.1377281275,30:0.1196854549):0.1200668762):0.06550821627,46:0.1821694708):0.05427030547):0.03559388253,(((((6:0.0123002056,7:0.0136941677):0.07126497091,((((10:0.0140921967,32:0.0088585701):0.003165214912,33:0.0085597875):0.05855839439,11:0.0502204790):0.01962842567,((31:0.0334695798,(38:0.0020208107,39:0.0036234148):0.04099936584):0.008084963002,(35:0.0175860447,(36:0.0076465952,37:0.0082935546):0.005282601763):0.04489941257):0.02153995577):0.03616112114):0.01143542679,(8:0.0622636206,(16:0.0632871198,((49:0.0192559618,(50:0.0092045955,51:0.0123281915):0.01042743626):0.01881900036,(52:0.0201204372,53:0.0136369247):0.0201345738):0.01582713254):0.03733780227):0.03919245672):0.02339454563,40:0.1219292157):0.06059858427,34:0.1315744879):0.17957838):0.058576396,14:0.4459709980):0.04608236295):0.01888318605,48:0.1624826512):0.03083309578,(((13:0.1963181232,24:0.1488693529):0.03438982353,(((28:0.0152437879,29:0.0133452077):0.1253724188,(41:0.2011691463,42:0.3221313914):0.03454837922):0.02438618554,(((55:0.0160124488,(((56:0.0000979200,57:0.0083321649):0.01279892754,(59:0.0077596060,61:0.0066445343):0.01783531082):0.003694711772,(58:0.0000009343,60:0.0000009343):0.01521009862):0.006832140035):0.04054105975,67:0.0536136921):0.01042611645,(65:0.0701337766,66:0.0548603996):0.02543548912):0.1864296044):0.01147933905):0.01433903748,((23:0.0894254655,25:0.0490238159):0.04189698502,26:0.1044055942):0.1565109595):0.01788845278):0.06438533606,(27:0.4852821273,(43:0.1377276924,62:0.1877463049):0.02779998938):0.09058572208):0.03880186402,((17:0.1105842239,18:0.1363526055):0.07665222695,54:0.3581185622):0.08478241678):0.0439995165,(4:0.2756324686,5:0.2130823723):0.1370533265):0.05354546746);
 boot_consense_logl: 0
 contree_rfdist: -1
 cpREV: -13530.0807 1 12.83534584
 cpREV+F: -13525.90857 20 12.81730348
 cpREV+F+G4: -11396.20473 21 12.81730348
 cpREV+F+I: -12119.87961 21 12.81730348
 cpREV+F+I+G4: -11352.65865 22 12.83628651
 cpREV+G4: -11377.04535 2 12.83534584
 cpREV+I: -12118.35532 2 12.83534584
 cpREV+I+G4: -11334.88066 3 12.81730348
 mtART: -13415.69268 1 13.05428529
 mtART+F: -13548.90321 20 13.819031
 mtART+F+G4: -11291.79033 21 13.819031
 mtART+F+I: -12321.26766 21 13.819031
 mtART+F+I+G4: -11270.99218 22 13.31815195
 mtART+G4: -11443.45811 2 15.53477698
 mtART+I: -12468.06969 2 13.05428529
 mtART+I+G4: -11406.09254 3 14.92479061
 mtInv: -13517.90219 1 13.3994814
 mtInv+F: -13709.81192 20 13.68592523
 mtInv+F+G4: -11413.13905 21 13.68592523
 mtInv+F+I: -12294.35524 21 13.68592523
 mtInv+F+I+G4: -11369.94823 22 13.44398297
 mtInv+G4: -11491.97691 2 13.3994814
 mtInv+I: -12391.61215 2 13.3994814
 mtInv+I+G4: -11454.50062 3 13.68592524
 mtMAM: -13542.10832 1 11.32684487
 mtMAM+F: -13792.19498 20 13.81628135
 mtMAM+F+G4: -11484.42459 21 13.81628135
 mtMAM+F+I: -12542.383 21 13.81628135
 mtMAM+F+I+G4: -11463.7774 22 13.45473111
 mtMAM+G4: -11640.09644 2 18.46590032
 mtMAM+I: -12663.5307 2 11.32684487
 mtMAM+I+G4: -11598.79261 3 16.45482089
 mtMet: -13465.71321 1 12.83880413
 mtMet+F: -13679.29802 20 13.34933526
 mtMet+F+G4: -11446.12336 21 13.34933526
 mtMet+F+I: -12354.82152 21 13.34933526
 mtMet+F+I+G4: -11418.75101 22 13.05065721
 mtMet+G4: -11482.65665 2 12.83880413
 mtMet+I: -12416.57959 2 12.83880413
 mtMet+I+G4: -11451.77116 3 13.34933526
 mtREV: -13426.68228 1 12.83628651
 mtREV+F: -13607.75234 20 13.67631361
 mtREV+F+G4: -11407.77772 21 13.67631361
 mtREV+F+I: -12287.73333 21 13.67631361
 mtREV+F+I+G4: -11347.16202 22 13.40276267
 mtREV+G4: -11570.70748 2 12.83628651
 mtREV+I: -12418.04802 2 12.83628651
 mtREV+I+G4: -11533.1066 3 13.67631361
 mtVer: -13718.30396 1 13.05065721
 mtVer+F: -13915.43833 20 13.81383074
 mtVer+F+G4: -11559.91533 21 13.81383074
 mtVer+F+I: -12508.52825 21 13.81383074
 mtVer+F+I+G4: -11537.49511 22 13.3994814
 mtVer+G4: -11643.70771 2 13.96136967
 mtVer+I: -12644.8323 2 13.05065721
 mtVer+I+G4: -11610.76969 3 14.14773333
 mtZOA: -13424.23555 1 13.31815195
 mtZOA+F: -13544.61555 20 13.82116984
 mtZOA+F+G4: -11275.23773 21 13.82116984
 mtZOA+F+I: -12248.53145 21 13.82116984
 mtZOA+F+I+G4: -11253.15184 22 13.27432715
 mtZOA+G4: -11399.35212 2 13.71067239
 mtZOA+I: -12418.90826 2 13.31815195
 mtZOA+I+G4: -11369.80142 3 13.97551626
 rtREV: -13850.81291 1 13.40276267
 rtREV+F: -13657.22504 20 13.04658413
 rtREV+F+G4: -11414.60196 21 13.04658413
 rtREV+F+I: -12272.03696 21 13.04658413
 rtREV+F+I+G4: -11360.21959 22 13.05428529
 rtREV+G4: -11467.43928 2 13.40276267
 rtREV+I: -12343.78625 2 13.40276267
 rtREV+I+G4: -11408.06401 3 13.04658413
nad9_mafft:
 Blosum62: -10707.26254 1 13.81514588
 Blosum62+F: -10617.75531 20 13.81548268
 Blosum62+F+G4: -10036.23697 21 15.6409432
 Blosum62+F+I: -10415.00129 21 13.81548268
 Blosum62+F+I+G4: -10027.89235 22 15.41918564
 Blosum62+G4: -10159.07355 2 15.04522732
 Blosum62+I: -10512.96169 2 13.81514588
 Blosum62+I+G4: -10151.51149 3 14.63681868
 DCMut: -10787.05182 1 13.82578708
 DCMut+F: -10563.57291 20 13.82256088
 DCMut+F+G4: -9967.304479 21 15.81031462
 DCMut+F+I: -10366.18901 21 13.82254705
 DCMut+F+I+G4: -9962.721997 22 15.49671846
 DCMut+G4: -10200.74532 2 14.95583308
 DCMut+I: -10597.9687 2 13.82578708
 DCMut+I+G4: -10196.02773 3 15.48018486
 Dayhoff: -10785.90534 1 13.81362935
 Dayhoff+F: -10561.96053 20 13.81947122
 Dayhoff+F+G4: -9965.479521 21 15.85659862
 Dayhoff+F+I: -10364.67269 21 13.81852777
 Dayhoff+F+I+G4: -9960.886397 22 15.52947983
 Dayhoff+G4: -10199.26262 2 15.03085233
 Dayhoff+I: -10597.07713 2 13.81362935
 Dayhoff+I+G4: -10194.48358 3 15.63418993
 FLU: -10790.23772 1 14.38891099
 FLU+F: -10754.44165 20 14.5826433
 FLU+F+G4: -10052.79648 21 19.26953799
 FLU+F+I: -10533.32088 21 14.99171816
 FLU+F+I+G4: -10044.83068 22 19.44506159
 FLU+G4: -10142.6595 2 17.26337626
 FLU+I: -10579.70426 2 14.7369182
 FLU+I+G4: -10135.73366 3 17.62911677
 HIVb: -10832.50368 1 13.86149667
 HIVb+F: -10705.44865 20 14.6137373
 HIVb+F+G4: -10021.5586 21 18.17651606
 HIVb+F+I: -10479.34573 21 14.94906886
 HIVb+F+I+G4: -10014.00898 22 18.21103652
 HIVb+G4: -10201.09189 2 17.78990135
 HIVb+I: -10612.86766 2 14.19192645
 HIVb+I+G4: -10191.30852 3 17.22371334
 HIVw: -11297.9238 1 15.160205
 HIVw+F: -11078.45585 20 14.92837848
 HIVw+F+G4: -10326.40688 21 18.84062117
 HIVw+F+I: -10811.25363 21 15.49803643
 HIVw+F+I+G4: -10315.75227 22 18.39448874
 HIVw+G4: -10531.97543 2 17.48216907
 HIVw+I: -11030.96937 2 15.74019652
 HIVw+I+G4: -10522.57335 3 17.50632174
 JTT: -10640.0955 1 13.81682836
 JTT+F: -10454.17177 20 13.81034288
 JTT+F+G4: -9858.131368 21 16.22667169
 JTT+F+I: -10254.66728 21 13.81034288
 JTT+F+I+G4: -9853.656905 22 15.73492155
 JTT+G4: -10076.35142 2 16.04481277
 JTT+I: -10447.8654 2 13.82467772
 JTT+I+G4: -10070.30331 3 15.95480058
 JTTDCMut: -10639.01993 1 13.82343721
 JTTDCMut+F: -10453.69807 20 13.82785384
 JTTDCMut+F+G4: -9857.359436 21 16.23588386
 JTTDCMut+F+I: -10254.64076 21 13.82785384
 JTTDCMut+F+I+G4: -9852.781989 22 15.74557836
 JTTDCMut+G4: -10075.59873 2 15.98471503
 JTTDCMut+I: -10447.2833 2 13.82343721
 JTTDCMut+I+G4: -10069.45117 3 15.89110152
 LG: -10545.81446 1 13.81542905
 LG+F: -10436.43548 20 13.82777797
 LG+F+G4: -9823.807798 21 17.47827876
 LG+F+I: -10249.04299 21 13.82091683
 LG+F+I+G4: -9820.293009 22 16.8878996
 LG+G4: -9980.49536 2 16.53368363
 LG+I: -10367.37214 2 13.82275595
 LG+I+G4: -9977.405415 3 15.87062648
 PMB: -10705.67826 1 13.8228888
 PMB+F: -10615.56027 20 13.82212216
 PMB+F+G4: -10046.18207 21 15.40897086
 PMB+F+I: -10410.55488 21 13.82212216
 PMB+F+I+G4: -10037.0539 22 15.2947711
 PMB+G4: -10167.95315 2 14.55560842
 PMB+I: -10507.01421 2 13.8228888
 PMB+I+G4: -10159.18249 3 14.19130224
 PhyloTree!newick: (0:1.0766004316,1:0.5654098635,((((((((2:0.4725289439,64:0.7303255253):0.06738628879,68:0.5264667733):0.03322610138,((((((3:0.1239742477,(9:0.2967613084,(15:0.1160764291,47:0.2324811334):0.1001821438):0.02184498713):0.02933851287,(44:0.0007679475,45:0.0019536492):0.2811113672):0.02339318111,((12:0.3713177490,63:0.7176878777):0.2462941582,(19:0.1007940919,20:0.1470858490):0.1154694874):0.07254217668):0.1170331414,((21:0.2455511287,(22:0.1745886358,30:0.1517171596):0.152200661):0.08304033653,46:0.2309239218):0.06879479712):0.04511995844,(((((6:0.0155921395,7:0.0173591705):0.09033778532,((((10:0.0178637248,32:0.0112294103):0.004012328948,33:0.0108506639):0.07423051743,11:0.0636611069):0.02488162819,((31:0.0424271232,(38:0.0025616457,39:0.0045931579):0.05197212417):0.01024876101,(35:0.0222926398,(36:0.0096930717,37:0.0105131779):0.006696397103):0.05691594976):0.02730474566):0.04583900853):0.01449591739,(8:0.0789273824,(16:0.0802248031,((49:0.0244094807,(50:0.0116680436,51:0.0156276155):0.01321815596):0.02385557451,(52:0.0255053171,53:0.0172866074):0.02552323797):0.02006298586):0.04733060754):0.04968162764):0.02965568384,40:0.1545614235):0.07681672824,34:0.1667880818):0.2276393712):0.0742533368,14:0.5653272830):0.0584154959):0.02393693826,48:0.2059682714):0.03908503094,(((13:0.2488592120,24:0.1887116138):0.04359365419,(((28:0.0193235186,29:0.0169168173):0.1589261392,(41:0.2550085261,42:0.4083441859):0.04379464457):0.03091271866,(((55:0.0202978987,(((56:0.0001241259,57:0.0105621219):0.01622433515,(59:0.0098363282,61:0.0084228273):0.02260861771):0.00468353632,(58:0.0000011840,60:0.0000011840):0.01928081367):0.008660642009):0.05139116053,67:0.0679624532):0.01321648291,(65:0.0889038464,66:0.0695428197):0.03224284981):0.2363242052):0.01455158207):0.0181766284,((23:0.1133586172,25:0.0621441773):0.05310997534,26:0.1323479129):0.1983983616):0.02267598217):0.08161693749,(27:0.6151593436,(43:0.1745880837,62:0.2379932972):0.03524016709):0.1148293955):0.04918649965,((17:0.1401801439,18:0.1728449788):0.09716684611,54:0.4539626899):0.1074729378):0.05577521236,(4:0.3494006461,5:0.2701101173):0.1737332362):0.06787596899);
 RateGamma!gamma_shape: 0.7801002083
 RateGammaInvar!gamma_shape: 1.037072229
 RateGammaInvar!p_invar: 0.0744942468
 RateInvar!p_invar: 0.1097938384
 StopRule!curIteration: 0
 StopRule!start_real_time: 1617085270
 StopRule!time_vec: 
 VT: -10630.69895 1 13.81792187
 VT+F: -10505.5176 20 13.82076574
 VT+F+G4: -9939.239705 21 15.59375923
 VT+F+I: -10305.65776 21 13.82076574
 VT+F+I+G4: -9932.046087 22 15.17448088
 VT+G4: -10093.57307 2 15.10001015
 VT+I: -10437.29638 2 13.81792187
 VT+I+G4: -10086.06204 3 14.81527139
 WAG: -10643.08145 1 13.81962552
 WAG+F: -10491.58865 20 13.81782606
 WAG+F+G4: -9906.377725 21 16.0660576
 WAG+F+I: -10293.53924 21 13.81782606
 WAG+F+I+G4: -9899.261324 22 15.73148888
 WAG+G4: -10085.09974 2 15.47998205
 WAG+I: -10450.88953 2 13.81962552
 WAG+I+G4: -10077.84767 3 14.98143363
 best_model_AIC: mtZOA+F+I+G4
 best_model_AICc: mtZOA+F+I+G4
 best_model_BIC: mtZOA+F+G4
 best_model_list_BIC: mtZOA+F+G4 mtZOA+F+I+G4 mtInv+F+I+G4 mtInv+F+G4 mtMet+F+I+G4 mtMet+F+G4 LG+F+I+G4 LG+F+G4 mtART+F+G4 mtART+F+I+G4 JTTDCMut+F+I+G4 JTT+F+I+G4 JTTDCMut+F+G4 JTT+F+G4 mtREV+F+I+G4 mtREV+F+G4 WAG+F+I+G4 WAG+F+G4 cpREV+F+I+G4 rtREV+F+I+G4 rtREV+F+G4 cpREV+F+G4 LG+I+G4 LG+G4 VT+F+I+G4 VT+F+G4 cpREV+I+G4 cpREV+G4 mtVer+F+I+G4 mtVer+F+G4 Dayhoff+F+I+G4 DCMut+F+I+G4 Dayhoff+F+G4 DCMut+F+G4 mtMet+I+G4 mtMet+G4 mtMAM+F+G4 mtMAM+F+I+G4 mtZOA+I+G4 mtZOA+G4 mtInv+I+G4 mtInv+G4 HIVb+F+I+G4 JTTDCMut+I+G4 JTT+I+G4 HIVb+F+G4 JTTDCMut+G4 JTT+G4 WAG+I+G4 Blosum62+F+I+G4 WAG+G4 Blosum62+F+G4 VT+I+G4 PMB+F+I+G4 VT+G4 mtART+I+G4 mtART+G4 PMB+F+G4 FLU+F+I+G4 FLU+F+G4 rtREV+I+G4 rtREV+G4 FLU+I+G4 FLU+G4 Blosum62+I+G4 Blosum62+G4 PMB+I+G4 PMB+G4 HIVb+I+G4 Dayhoff+I+G4 DCMut+I+G4 Dayhoff+G4 mtREV+G4 mtREV+I+G4 DCMut+G4 HIVb+G4 mtInv+F+I mtZOA+F+I mtVer+G4 mtVer+I+G4 mtMet+F+I mtREV+F+I LG+F+I mtMAM+I+G4 mtMAM+G4 JTTDCMut+F+I JTT+F+I cpREV+F+I cpREV+I mtART+F+I WAG+F+I VT+F+I LG+I HIVw+F+I+G4 HIVw+F+G4 rtREV+F+I mtZOA+F mtInv+F Dayhoff+F+I DCMut+F+I mtREV+F mtMet+F VT+I JTTDCMut+I JTT+I WAG+I mtInv+I PMB+F+I Blosum62+F+I mtMet+I mtART+F LG+F mtVer+F+I mtZOA+I rtREV+I JTTDCMut+F JTT+F PMB+I Blosum62+I cpREV+F cpREV HIVw+I+G4 HIVb+F+I HIVw+G4 WAG+F LG mtMAM+F+I VT+F rtREV+F FLU+I mtREV+I FLU+F+I Dayhoff+I DCMut+I mtInv mtMet mtART+I mtZOA Dayhoff+F HIVb+I DCMut+F VT JTTDCMut JTT WAG PMB+F Blosum62+F mtVer+F rtREV mtMAM+F mtREV PMB Blosum62 mtART HIVb+F mtVer+I Dayhoff DCMut FLU FLU+F HIVb HIVw+F+I mtMAM+I mtVer mtMAM HIVw+I HIVw+F HIVw
 best_score_AIC: 19615.15508
 best_score_AICc: 19619.73427
 best_score_BIC: 19691.7383
 best_tree_AIC: (0:1.1668923889,1:0.6128294649,((((((((2:0.5121588400,64:0.7915762175):0.07303781903,68:0.5706203085):0.0360126967,((((((3:0.1343716774,(9:0.3216499846,(15:0.1258114880,47:0.2519787816):0.1085841853):0.02367707502):0.0317990653,(44:0.0008323529,45:0.0021174970):0.3046875196):0.02535511246,((12:0.4024592993,63:0.7778786799):0.2669502728,(19:0.1092474558,20:0.1594215948):0.1251536432):0.07862611917):0.1268484368,((21:0.2661449263,(22:0.1892309759,30:0.1644413224):0.1649653743):0.09000473527,46:0.2502909701):0.07456445568):0.04890406367,(((((6:0.0168998156,7:0.0188150433):0.09791420392,((((10:0.0193619134,32:0.0121711946):0.00434883358,33:0.0117606840):0.08045605722,11:0.0690002144):0.02696839209,((31:0.0459853866,(38:0.0027764848,39:0.0049783752):0.05633090453):0.01110830059,(35:0.0241622712,(36:0.0105060069,37:0.0113948939):0.007258008251):0.06168935715):0.02959473076):0.04968341886):0.01571165601,(8:0.0855468371,(16:0.0869530693,((49:0.0264566465,(50:0.0126466152,51:0.0169382670):0.01432673177):0.02585628567,(52:0.0276443887,53:0.0187363948):0.02766381217):0.0217456215):0.05130011476):0.05384830942):0.03214283661,40:0.1675241282):0.08325916743,34:0.1807762082):0.2467309522):0.08048079037,14:0.6127399583):0.06331466675):0.02594447325,48:0.2232423477):0.04236300097,(((13:0.2697304514,24:0.2045384151):0.04724975192,(((28:0.0209441372,29:0.0183355914):0.1722549025,(41:0.2763954938,42:0.4425910563):0.04746759884):0.03350529602,(((55:0.0220002360,(((56:0.0001345362,57:0.0114479421):0.01758503215,(59:0.0106612776,61:0.0091292299):0.02450474953):0.005076333545,(58:0.0000012832,60:0.0000012832):0.02089785039):0.009386989777):0.05570121681,67:0.0736623044):0.01432491839,(65:0.0963600037,66:0.0753752132):0.03494698218):0.2561441633):0.01577198917):0.01970105969,((23:0.1228657385,25:0.0673560634):0.05756418457,26:0.1434476224):0.2150375677):0.02457776376):0.08846195886,(27:0.6667513173,(43:0.1892303777,62:0.2579532381):0.03819567734):0.1244598679):0.05331165621,((17:0.1519367245,18:0.1873410825):0.1053160017,54:0.4920354773):0.1164864414):0.06045294882,(4:0.3787040598,5:0.2927636202):0.1883038357):0.07356856759);
 best_tree_AICc: (0:1.1668923889,1:0.6128294649,((((((((2:0.5121588400,64:0.7915762175):0.07303781903,68:0.5706203085):0.0360126967,((((((3:0.1343716774,(9:0.3216499846,(15:0.1258114880,47:0.2519787816):0.1085841853):0.02367707502):0.0317990653,(44:0.0008323529,45:0.0021174970):0.3046875196):0.02535511246,((12:0.4024592993,63:0.7778786799):0.2669502728,(19:0.1092474558,20:0.1594215948):0.1251536432):0.07862611917):0.1268484368,((21:0.2661449263,(22:0.1892309759,30:0.1644413224):0.1649653743):0.09000473527,46:0.2502909701):0.07456445568):0.04890406367,(((((6:0.0168998156,7:0.0188150433):0.09791420392,((((10:0.0193619134,32:0.0121711946):0.00434883358,33:0.0117606840):0.08045605722,11:0.0690002144):0.02696839209,((31:0.0459853866,(38:0.0027764848,39:0.0049783752):0.05633090453):0.01110830059,(35:0.0241622712,(36:0.0105060069,37:0.0113948939):0.007258008251):0.06168935715):0.02959473076):0.04968341886):0.01571165601,(8:0.0855468371,(16:0.0869530693,((49:0.0264566465,(50:0.0126466152,51:0.0169382670):0.01432673177):0.02585628567,(52:0.0276443887,53:0.0187363948):0.02766381217):0.0217456215):0.05130011476):0.05384830942):0.03214283661,40:0.1675241282):0.08325916743,34:0.1807762082):0.2467309522):0.08048079037,14:0.6127399583):0.06331466675):0.02594447325,48:0.2232423477):0.04236300097,(((13:0.2697304514,24:0.2045384151):0.04724975192,(((28:0.0209441372,29:0.0183355914):0.1722549025,(41:0.2763954938,42:0.4425910563):0.04746759884):0.03350529602,(((55:0.0220002360,(((56:0.0001345362,57:0.0114479421):0.01758503215,(59:0.0106612776,61:0.0091292299):0.02450474953):0.005076333545,(58:0.0000012832,60:0.0000012832):0.02089785039):0.009386989777):0.05570121681,67:0.0736623044):0.01432491839,(65:0.0963600037,66:0.0753752132):0.03494698218):0.2561441633):0.01577198917):0.01970105969,((23:0.1228657385,25:0.0673560634):0.05756418457,26:0.1434476224):0.2150375677):0.02457776376):0.08846195886,(27:0.6667513173,(43:0.1892303777,62:0.2579532381):0.03819567734):0.1244598679):0.05331165621,((17:0.1519367245,18:0.1873410825):0.1053160017,54:0.4920354773):0.1164864414):0.06045294882,(4:0.3787040598,5:0.2927636202):0.1883038357):0.07356856759);
 best_tree_BIC: (0:1.1690332591,1:0.6139538088,((((((((2:0.5130984859,64:0.7930285039):0.07317181981,68:0.5716672123):0.03607876835,((((((3:0.1346182060,(9:0.3222401083,(15:0.1260423114,47:0.2524410812):0.1087834022):0.0237205148):0.0318574063,(44:0.0008338800,45:0.0021213819):0.3052465227):0.02540163089,((12:0.4031976820,63:0.7793058357):0.2674400402,(19:0.1094478896,20:0.1597140819):0.1253832597):0.07877037267):0.1270811627,((21:0.2666332162,(22:0.1895781536,30:0.1647430191):0.1652680324):0.09016986486,46:0.2507501731):0.07470125735):0.04899378681,(((((6:0.0169308213,7:0.0188495628):0.09809384482,((((10:0.0193974363,32:0.0121935248):0.004356812283,33:0.0117822611):0.08060366807,11:0.0691268075):0.02701787037,((31:0.0460697549,(38:0.0027815788,39:0.0049875089):0.05643425353):0.01112868073,(35:0.0242066012,(36:0.0105252820,37:0.0114157998):0.007271324349):0.06180253717):0.02964902752):0.04977457187):0.01574048182,(8:0.0857037879,(16:0.0871126001,((49:0.0265051859,(50:0.0126698176,51:0.0169693432):0.01435301669):0.02590372359,(52:0.0276951072,53:0.0187707700):0.02771456632):0.02178551768):0.05139423388):0.05394710366):0.03220180832,40:0.1678314808):0.08341192108,34:0.1811078741):0.2471836237):0.0806284466,14:0.6138641380):0.06343082869):0.02599207297,48:0.2236519252):0.04244072338,(((13:0.2702253196,24:0.2049136770):0.04733643994,(((28:0.0209825629,29:0.0183692313):0.1725709345,(41:0.2769025902,42:0.4434030678):0.04755468654):0.0335667674,(((55:0.0220405993,(((56:0.0001347830,57:0.0114689454):0.017617295,(59:0.0106808376,61:0.0091459791):0.02454970782):0.005085646976,(58:0.0000012856,60:0.0000012856):0.02093619119):0.009404211868):0.05580341053,67:0.0737974509):0.01435119998,(65:0.0965367931,66:0.0755135023):0.03501109859):0.256614105):0.01580092567):0.01973720476,((23:0.1230911574,25:0.0674796400):0.05766979624,26:0.1437108024):0.2154320921):0.02462285601):0.08862425795,(27:0.6679745904,(43:0.1895775543,62:0.2584264989):0.03826575406):0.1246882115):0.05340946586,((17:0.1522154793,18:0.1876847928):0.1055092225,54:0.4929382033):0.1167001564):0.06056386043,(4:0.3793988593,5:0.2933007468):0.1886493123):0.07370354212);
 boot_consense_logl: 0
 contree_rfdist: -1
 cpREV: -10523.65301 1 13.81899728
 cpREV+F: -10469.48718 20 13.81641024
 cpREV+F+G4: -9913.268828 21 16.78792258
 cpREV+F+I: -10274.47403 21 13.82120805
 cpREV+F+I+G4: -9905.538382 22 16.32474161
 cpREV+G4: -10000.31885 2 15.26797214
 cpREV+I: -10340.84722 2 13.81899728
 cpREV+I+G4: -9993.349808 3 14.81325975
 mtART: -10727.78681 1 17.08451507
 mtART+F: -10429.6099 20 14.72804592
 mtART+F+G4: -9847.268776 21 18.37806298
 mtART+F+I: -10289.45652 21 14.64534517
 mtART+F+I+G4: -9844.649878 22 18.81163492
 mtART+G4: -10096.33219 2 26.05393355
 mtART+I: -10606.587 2 16.85344055
 mtART+I+G4: -10092.01223 3 25.58932241
 mtInv: -10601.70338 1 15.57651029
 mtInv+F: -10358.39235 20 13.81440422
 mtInv+F+G4: -9811.700729 21 16.60286557
 mtInv+F+I: -10191.17432 21 13.81440422
 mtInv+F+I+G4: -9807.910295 22 16.33790945
 mtInv+G4: -10045.7077 2 18.19098545
 mtInv+I: -10453.78929 2 15.48239455
 mtInv+I+G4: -10042.3976 3 19.48923475
 mtMAM: -11003.38488 1 18.17044966
 mtMAM+F: -10642.14755 20 16.24657225
 mtMAM+F+G4: -9985.929147 21 21.00305939
 mtMAM+F+I: -10497.84072 21 16.19132804
 mtMAM+F+I+G4: -9983.644997 22 20.77066944
 mtMAM+G4: -10303.16987 2 32.08113587
 mtMAM+I: -10893.31592 2 17.79404812
 mtMAM+I+G4: -10298.81402 3 31.09841389
 mtMet: -10603.26101 1 16.15235264
 mtMet+F: -10383.84293 20 14.08237086
 mtMet+F+G4: -9821.681855 21 17.28962096
 mtMet+F+I: -10224.44652 21 14.11733018
 mtMet+F+I+G4: -9817.740429 22 17.3840305
 mtMet+G4: -10030.77382 2 19.75691114
 mtMet+I: -10469.42032 2 16.01012996
 mtMet+I+G4: -10026.65111 3 22.0155837
 mtREV: -10696.98986 1 15.59593459
 mtREV+F: -10370.84966 20 13.82245693
 mtREV+F+G4: -9859.840347 21 16.05628407
 mtREV+F+I: -10229.84297 21 13.82245693
 mtREV+F+I+G4: -9856.329744 22 15.8679178
 mtREV+G4: -10199.71321 2 18.98329038
 mtREV+I: -10583.1354 2 15.33261126
 mtREV+I+G4: -10197.77861 3 18.80433548
 mtVer: -10898.18012 1 17.0910191
 mtVer+F: -10618.52063 20 15.05138631
 mtVer+F+G4: -9962.072486 21 18.55117761
 mtVer+F+I: -10440.90775 21 15.19664838
 mtVer+F+I+G4: -9958.834346 22 19.25760799
 mtVer+G4: -10248.88922 2 22.25561118
 mtVer+I: -10763.79509 2 16.88173068
 mtVer+I+G4: -10246.30233 3 23.46172543
 mtZOA: -10612.78324 1 16.32445333
 mtZOA+F: -10339.19568 20 14.32211922
 mtZOA+F+G4: -9788.148882 21 17.74062035
 mtZOA+F+I: -10194.29504 21 14.27831843
 mtZOA+F+I+G4: -9785.57754 22 17.70813165
 mtZOA+G4: -10041.49359 2 21.6677771
 mtZOA+I: -10497.64789 2 16.06798449
 mtZOA+I+G4: -10038.319 3 22.95579299
 rtREV: -10676.83518 1 13.82541795
 rtREV+F: -10521.0809 20 13.8221876
 rtREV+F+G4: -9911.380568 21 17.42333324
 rtREV+F+I: -10333.21864 21 13.8113551
 rtREV+F+I+G4: -9906.560394 22 16.98965753
 rtREV+G4: -10107.8992 2 15.36183571
 rtREV+I: -10500.52677 2 13.82541795
 rtREV+I+G4: -10104.72082 3 14.98481461
partition_type: 2
rpl14_mafft:
 Blosum62: -7594.663486 1 13.80482909
 Blosum62+F: -7528.262347 20 14.14827104
 Blosum62+F+G4: -7117.953495 21 22.28967292
 Blosum62+F+I: -7444.317169 21 14.51084284
 Blosum62+F+I+G4: -7114.560941 22 23.12091395
 Blosum62+G4: -7228.40455 2 17.04812112
 Blosum62+I: -7516.102897 2 13.80482909
 Blosum62+I+G4: -7226.248609 3 16.88414507
 DCMut: -7726.614747 1 13.86535872
 DCMut+F: -7584.127542 20 14.84218524
 DCMut+F+G4: -7105.840023 21 33.41302999
 DCMut+F+I: -7474.357654 21 15.48770394
 DCMut+F+I+G4: -7091.995377 22 31.68590119
 DCMut+G4: -7292.593998 2 22.40530402
 DCMut+I: -7620.394827 2 14.37629102
 DCMut+I+G4: -7281.513964 3 24.63803497
 Dayhoff: -7727.625775 1 13.87967643
 Dayhoff+F: -7585.275166 20 14.85747518
 Dayhoff+F+G4: -7105.597874 21 33.50985116
 Dayhoff+F+I: -7475.217986 21 15.49364985
 Dayhoff+F+I+G4: -7091.7075 22 31.77182385
 Dayhoff+G4: -7292.445852 2 22.44707534
 Dayhoff+I: -7621.11332 2 14.38851572
 Dayhoff+I+G4: -7281.29443 3 24.69371012
 FLU: -7712.575854 1 13.81070449
 FLU+F: -7675.678743 20 17.29655769
 FLU+F+G4: -7093.165859 21 42.02823227
 FLU+F+I: -7558.219918 21 18.30170433
 FLU+F+I+G4: -7084.739493 22 39.13612498
 FLU+G4: -7199.481751 2 21.98422872
 FLU+I: -7617.824436 2 13.91276511
 FLU+I+G4: -7193.839453 3 29.09281876
 HIVb: -7774.974179 1 13.8076246
 HIVb+F: -7671.221831 20 16.56804776
 HIVb+F+G4: -7134.498744 21 33.63901491
 HIVb+F+I: -7548.767945 21 17.36830052
 HIVb+F+I+G4: -7118.086646 22 33.62674664
 HIVb+G4: -7290.007617 2 20.60655079
 HIVb+I: -7676.18016 2 13.8076246
 HIVb+I+G4: -7283.863236 3 23.81436874
 HIVw: -8027.268771 1 14.24507141
 HIVw+F: -7846.798723 20 17.24595403
 HIVw+F+G4: -7219.77599 21 42.35104752
 HIVw+F+I: -7721.640752 21 18.10390147
 HIVw+F+I+G4: -7210.318679 22 42.34319631
 HIVw+G4: -7396.086565 2 26.77423815
 HIVw+I: -7925.285989 2 14.69125175
 HIVw+I+G4: -7393.474304 3 33.18384755
 JTT: -7613.110486 1 13.81071187
 JTT+F: -7496.261499 20 15.10685534
 JTT+F+G4: -7013.046821 21 34.17103577
 JTT+F+I: -7394.174502 21 15.69904488
 JTT+F+I+G4: -7000.377269 22 32.45087111
 JTT+G4: -7190.549752 2 21.51740972
 JTT+I: -7521.452464 2 14.15217177
 JTT+I+G4: -7185.045085 3 24.22669926
 JTTDCMut: -7612.089173 1 13.80858017
 JTTDCMut+F: -7493.059641 20 15.12271771
 JTTDCMut+F+G4: -7008.974455 21 34.21908074
 JTTDCMut+F+I: -7390.975699 21 15.71199443
 JTTDCMut+F+I+G4: -6996.312499 22 32.45995933
 JTTDCMut+G4: -7189.703855 2 21.52302878
 JTTDCMut+I: -7519.921745 2 14.17234512
 JTTDCMut+I+G4: -7183.785266 3 24.22705562
 LG: -7579.949128 1 13.81345814
 LG+F: -7496.462276 20 15.36958699
 LG+F+G4: -7011.408314 21 33.02658759
 LG+F+I: -7394.251192 21 16.00126485
 LG+F+I+G4: -7001.165143 22 32.40587199
 LG+G4: -7158.829437 2 20.82989067
 LG+I: -7486.198904 2 14.04515728
 LG+I+G4: -7153.461292 3 25.42644553
 PMB: -7583.71237 1 13.80959618
 PMB+F: -7502.212917 20 14.05887775
 PMB+F+G4: -7102.297925 21 19.69207127
 PMB+F+I: -7418.063816 21 14.44011944
 PMB+F+I+G4: -7098.251401 22 24.31097696
 PMB+G4: -7225.999318 2 16.20147644
 PMB+I: -7503.184239 2 13.80959618
 PMB+I+G4: -7223.52655 3 16.04495068
 PhyloTree!newick: (0:2.0711186724,1:1.0877117380,((((((((2:0.9090313267,64:1.4049695604):0.1296349108,68:1.0127946570):0.06391897769,((((((3:0.2384964472,(9:0.5708969379,(15:0.2233029577,47:0.4472374358):0.1927261995):0.04202446825):0.05644019838,(44:0.0014773451,45:0.0037583479):0.540790237):0.04500281888,((12:0.7143254837,63:1.3806577839):0.473810352,(19:0.1939034376,20:0.2829575767):0.222135348):0.1395535911):0.2251434399,((21:0.4723809444,(22:0.3358662812,30:0.2918670963):0.2927972373):0.1597495106,46:0.4442417379):0.13234454):0.08679988023,(((((6:0.0299955023,7:0.0333948426):0.1737880356,((((10:0.0343654826,32:0.0216026670):0.007718749851,33:0.0208740516):0.1428015506,11:0.1224685607):0.04786623079,((31:0.0816195163,(38:0.0049279851,39:0.0088361232):0.0999817887):0.01971613575,(35:0.0428856443,(36:0.0186471237,37:0.0202248110):0.01288224734):0.1094925124):0.05252772243):0.08818315861):0.02788663682,(8:0.1518371814,(16:0.1543331050,((49:0.0469579332,(50:0.0224464940,51:0.0300637494):0.02542853302):0.04589235167,(52:0.0490660589,53:0.0332552499):0.0491005327):0.03859632928):0.09105263425):0.09557542776):0.05705035847,40:0.2973387718):0.147776794,34:0.3208599056):0.4379230572):0.1428454494,14:1.0875528714):0.1123772764):0.04604887618,48:0.3962331055):0.07519013997,(((13:0.4787448958,24:0.3630354739):0.08386364032,(((28:0.0371737743,29:0.0325438613):0.3057354288,(41:0.4905746869,42:0.7855553869):0.08425029683):0.05946858933,(((55:0.0390482456,(((56:0.0002387892,57:0.0203189659):0.03121169427,(59:0.0189227132,61:0.0162034804):0.04349350879):0.00900999037,(58:0.0000022796,60:0.0000022796):0.03709161925):0.01666097914):0.09886415526,67:0.1307433113):0.02542531446,(65:0.1710294852,66:0.1337835539):0.06202743984):0.4546305757):0.02799372208):0.03496743398,((23:0.2180745442,25:0.1195503568):0.1021707388,26:0.2546053553):0.3816704318):0.0436231017):0.1570112345,(27:1.1834176970,(43:0.3358652200,62:0.4578415049):0.06779355249):0.220903966):0.09462292135,((17:0.2696726725,18:0.3325119084):0.1869254949,54:0.8733143468):0.2067519214):0.1072980097,(4:0.6721622797,5:0.5196264932):0.3342206985):0.130576937);
 RateGamma!gamma_shape: 0.7828803138
 RateGammaInvar!gamma_shape: 0.9211207515
 RateGammaInvar!p_invar: 0.05083737531
 RateInvar!p_invar: 0.0586402019
 StopRule!curIteration: 0
 StopRule!start_real_time: 1617085270
 StopRule!time_vec: 
 VT: -7573.177718 1 13.81565518
 VT+F: -7474.9066 20 14.22442927
 VT+F+G4: -7056.556174 21 20.2125441
 VT+F+I: -7384.088586 21 14.66912296
 VT+F+I+G4: -7050.452949 22 26.67016889
 VT+G4: -7194.082262 2 17.72529605
 VT+I: -7487.84591 2 13.81565518
 VT+I+G4: -7191.547997 3 17.77440874
 WAG: -7613.711882 1 13.81501662
 WAG+F: -7499.770463 20 14.5665186
 WAG+F+G4: -7053.137653 21 25.99730391
 WAG+F+I: -7400.893203 21 15.11491711
 WAG+F+I+G4: -7044.212872 22 29.26475409
 WAG+G4: -7218.41125 2 18.3260061
 WAG+I: -7520.119397 2 13.81501663
 WAG+I+G4: -7215.202286 3 18.24425872
 best_model_AIC: JTTDCMut+F+I+G4
 best_model_AICc: JTTDCMut+F+I+G4
 best_model_BIC: JTTDCMut+F+I+G4
 best_model_list_BIC: JTTDCMut+F+I+G4 JTT+F+I+G4 LG+F+I+G4 JTTDCMut+F+G4 LG+F+G4 JTT+F+G4 mtInv+F+I+G4 rtREV+F+I+G4 mtInv+F+G4 rtREV+F+G4 WAG+F+I+G4 VT+F+I+G4 WAG+F+G4 mtMet+F+I+G4 VT+F+G4 mtZOA+F+I+G4 cpREV+F+I+G4 cpREV+F+G4 mtMet+F+G4 cpREV+G4 mtZOA+F+G4 cpREV+I+G4 mtREV+F+I+G4 mtART+F+I+G4 FLU+F+I+G4 FLU+F+G4 mtREV+F+G4 mtART+F+G4 Dayhoff+F+I+G4 DCMut+F+I+G4 PMB+F+I+G4 PMB+F+G4 Dayhoff+F+G4 DCMut+F+G4 LG+I+G4 LG+G4 Blosum62+F+I+G4 Blosum62+F+G4 HIVb+F+I+G4 HIVb+F+G4 mtVer+F+I+G4 JTTDCMut+I+G4 JTT+I+G4 JTTDCMut+G4 JTT+G4 mtVer+F+G4 VT+G4 VT+I+G4 rtREV+I+G4 FLU+I+G4 rtREV+G4 FLU+G4 mtMAM+F+I+G4 WAG+I+G4 WAG+G4 mtMAM+F+G4 PMB+G4 PMB+I+G4 Blosum62+G4 Blosum62+I+G4 mtInv+I+G4 mtMet+I+G4 mtInv+G4 mtZOA+I+G4 mtMet+G4 mtZOA+G4 HIVw+F+I+G4 HIVw+F+G4 Dayhoff+I+G4 DCMut+I+G4 mtART+I+G4 HIVb+I+G4 mtART+G4 HIVb+G4 Dayhoff+G4 DCMut+G4 mtREV+I+G4 mtREV+G4 HIVw+I+G4 HIVw+G4 mtVer+I+G4 mtVer+G4 VT+F+I JTTDCMut+F+I mtMAM+I+G4 JTT+F+I LG+F+I mtMAM+G4 WAG+F+I rtREV+F+I mtInv+F+I PMB+F+I cpREV+I LG+I VT+I cpREV+F+I Blosum62+F+I PMB+I rtREV+I Blosum62+I JTTDCMut+I WAG+I mtREV+F+I VT+F JTT+I DCMut+F+I Dayhoff+F+I mtMet+F+I JTTDCMut+F JTT+F LG+F mtZOA+F+I WAG+F PMB+F mtInv+F rtREV+F cpREV VT Blosum62+F LG mtART+F+I PMB cpREV+F Blosum62 HIVb+F+I FLU+F+I JTTDCMut JTT WAG rtREV mtInv+I FLU+I DCMut+I Dayhoff+I mtREV+F mtMet+F DCMut+F Dayhoff+F mtZOA+F mtMet+I mtZOA+I HIVb+I mtVer+F+I mtInv mtART+F mtREV+I FLU HIVb+F FLU+F DCMut Dayhoff mtMet mtART+I mtMAM+F+I mtZOA HIVw+F+I HIVb mtVer+F mtREV mtART mtMAM+F HIVw+F HIVw+I mtVer+I mtVer mtMAM+I HIVw mtMAM
 best_score_AIC: 14036.625
 best_score_AICc: 14043.95833
 best_score_BIC: 14104.41589
 best_tree_AIC: (0:2.1389766131,1:1.1233494246,((((((((2:0.9388147448,64:1.4510018532):0.1338822571,68:1.0459777677):0.06601321315,((((((3:0.2463105226,(9:0.5896017518,(15:0.2306192347,47:0.4618906817):0.1990406625):0.04340135408):0.05828939978,(44:0.0015257486,45:0.0038814862):0.5585086385):0.04647728709,((12:0.7377295778,63:1.4258935272):0.4893342304,(19:0.2002564721,20:0.2922283725):0.2294133703):0.1441259122):0.2325200186,((21:0.4878579900,(22:0.3468705729,30:0.3014298029):0.302390419):0.1649835288,46:0.4587968331):0.1366806643):0.08964378337,(((((6:0.0309782723,7:0.0344889884):0.1794820108,((((10:0.0354914297,32:0.0223104549):0.007971646253,33:0.0215579669):0.1474802874,11:0.1264811092):0.04943451553,((31:0.0842936908,(38:0.0050894453,39:0.0091256289):0.1032575828):0.02036211339,(35:0.0442907455,(36:0.0192580766,37:0.0208874549):0.01330432011):0.1130799149):0.05424873582):0.09107238338):0.028800312,(8:0.1568119604,(16:0.1593896602,((49:0.0484964585,(50:0.0231819286,51:0.0310487552):0.02626167111):0.04739596444,(52:0.0506736553,53:0.0343448218):0.05070925802):0.03986089581):0.09403587434):0.09870685218):0.05891955111,40:0.3070807518):0.1526185393,34:0.3313725296):0.4522711278):0.1475256245,14:1.1231853531):0.1160591951):0.0475576173,48:0.4092152505):0.07765366278,(((13:0.4944304495,24:0.3749299344):0.08661134085,(((28:0.0383917320,29:0.0336101258):0.3157525161,(41:0.5066478311,42:0.8112932505):0.08701066572):0.06141701272,(((55:0.0403276187,(((56:0.0002466130,57:0.0209846944):0.03223431129,(59:0.0195426957,61:0.0167343698):0.04491852603):0.009305192862,(58:0.0000023541,60:0.0000023541):0.0383068856):0.01720685795):0.1021033313,67:0.1350269728):0.02625834708,(65:0.1766330792,66:0.1381668261):0.06405970112):0.46952605):0.02891090576):0.03611310373,((23:0.2252195177,25:0.1234672932):0.1055182514,26:0.2629472210):0.3941754467):0.0450523649):0.1621555362,(27:1.2221910850,(43:0.3468694768,62:0.4728421819):0.07001473418):0.2281416429):0.09772313778,((17:0.2785082027,18:0.3434062975):0.1930499045,54:0.9019275370):0.2135259225):0.1108135117,(4:0.6941849426,5:0.5366514874):0.3451710745):0.1348551478);
 best_tree_AICc: (0:2.1389766131,1:1.1233494246,((((((((2:0.9388147448,64:1.4510018532):0.1338822571,68:1.0459777677):0.06601321315,((((((3:0.2463105226,(9:0.5896017518,(15:0.2306192347,47:0.4618906817):0.1990406625):0.04340135408):0.05828939978,(44:0.0015257486,45:0.0038814862):0.5585086385):0.04647728709,((12:0.7377295778,63:1.4258935272):0.4893342304,(19:0.2002564721,20:0.2922283725):0.2294133703):0.1441259122):0.2325200186,((21:0.4878579900,(22:0.3468705729,30:0.3014298029):0.302390419):0.1649835288,46:0.4587968331):0.1366806643):0.08964378337,(((((6:0.0309782723,7:0.0344889884):0.1794820108,((((10:0.0354914297,32:0.0223104549):0.007971646253,33:0.0215579669):0.1474802874,11:0.1264811092):0.04943451553,((31:0.0842936908,(38:0.0050894453,39:0.0091256289):0.1032575828):0.02036211339,(35:0.0442907455,(36:0.0192580766,37:0.0208874549):0.01330432011):0.1130799149):0.05424873582):0.09107238338):0.028800312,(8:0.1568119604,(16:0.1593896602,((49:0.0484964585,(50:0.0231819286,51:0.0310487552):0.02626167111):0.04739596444,(52:0.0506736553,53:0.0343448218):0.05070925802):0.03986089581):0.09403587434):0.09870685218):0.05891955111,40:0.3070807518):0.1526185393,34:0.3313725296):0.4522711278):0.1475256245,14:1.1231853531):0.1160591951):0.0475576173,48:0.4092152505):0.07765366278,(((13:0.4944304495,24:0.3749299344):0.08661134085,(((28:0.0383917320,29:0.0336101258):0.3157525161,(41:0.5066478311,42:0.8112932505):0.08701066572):0.06141701272,(((55:0.0403276187,(((56:0.0002466130,57:0.0209846944):0.03223431129,(59:0.0195426957,61:0.0167343698):0.04491852603):0.009305192862,(58:0.0000023541,60:0.0000023541):0.0383068856):0.01720685795):0.1021033313,67:0.1350269728):0.02625834708,(65:0.1766330792,66:0.1381668261):0.06405970112):0.46952605):0.02891090576):0.03611310373,((23:0.2252195177,25:0.1234672932):0.1055182514,26:0.2629472210):0.3941754467):0.0450523649):0.1621555362,(27:1.2221910850,(43:0.3468694768,62:0.4728421819):0.07001473418):0.2281416429):0.09772313778,((17:0.2785082027,18:0.3434062975):0.1930499045,54:0.9019275370):0.2135259225):0.1108135117,(4:0.6941849426,5:0.5366514874):0.3451710745):0.1348551478);
 best_tree_BIC: (0:2.1389766131,1:1.1233494246,((((((((2:0.9388147448,64:1.4510018532):0.1338822571,68:1.0459777677):0.06601321315,((((((3:0.2463105226,(9:0.5896017518,(15:0.2306192347,47:0.4618906817):0.1990406625):0.04340135408):0.05828939978,(44:0.0015257486,45:0.0038814862):0.5585086385):0.04647728709,((12:0.7377295778,63:1.4258935272):0.4893342304,(19:0.2002564721,20:0.2922283725):0.2294133703):0.1441259122):0.2325200186,((21:0.4878579900,(22:0.3468705729,30:0.3014298029):0.302390419):0.1649835288,46:0.4587968331):0.1366806643):0.08964378337,(((((6:0.0309782723,7:0.0344889884):0.1794820108,((((10:0.0354914297,32:0.0223104549):0.007971646253,33:0.0215579669):0.1474802874,11:0.1264811092):0.04943451553,((31:0.0842936908,(38:0.0050894453,39:0.0091256289):0.1032575828):0.02036211339,(35:0.0442907455,(36:0.0192580766,37:0.0208874549):0.01330432011):0.1130799149):0.05424873582):0.09107238338):0.028800312,(8:0.1568119604,(16:0.1593896602,((49:0.0484964585,(50:0.0231819286,51:0.0310487552):0.02626167111):0.04739596444,(52:0.0506736553,53:0.0343448218):0.05070925802):0.03986089581):0.09403587434):0.09870685218):0.05891955111,40:0.3070807518):0.1526185393,34:0.3313725296):0.4522711278):0.1475256245,14:1.1231853531):0.1160591951):0.0475576173,48:0.4092152505):0.07765366278,(((13:0.4944304495,24:0.3749299344):0.08661134085,(((28:0.0383917320,29:0.0336101258):0.3157525161,(41:0.5066478311,42:0.8112932505):0.08701066572):0.06141701272,(((55:0.0403276187,(((56:0.0002466130,57:0.0209846944):0.03223431129,(59:0.0195426957,61:0.0167343698):0.04491852603):0.009305192862,(58:0.0000023541,60:0.0000023541):0.0383068856):0.01720685795):0.1021033313,67:0.1350269728):0.02625834708,(65:0.1766330792,66:0.1381668261):0.06405970112):0.46952605):0.02891090576):0.03611310373,((23:0.2252195177,25:0.1234672932):0.1055182514,26:0.2629472210):0.3941754467):0.0450523649):0.1621555362,(27:1.2221910850,(43:0.3468694768,62:0.4728421819):0.07001473418):0.2281416429):0.09772313778,((17:0.2785082027,18:0.3434062975):0.1930499045,54:0.9019275370):0.2135259225):0.1108135117,(4:0.6941849426,5:0.5366514874):0.3451710745):0.1348551478);
 boot_consense_logl: 0
 contree_rfdist: -1
 cpREV: -7565.774624 1 13.8082939
 cpREV+F: -7546.051614 20 14.74802141
 cpREV+F+G4: -7060.753072 21 25.67952663
 cpREV+F+I: -7443.523729 21 15.3734274
 cpREV+F+I+G4: -7056.664025 22 30.1554311
 cpREV+G4: -7112.402532 2 19.16060132
 cpREV+I: -7467.982238 2 13.8082939
 cpREV+I+G4: -7112.013575 3 21.68695584
 mtART: -7834.01565 1 17.43312645
 mtART+F: -7645.74781 20 17.03955363
 mtART+F+G4: -7093.872564 21 36.20847813
 mtART+F+I: -7532.349589 21 17.94966574
 mtART+F+I+G4: -7083.202919 22 34.36434174
 mtART+G4: -7288.361018 2 30.25124387
 mtART+I: -7740.523707 2 18.055834
 mtART+I+G4: -7281.670921 3 29.55855161
 mtInv: -7691.471308 1 15.88968254
 mtInv+F: -7512.652845 20 15.26202072
 mtInv+F+G4: -7039.021229 21 33.2840272
 mtInv+F+I: -7415.651913 21 15.8416315
 mtInv+F+I+G4: -7028.255779 22 31.4301837
 mtInv+G4: -7238.050381 2 30.60232061
 mtInv+I: -7613.994096 2 16.18374362
 mtInv+I+G4: -7231.743184 3 29.13897205
 mtMAM: -8112.536512 1 18.54034728
 mtMAM+F: -7820.736693 20 19.91147393
 mtMAM+F+G4: -7171.245867 21 41.4956831
 mtMAM+F+I: -7702.678717 21 21.20678669
 mtMAM+F+I+G4: -7163.849668 22 40.36938289
 mtMAM+G4: -7443.257407 2 34.42844096
 mtMAM+I: -8022.158641 2 19.09035004
 mtMAM+I+G4: -7439.661463 3 33.6029095
 mtMet: -7741.224147 1 16.22372758
 mtMet+F: -7583.61175 20 16.13751322
 mtMet+F+G4: -7062.053288 21 35.66067489
 mtMet+F+I: -7485.829193 21 16.81700794
 mtMet+F+I+G4: -7053.897766 22 34.0414235
 mtMet+G4: -7239.017586 2 31.15995712
 mtMet+I: -7661.822551 2 16.58387302
 mtMet+I+G4: -7234.093916 3 29.99822691
 mtREV: -7798.438359 1 15.18182382
 mtREV+F: -7581.470651 20 15.5163513
 mtREV+F+G4: -7093.707855 21 30.9213115
 mtREV+F+I: -7472.176887 21 16.23937513
 mtREV+F+I+G4: -7081.960385 22 30.11680037
 mtREV+G4: -7357.197209 2 25.61526405
 mtREV+I: -7709.795068 2 15.61113467
 mtREV+I+G4: -7347.019019 3 25.03579173
 mtVer: -8022.789915 1 17.52416223
 mtVer+F: -7748.154737 20 17.94057324
 mtVer+F+G4: -7143.10092 21 40.43903031
 mtVer+F+I: -7634.74774 21 18.95978562
 mtVer+F+I+G4: -7134.940068 22 38.56156578
 mtVer+G4: -7421.871643 2 34.42812549
 mtVer+I: -7932.07119 2 18.04766752
 mtVer+I+G4: -7417.515685 3 33.47663816
 mtZOA: -7762.83894 1 16.13958016
 mtZOA+F: -7604.138202 20 16.348684
 mtZOA+F+G4: -7065.247082 21 37.75207006
 mtZOA+F+I: -7496.854078 21 17.16945011
 mtZOA+F+I+G4: -7054.905587 22 35.63132414
 mtZOA+G4: -7241.326196 2 30.06344785
 mtZOA+I: -7674.993555 2 16.65603427
 mtZOA+I+G4: -7235.949089 3 28.87893453
 rtREV: -7613.786237 1 13.80851971
 rtREV+F: -7514.275948 20 15.37993876
 rtREV+F+G4: -7042.710195 21 30.38160326
 rtREV+F+I: -7411.773516 21 16.00820852
 rtREV+F+I+G4: -7031.329616 22 31.29110017
 rtREV+G4: -7198.407005 2 20.23050687
 rtREV+I: -7512.628651 2 13.85093581
 rtREV+I+G4: -7192.819122 3 23.15613754
rpl16_mafft:
 Blosum62: -7752.39763 1 13.81301452
 Blosum62+F: -7713.659488 20 13.82205356
 Blosum62+F+G4: -7354.820262 21 17.52231751
 Blosum62+F+I: -7581.719929 21 13.81564169
 Blosum62+F+I+G4: -7346.248216 22 17.18898886
 Blosum62+G4: -7409.310336 2 15.87967454
 Blosum62+I: -7615.126878 2 13.81301452
 Blosum62+I+G4: -7399.003055 3 15.72409607
 DCMut: -7725.754862 1 13.97493032
 DCMut+F: -7623.177719 20 14.04919683
 DCMut+F+G4: -7286.115224 21 17.19867358
 DCMut+F+I: -7498.217864 21 14.13253105
 DCMut+F+I+G4: -7277.935461 22 17.32284916
 DCMut+G4: -7393.807064 2 15.94955882
 DCMut+I: -7610.62901 2 13.99714621
 DCMut+I+G4: -7387.73548 3 16.64855861
 Dayhoff: -7725.114135 1 13.98899472
 Dayhoff+F: -7622.554457 20 14.0615102
 Dayhoff+F+G4: -7285.199169 21 17.23216037
 Dayhoff+F+I: -7497.521277 21 14.17164827
 Dayhoff+F+I+G4: -7277.015761 22 17.35291518
 Dayhoff+G4: -7392.926149 2 15.98458651
 Dayhoff+I: -7610.030167 2 14.05128845
 Dayhoff+I+G4: -7386.866516 3 16.66402159
 FLU: -7746.107816 1 13.80922873
 FLU+F: -7802.848948 20 16.56879897
 FLU+F+G4: -7283.261704 21 24.43770366
 FLU+F+I: -7620.642524 21 17.2823932
 FLU+F+I+G4: -7274.713199 22 23.53149546
 FLU+G4: -7286.853012 2 19.63013989
 FLU+I: -7565.81254 2 13.9323914
 FLU+I+G4: -7274.390678 3 19.0661692
 HIVb: -7850.583522 1 13.82451124
 HIVb+F: -7767.378853 20 15.92359836
 HIVb+F+G4: -7327.676858 21 24.48020172
 HIVb+F+I: -7615.283248 21 16.20606494
 HIVb+F+I+G4: -7319.018804 22 22.60304328
 HIVb+G4: -7418.298221 2 16.37709479
 HIVb+I: -7681.543885 2 13.82410563
 HIVb+I+G4: -7405.573499 3 17.63272518
 HIVw: -8127.400715 1 13.81406533
 HIVw+F: -8045.932167 20 16.55241418
 HIVw+F+G4: -7480.891077 21 22.31740795
 HIVw+F+I: -7865.171976 21 17.06247993
 HIVw+F+I+G4: -7476.762859 22 21.31717602
 HIVw+G4: -7557.822937 2 20.89686462
 HIVw+I: -7917.483159 2 14.55014599
 HIVw+I+G4: -7547.904299 3 19.84224716
 JTT: -7661.257395 1 13.80883021
 JTT+F: -7588.588659 20 14.32001524
 JTT+F+G4: -7217.979422 21 19.15509656
 JTT+F+I: -7460.484965 21 14.46906816
 JTT+F+I+G4: -7210.154823 22 19.36352385
 JTT+G4: -7316.182494 2 17.00844715
 JTT+I: -7535.236889 2 13.92581849
 JTT+I+G4: -7307.981738 3 17.49347778
 JTTDCMut: -7654.76173 1 13.8199879
 JTTDCMut+F: -7580.115935 20 14.33134923
 JTTDCMut+F+G4: -7211.901155 21 19.08065343
 JTTDCMut+F+I: -7453.526685 21 14.45673022
 JTTDCMut+F+I+G4: -7204.134739 22 19.32030167
 JTTDCMut+G4: -7313.884321 2 16.94748921
 JTTDCMut+I: -7531.304136 2 13.87770143
 JTTDCMut+I+G4: -7305.944099 3 17.36589119
 LG: -7601.92765 1 13.87286016
 LG+F: -7539.588092 20 14.51160491
 LG+F+G4: -7175.623538 21 19.86833111
 LG+F+I: -7409.594816 21 14.68527602
 LG+F+I+G4: -7166.858553 22 19.82796997
 LG+G4: -7254.44176 2 17.52282682
 LG+I: -7470.003412 2 14.10693796
 LG+I+G4: -7245.033589 3 17.81826853
 PMB: -7750.429032 1 13.81349553
 PMB+F: -7692.188704 20 13.81595884
 PMB+F+G4: -7341.249273 21 17.55529239
 PMB+F+I: -7567.195638 21 13.81499287
 PMB+F+I+G4: -7332.889848 22 17.07759258
 PMB+G4: -7412.077257 2 15.29073434
 PMB+I: -7618.079288 2 13.81349553
 PMB+I+G4: -7401.574664 3 15.28152265
 PhyloTree!newick: (0:1.1800864285,1:0.6197587217,((((((((2:0.5179498149,64:0.8005265624):0.07386365694,68:0.5770723069):0.03641989186,((((((3:0.1358910162,(9:0.3252868783,(15:0.1272340371,47:0.2548279033):0.109811946):0.02394479148):0.03215861701,(44:0.0008417641,45:0.0021414390):0.3081326193):0.02564180247,((12:0.4070099027,63:0.7866741468):0.2699686757,(19:0.1104827160,20:0.1612241734):0.1265687537):0.07951514405):0.128282711,((21:0.2691542251,(22:0.1913706088,30:0.1663006588):0.1668306358):0.09102241789,46:0.2531210077):0.07540755529):0.04945702143,(((((6:0.0170909016,7:0.0190277853):0.09902131889,((((10:0.0195808384,32:0.0123088152):0.004398005795,33:0.0118936616):0.0813657729,11:0.0697803994):0.02727332336,((31:0.0465053428,(38:0.0028078785,39:0.0050346657):0.0569678375):0.01123390204,(35:0.0244354739,(36:0.0106247980,37:0.0115237361):0.00734007449):0.06238687809):0.02992935814):0.05024518871):0.01588930761,(8:0.0865141144,(16:0.0879362462,((49:0.0267557916,(50:0.0127896101,51:0.0171297875):0.014488724):0.02614864238,(52:0.0279569638,53:0.0189482473):0.0279766066):0.02199149907):0.05188016469):0.05445717167):0.03250627532,40:0.1694183211):0.0842005779,34:0.1828202433):0.2495207363):0.08139078597,14:0.6196682028):0.06403056507):0.02623782729,48:0.2257665478):0.04284199895,(((13:0.2727802903,24:0.2068511290):0.04778400431,(((28:0.0211809530,29:0.0185429120):0.1742025868,(41:0.2795206947,42:0.4475954293):0.04800431446):0.03388414002,(((55:0.0222489921,(((56:0.0001360577,57:0.0115773846):0.01778386593,(59:0.0107818248,61:0.0092324545):0.02478182446):0.005133731598,(58:0.0000012977,60:0.0000012977):0.02113414217):0.00949312838):0.05633102994,67:0.0744952033):0.01448689005,(65:0.0974495456,66:0.0762274789):0.03534212734):0.2590403821):0.01595032287):0.01992381931,((23:0.1242549805,25:0.0681176581):0.05821506214,26:0.1450695834):0.2174689956):0.02485566427):0.08946219727,(27:0.6742902676,(43:0.1913700041,62:0.2608699133):0.03862755546):0.1258671348):0.05391445057,((17:0.1536546709,18:0.1894593468):0.1065068087,54:0.4975989173):0.1178035524):0.06113648965,(4:0.3829860616,5:0.2960738961):0.190432986):0.07440040652);
 RateGamma!gamma_shape: 0.8633302411
 RateGammaInvar!gamma_shape: 1.223007185
 RateGammaInvar!p_invar: 0.07990484722
 RateInvar!p_invar: 0.1052476852
 StopRule!curIteration: 0
 StopRule!start_real_time: 1617085270
 StopRule!time_vec: 
 VT: -7691.220244 1 13.82245903
 VT+F: -7634.452717 20 13.81357887
 VT+F+G4: -7285.810739 21 17.68856136
 VT+F+I: -7509.432288 21 13.81782608
 VT+F+I+G4: -7277.744384 22 17.46521941
 VT+G4: -7353.905988 2 16.17436449
 VT+I: -7560.193624 2 13.82245903
 VT+I+G4: -7344.73111 3 16.15147375
 WAG: -7698.614287 1 13.80781554
 WAG+F: -7622.786564 20 13.81677081
 WAG+F+G4: -7260.955944 21 17.53207657
 WAG+F+I: -7492.349634 21 14.0492328
 WAG+F+I+G4: -7252.024813 22 17.57697263
 WAG+G4: -7355.348326 2 16.00768828
 WAG+I: -7567.481208 2 13.80781554
 WAG+I+G4: -7346.151548 3 15.93033347
 best_model_AIC: mtART+F+I+G4
 best_model_AICc: mtART+F+I+G4
 best_model_BIC: mtART+F+I+G4
 best_model_list_BIC: mtART+F+I+G4 mtZOA+F+I+G4 mtZOA+F+G4 mtART+F+G4 mtInv+F+I+G4 LG+F+I+G4 mtInv+F+G4 cpREV+I+G4 LG+F+G4 cpREV+G4 rtREV+F+I+G4 mtREV+F+I+G4 LG+I+G4 mtMet+F+I+G4 mtMet+F+G4 mtREV+F+G4 rtREV+F+G4 LG+G4 JTTDCMut+F+I+G4 JTTDCMut+F+G4 JTT+F+I+G4 cpREV+F+I+G4 JTT+F+G4 cpREV+F+G4 FLU+I+G4 FLU+G4 WAG+F+I+G4 JTTDCMut+I+G4 WAG+F+G4 JTT+I+G4 mtMAM+F+I+G4 JTTDCMut+G4 rtREV+I+G4 mtMAM+F+G4 JTT+G4 mtZOA+I+G4 rtREV+G4 mtVer+F+I+G4 mtVer+F+G4 mtZOA+G4 FLU+F+I+G4 Dayhoff+F+I+G4 VT+F+I+G4 DCMut+F+I+G4 FLU+F+G4 Dayhoff+F+G4 VT+F+G4 DCMut+F+G4 mtInv+I+G4 VT+I+G4 WAG+I+G4 mtInv+G4 VT+G4 WAG+G4 mtMet+I+G4 mtMet+G4 HIVb+F+I+G4 mtART+I+G4 HIVb+F+G4 mtART+G4 PMB+F+I+G4 Dayhoff+I+G4 PMB+F+G4 DCMut+I+G4 mtZOA+F+I Dayhoff+G4 mtART+F+I DCMut+G4 Blosum62+F+I+G4 Blosum62+I+G4 Blosum62+F+G4 PMB+I+G4 HIVb+I+G4 Blosum62+G4 PMB+G4 HIVb+G4 mtInv+F+I cpREV+I mtREV+F+I LG+F+I LG+I rtREV+F+I mtREV+I+G4 mtMet+F+I mtREV+G4 JTTDCMut+F+I mtZOA+F mtART+F JTT+F+I cpREV+F+I rtREV+I HIVw+F+I+G4 HIVw+F+G4 JTTDCMut+I JTT+I mtInv+F WAG+F+I Dayhoff+F+I DCMut+F+I HIVw+I+G4 mtVer+I+G4 VT+F+I HIVw+G4 mtVer+G4 VT+I mtREV+F FLU+I WAG+I LG+F mtMAM+I+G4 mtMet+F mtInv+I mtMAM+G4 mtZOA+I mtMAM+F+I LG cpREV rtREV+F mtVer+F+I Dayhoff+I DCMut+I Blosum62+I PMB+F+I PMB+I mtMet+I JTTDCMut+F Blosum62+F+I JTT+F cpREV+F JTTDCMut rtREV JTT HIVb+F+I mtART+I Dayhoff+F WAG+F DCMut+F FLU+F+I VT+F HIVb+I VT mtMAM+F WAG mtInv mtREV+I mtZOA mtVer+F Dayhoff DCMut mtMet PMB+F FLU PMB Blosum62 Blosum62+F mtART HIVb+F mtREV HIVb FLU+F mtVer+I mtMAM+I HIVw+F+I HIVw+I mtVer mtMAM HIVw+F HIVw
 best_score_AIC: 14278.3889
 best_score_AICc: 14285.77576
 best_score_BIC: 14346.04273
 best_tree_AIC: (0:1.3173790333,1:0.6918621602,((((((((2:0.5782086884,64:0.8936607376):0.08245703931,68:0.6442095590):0.04065702372,((((((3:0.1517007325,(9:0.3631311256,(15:0.1420365904,47:0.2844748725):0.1225875935):0.02673055591):0.03589998731,(44:0.0009396964,45:0.0023905769):0.3439811198):0.02862499904,((12:0.4543619002,63:0.8781967158):0.30137714,(19:0.1233364014,20:0.1799811779):0.1412939076):0.08876602669):0.1432072682,((21:0.3004679350,(22:0.2136348841,30:0.1856482675):0.1862399029):0.1016120702,46:0.2825693951):0.0841805564):0.05521090783,(((((6:0.0190792768,7:0.0212414996):0.1105415723,((((10:0.0218588954,32:0.0137408362):0.004909674823,33:0.0132773844):0.09083195997,11:0.0778987303):0.03044633301,((31:0.0519158278,(38:0.0031345499,39:0.0056204040):0.06359554081):0.01254086702,(35:0.0272783246,(36:0.0118608995,37:0.0128644209):0.008194027131):0.06964503876):0.03341137385):0.05609077142):0.01773788778,(8:0.0965792657,(16:0.0981668501,((49:0.0298685913,(50:0.0142775684,51:0.0191226866):0.01617435868):0.02919080534,(52:0.0312095090,53:0.0211527083):0.03123143699):0.02455001518):0.05791596234):0.06079278129):0.03628809251,40:0.1891286425):0.09399656939,34:0.2040897594):0.2785502643):0.09085988297,14:0.6917611100):0.07147995425):0.02929036603,48:0.2520324855):0.04782628606,(((13:0.3045158612,24:0.2309164258):0.05334325005,(((28:0.0236451688,29:0.0207002158):0.1944695149,(41:0.3120404518,42:0.4996691934):0.05358919127):0.03782625961,(((55:0.0248374654,(((56:0.0001518870,57:0.0129243107):0.0198528612,(59:0.0120361944,61:0.0103065684):0.02766497029):0.005730995804,(58:0.0000014491,60:0.0000014491):0.02359291241):0.01059756979):0.06288464637,67:0.0831620605):0.01617231142,(65:0.1087869368,66:0.0850958714):0.03945387087):0.2891774367):0.01780600165):0.02224177926,((23:0.1387109471,25:0.0760425443):0.06498786908,26:0.1619471443):0.2427695873):0.02774740062):0.09987033176,(27:0.7527379684,(43:0.2136342088,62:0.2912198167):0.04312152942):0.1405106612):0.06018691936,((17:0.1715310314,18:0.2115012633):0.1188979324,54:0.5554901443):0.1315089521):0.06824917878,(4:0.4275430982,5:0.3305194711):0.212588177):0.08305623489);
 best_tree_AICc: (0:1.3173790333,1:0.6918621602,((((((((2:0.5782086884,64:0.8936607376):0.08245703931,68:0.6442095590):0.04065702372,((((((3:0.1517007325,(9:0.3631311256,(15:0.1420365904,47:0.2844748725):0.1225875935):0.02673055591):0.03589998731,(44:0.0009396964,45:0.0023905769):0.3439811198):0.02862499904,((12:0.4543619002,63:0.8781967158):0.30137714,(19:0.1233364014,20:0.1799811779):0.1412939076):0.08876602669):0.1432072682,((21:0.3004679350,(22:0.2136348841,30:0.1856482675):0.1862399029):0.1016120702,46:0.2825693951):0.0841805564):0.05521090783,(((((6:0.0190792768,7:0.0212414996):0.1105415723,((((10:0.0218588954,32:0.0137408362):0.004909674823,33:0.0132773844):0.09083195997,11:0.0778987303):0.03044633301,((31:0.0519158278,(38:0.0031345499,39:0.0056204040):0.06359554081):0.01254086702,(35:0.0272783246,(36:0.0118608995,37:0.0128644209):0.008194027131):0.06964503876):0.03341137385):0.05609077142):0.01773788778,(8:0.0965792657,(16:0.0981668501,((49:0.0298685913,(50:0.0142775684,51:0.0191226866):0.01617435868):0.02919080534,(52:0.0312095090,53:0.0211527083):0.03123143699):0.02455001518):0.05791596234):0.06079278129):0.03628809251,40:0.1891286425):0.09399656939,34:0.2040897594):0.2785502643):0.09085988297,14:0.6917611100):0.07147995425):0.02929036603,48:0.2520324855):0.04782628606,(((13:0.3045158612,24:0.2309164258):0.05334325005,(((28:0.0236451688,29:0.0207002158):0.1944695149,(41:0.3120404518,42:0.4996691934):0.05358919127):0.03782625961,(((55:0.0248374654,(((56:0.0001518870,57:0.0129243107):0.0198528612,(59:0.0120361944,61:0.0103065684):0.02766497029):0.005730995804,(58:0.0000014491,60:0.0000014491):0.02359291241):0.01059756979):0.06288464637,67:0.0831620605):0.01617231142,(65:0.1087869368,66:0.0850958714):0.03945387087):0.2891774367):0.01780600165):0.02224177926,((23:0.1387109471,25:0.0760425443):0.06498786908,26:0.1619471443):0.2427695873):0.02774740062):0.09987033176,(27:0.7527379684,(43:0.2136342088,62:0.2912198167):0.04312152942):0.1405106612):0.06018691936,((17:0.1715310314,18:0.2115012633):0.1188979324,54:0.5554901443):0.1315089521):0.06824917878,(4:0.4275430982,5:0.3305194711):0.212588177):0.08305623489);
 best_tree_BIC: (0:1.3173790333,1:0.6918621602,((((((((2:0.5782086884,64:0.8936607376):0.08245703931,68:0.6442095590):0.04065702372,((((((3:0.1517007325,(9:0.3631311256,(15:0.1420365904,47:0.2844748725):0.1225875935):0.02673055591):0.03589998731,(44:0.0009396964,45:0.0023905769):0.3439811198):0.02862499904,((12:0.4543619002,63:0.8781967158):0.30137714,(19:0.1233364014,20:0.1799811779):0.1412939076):0.08876602669):0.1432072682,((21:0.3004679350,(22:0.2136348841,30:0.1856482675):0.1862399029):0.1016120702,46:0.2825693951):0.0841805564):0.05521090783,(((((6:0.0190792768,7:0.0212414996):0.1105415723,((((10:0.0218588954,32:0.0137408362):0.004909674823,33:0.0132773844):0.09083195997,11:0.0778987303):0.03044633301,((31:0.0519158278,(38:0.0031345499,39:0.0056204040):0.06359554081):0.01254086702,(35:0.0272783246,(36:0.0118608995,37:0.0128644209):0.008194027131):0.06964503876):0.03341137385):0.05609077142):0.01773788778,(8:0.0965792657,(16:0.0981668501,((49:0.0298685913,(50:0.0142775684,51:0.0191226866):0.01617435868):0.02919080534,(52:0.0312095090,53:0.0211527083):0.03123143699):0.02455001518):0.05791596234):0.06079278129):0.03628809251,40:0.1891286425):0.09399656939,34:0.2040897594):0.2785502643):0.09085988297,14:0.6917611100):0.07147995425):0.02929036603,48:0.2520324855):0.04782628606,(((13:0.3045158612,24:0.2309164258):0.05334325005,(((28:0.0236451688,29:0.0207002158):0.1944695149,(41:0.3120404518,42:0.4996691934):0.05358919127):0.03782625961,(((55:0.0248374654,(((56:0.0001518870,57:0.0129243107):0.0198528612,(59:0.0120361944,61:0.0103065684):0.02766497029):0.005730995804,(58:0.0000014491,60:0.0000014491):0.02359291241):0.01059756979):0.06288464637,67:0.0831620605):0.01617231142,(65:0.1087869368,66:0.0850958714):0.03945387087):0.2891774367):0.01780600165):0.02224177926,((23:0.1387109471,25:0.0760425443):0.06498786908,26:0.1619471443):0.2427695873):0.02774740062):0.09987033176,(27:0.7527379684,(43:0.2136342088,62:0.2912198167):0.04312152942):0.1405106612):0.06018691936,((17:0.1715310314,18:0.2115012633):0.1188979324,54:0.5554901443):0.1315089521):0.06824917878,(4:0.4275430982,5:0.3305194711):0.212588177):0.08305623489);
 boot_consense_logl: 0
 contree_rfdist: -1
 cpREV: -7602.257964 1 13.8092996
 cpREV+F: -7598.006182 20 14.16301788
 cpREV+F+G4: -7218.898442 21 17.31969509
 cpREV+F+I: -7470.308992 21 14.32077759
 cpREV+F+I+G4: -7211.46982 22 17.37646706
 cpREV+G4: -7226.60538 2 16.04369883
 cpREV+I: -7453.676797 2 13.8092996
 cpREV+I+G4: -7216.413456 3 15.39543299
 mtART: -7785.72896 1 18.47497429
 mtART+F: -7460.35536 20 15.58843128
 mtART+F+G4: -7125.912482 21 19.9609752
 mtART+F+I: -7345.433361 21 15.65422511
 mtART+F+I+G4: -7117.194451 22 19.99183609
 mtART+G4: -7380.384953 2 26.38217195
 mtART+I: -7666.251167 2 18.61744717
 mtART+I+G4: -7371.756251 3 25.90904677
 mtInv: -7702.727477 1 16.28111875
 mtInv+F: -7490.848402 20 14.29641766
 mtInv+F+G4: -7169.925945 21 17.77988707
 mtInv+F+I: -7379.485056 21 14.29641766
 mtInv+F+I+G4: -7163.149755 22 17.90835732
 mtInv+G4: -7350.723204 2 21.39561526
 mtInv+I: -7591.510557 2 16.28111875
 mtInv+I+G4: -7343.381905 3 20.99469703
 mtMAM: -8011.818027 1 19.86862827
 mtMAM+F: -7643.750821 20 17.39438581
 mtMAM+F+G4: -7267.308743 21 23.30119576
 mtMAM+F+I: -7546.462912 21 17.35240282
 mtMAM+F+I+G4: -7261.214187 22 23.25956439
 mtMAM+G4: -7592.521133 2 28.11369013
 mtMAM+I: -7910.654545 2 19.75371886
 mtMAM+I+G4: -7586.8504 3 27.82873329
 mtMet: -7728.809942 1 16.82582657
 mtMet+F: -7543.815187 20 15.00951044
 mtMet+F+G4: -7202.528454 21 19.54342834
 mtMet+F+I: -7440.860311 21 14.98854728
 mtMet+F+I+G4: -7198.197309 22 19.15560511
 mtMet+G4: -7362.852621 2 23.0428471
 mtMet+I: -7624.784829 2 16.81965692
 mtMet+I+G4: -7357.322957 3 22.28840428
 mtREV: -7815.664132 1 16.05661399
 mtREV+F: -7516.052619 20 14.46636089
 mtREV+F+G4: -7204.557407 21 18.9139955
 mtREV+F+I: -7407.533751 21 14.47225882
 mtREV+F+I+G4: -7196.472774 22 18.25280828
 mtREV+G4: -7493.568857 2 19.63740536
 mtREV+I: -7700.537159 2 16.15392173
 mtREV+I+G4: -7484.422199 3 19.39769842
 mtVer: -7968.205499 1 18.57790308
 mtVer+F: -7657.381256 20 16.1470095
 mtVer+F+G4: -7274.055815 21 21.86125088
 mtVer+F+I: -7558.933343 21 16.03263262
 mtVer+F+I+G4: -7270.959991 22 21.92362396
 mtVer+G4: -7558.933079 2 26.24267737
 mtVer+I: -7868.627258 2 18.44656205
 mtVer+I+G4: -7554.506168 3 26.09559781
 mtZOA: -7704.137538 1 16.96089035
 mtZOA+F: -7459.325157 20 15.09667184
 mtZOA+F+G4: -7125.363301 21 18.90907325
 mtZOA+F+I: -7344.219096 21 15.16578132
 mtZOA+F+I+G4: -7118.093758 22 19.1194705
 mtZOA+G4: -7323.516886 2 22.94703971
 mtZOA+I: -7592.654618 2 17.04139611
 mtZOA+I+G4: -7316.99043 3 22.42849425
 rtREV: -7656.831502 1 13.81684726
 rtREV+F: -7559.157063 20 14.450433
 rtREV+F+G4: -7205.684318 21 19.52811154
 rtREV+F+I: -7426.628387 21 14.6528275
 rtREV+F+I+G4: -7195.519399 22 19.3769261
 rtREV+G4: -7321.143519 2 16.73022302
 rtREV+I: -7526.976983 2 13.81803904
 rtREV+I+G4: -7312.391084 3 16.81498371
rpl2_mafft:
 Blosum62: -18383.39124 1 15.67989098
 Blosum62+F: -18140.25383 20 16.30727335
 Blosum62+F+G4: -17223.34545 21 19.3916304
 Blosum62+F+I: -17908.70142 21 16.5238978
 Blosum62+F+I+G4: -17218.37695 22 19.2596145
 Blosum62+G4: -17576.18266 2 16.78942111
 Blosum62+I: -18179.80814 2 15.73150449
 Blosum62+I+G4: -17570.64462 3 17.32486922
 DCMut: -18682.66813 1 16.0489725
 DCMut+F: -18346.70352 20 17.1998784
 DCMut+F+G4: -17254.80239 21 24.39738843
 DCMut+F+I: -18091.52833 21 17.52474999
 DCMut+F+I+G4: -17249.24034 22 23.7474946
 DCMut+G4: -17628.54507 2 22.28911134
 DCMut+I: -18428.65995 2 16.32373222
 DCMut+I+G4: -17621.7096 3 22.01177334
 Dayhoff: -18684.53306 1 16.06580803
 Dayhoff+F: -18348.46802 20 17.20750138
 Dayhoff+F+G4: -17254.22184 21 24.45501895
 Dayhoff+F+I: -18093.38468 21 17.52456293
 Dayhoff+F+I+G4: -17248.73216 22 23.7465748
 Dayhoff+G4: -17628.02806 2 22.34874684
 Dayhoff+I: -18430.67127 2 16.30582184
 Dayhoff+I+G4: -17621.21724 3 21.90390514
 FLU: -18584.98414 1 17.3379345
 FLU+F: -18456.73156 20 19.72623834
 FLU+F+G4: -17229.11206 21 26.20083079
 FLU+F+I: -18199.90445 21 20.11331127
 FLU+F+I+G4: -17223.79175 22 26.16856099
 FLU+G4: -17506.4518 2 21.58776616
 FLU+I: -18347.07542 2 17.58524649
 FLU+I+G4: -17501.0453 3 22.61168478
 HIVb: -18782.8181 1 16.57266503
 HIVb+F: -18606.85464 20 19.40957928
 HIVb+F+G4: -17365.91739 21 26.17583923
 HIVb+F+I: -18338.443 21 19.75362304
 HIVb+F+I+G4: -17362.3671 22 26.58229799
 HIVb+G4: -17716.31235 2 18.68756771
 HIVb+I: -18522.42406 2 16.79402141
 HIVb+I+G4: -17711.15696 3 20.08029479
 HIVw: -19269.43533 1 17.59461679
 HIVw+F: -19062.63621 20 19.83017152
 HIVw+F+G4: -17662.07608 21 27.31494315
 HIVw+F+I: -18698.75443 21 20.62912759
 HIVw+F+I+G4: -17649.26529 22 28.27714045
 HIVw+G4: -17971.06553 2 39.35001332
 HIVw+I: -18927.2816 2 18.18916137
 HIVw+I+G4: -17957.41369 3 35.12336341
 JTT: -18483.22956 1 16.37581452
 JTT+F: -18208.72442 20 17.32797627
 JTT+F+G4: -17091.57883 21 24.13830054
 JTT+F+I: -17947.56755 21 17.70844691
 JTT+F+I+G4: -17086.82647 22 23.49630324
 JTT+G4: -17477.22172 2 20.96822452
 JTT+I: -18229.22724 2 16.68171397
 JTT+I+G4: -17469.55911 3 20.69157841
 JTTDCMut: -18480.62378 1 16.36949772
 JTTDCMut+F: -18200.48331 20 17.36274539
 JTTDCMut+F+G4: -17084.94727 21 24.26588809
 JTTDCMut+F+I: -17943.3558 21 17.72446831
 JTTDCMut+F+I+G4: -17080.3383 22 23.59189046
 JTTDCMut+G4: -17477.2129 2 21.02048765
 JTTDCMut+I: -18231.03851 2 16.65390225
 JTTDCMut+I+G4: -17469.83875 3 20.62429954
 LG: -18401.85249 1 16.93595104
 LG+F: -18154.61951 20 17.70698212
 LG+F+G4: -17063.72724 21 24.36648777
 LG+F+I: -17929.44911 21 17.92044341
 LG+F+I+G4: -17060.88809 22 23.95657472
 LG+G4: -17442.73815 2 21.51732578
 LG+I: -18198.13171 2 16.99944813
 LG+I+G4: -17437.52751 3 21.52149653
 PMB: -18351.4629 1 15.34692424
 PMB+F: -18075.67507 20 16.15975795
 PMB+F+G4: -17200.24593 21 18.74365269
 PMB+F+I: -17843.5765 21 16.37150239
 PMB+F+I+G4: -17194.19495 22 18.73006836
 PMB+G4: -17578.98509 2 15.90288849
 PMB+I: -18144.9411 2 15.40807735
 PMB+I+G4: -17572.58367 3 16.54173393
 PhyloTree!newick: (0:1.4818969460,1:0.7782638065,((((((((2:0.6504169777,64:1.0052635444):0.09275450071,68:0.7246602176):0.04573438462,((((((3:0.1706455365,(9:0.4084799373,(15:0.1597745099,47:0.3200008752):0.137896668):0.03006874111):0.04038327624,(44:0.0010570477,45:0.0026891182):0.3869384264):0.03219976753,((12:0.5111038618,63:0.9878683340):0.3390139459,(19:0.1387389895,20:0.2024577218):0.158939079):0.09985137165):0.1610913852,((21:0.3379911954,(22:0.2403141952,30:0.2088325323):0.2094980537):0.1143016643,46:0.3178574368):0.0946932551):0.06210579758,(((((6:0.0214619482,7:0.0238941963):0.1243463078,((((10:0.0245886945,32:0.0154568295):0.005522808495,33:0.0149354998):0.1021753047,11:0.0876269376):0.03424855466,((31:0.0583992192,(38:0.0035260006,39:0.0063222953):0.07153752665):0.01410700494,(35:0.0306849177,(36:0.0133421212,37:0.0144709642):0.009217319748):0.07834250256):0.03758387795):0.06309554101):0.01995304397,(8:0.1086403489,(16:0.1104261965,((49:0.0335986627,(50:0.0160605902,51:0.0215107798):0.01819425704):0.03283623325,(52:0.0351070380,53:0.0237943166):0.03513170462):0.0276158885):0.0651486668):0.06838475079):0.04081984921,40:0.2127475468):0.1057351192,34:0.2295770485):0.3133363866):0.1022067146,14:0.7781501374):0.08040656735):0.03294822736,48:0.2835069942):0.05379896403,(((13:0.3425446391,24:0.2597539033):0.0600049017,(((28:0.0265980418,29:0.0232853148):0.2187554011,(41:0.3510089213,42:0.5620692550):0.06028155676):0.04255010683,(((55:0.0279392367,(((56:0.0001708551,57:0.0145383334):0.02233214097,(59:0.0135393070,61:0.0115936802):0.03111984773):0.006446698299,(58:0.0000016293,60:0.0000016293):0.02653926005):0.01192102337):0.07073785366,67:0.0935475672):0.01819195409,(65:0.1223725487,66:0.0957228779):0.04438097862):0.3252907088):0.02002966407):0.02501939377,((23:0.1560335510,25:0.0855389458):0.07310373283,26:0.1821715482):0.273087319):0.03121257222):0.112342413,(27:0.8467419531,(43:0.2403134366,62:0.3275881472):0.04850666437):0.158058017):0.06770322715,((17:0.1929522980,18:0.2379141222):0.1337462327,54:0.6248612789):0.1479321516):0.07677232364,(4:0.4809358550,5:0.3717956505):0.2391367718):0.09342852542);
 RateGamma!gamma_shape: 0.7712035445
 RateGammaInvar!gamma_shape: 0.8244491953
 RateGammaInvar!p_invar: 0.02664030071
 RateInvar!p_invar: 0.0847199067
 StopRule!curIteration: 0
 StopRule!start_real_time: 1617085270
 StopRule!time_vec: 
 VT: -18304.20193 1 15.75549185
 VT+F: -18061.67488 20 16.34444541
 VT+F+G4: -17118.17271 21 19.77060237
 VT+F+I: -17818.67801 21 16.62038654
 VT+F+I+G4: -17112.76754 22 19.5141057
 VT+G4: -17457.62677 2 17.66031356
 VT+I: -18074.16249 2 15.92855942
 VT+I+G4: -17450.18488 3 17.94390843
 WAG: -18326.90597 1 15.66105682
 WAG+F: -18022.13053 20 16.79637212
 WAG+F+G4: -17069.18134 21 21.0074535
 WAG+F+I: -17797.65043 21 16.98258566
 WAG+F+I+G4: -17064.5634 22 20.6979396
 WAG+G4: -17480.85278 2 17.99812525
 WAG+I: -18114.53983 2 15.75401261
 WAG+I+G4: -17474.23898 3 18.17115706
 best_model_AIC: cpREV+F+I+G4
 best_model_AICc: cpREV+F+I+G4
 best_model_BIC: cpREV+F+I+G4
 best_model_list_BIC: cpREV+F+I+G4 cpREV+F+G4 LG+F+G4 LG+F+I+G4 WAG+F+I+G4 WAG+F+G4 mtInv+F+G4 mtInv+F+I+G4 JTTDCMut+F+I+G4 JTTDCMut+F+G4 rtREV+F+G4 rtREV+F+I+G4 JTT+F+I+G4 JTT+F+G4 mtREV+F+G4 mtREV+F+I+G4 mtZOA+F+G4 mtZOA+F+I+G4 VT+F+I+G4 VT+F+G4 mtMet+F+G4 mtMet+F+I+G4 mtART+F+G4 mtART+F+I+G4 cpREV+I+G4 cpREV+G4 PMB+F+I+G4 PMB+F+G4 Blosum62+F+I+G4 Blosum62+F+G4 FLU+F+I+G4 FLU+F+G4 Dayhoff+F+I+G4 DCMut+F+I+G4 Dayhoff+F+G4 DCMut+F+G4 mtVer+F+G4 mtVer+F+I+G4 mtMAM+F+G4 mtMAM+F+I+G4 HIVb+F+I+G4 HIVb+F+G4 LG+I+G4 LG+G4 VT+I+G4 VT+G4 JTT+I+G4 JTTDCMut+I+G4 JTTDCMut+G4 WAG+I+G4 JTT+G4 WAG+G4 rtREV+I+G4 FLU+I+G4 rtREV+G4 FLU+G4 Blosum62+I+G4 PMB+I+G4 Blosum62+G4 PMB+G4 mtInv+G4 mtInv+I+G4 mtMet+G4 mtMet+I+G4 Dayhoff+I+G4 DCMut+I+G4 Dayhoff+G4 DCMut+G4 mtZOA+G4 mtZOA+I+G4 HIVw+F+I+G4 HIVb+I+G4 HIVb+G4 HIVw+F+G4 cpREV+F+I mtREV+G4 mtREV+I+G4 mtART+G4 mtART+I+G4 cpREV+I WAG+F+I VT+F+I PMB+F+I mtVer+G4 mtVer+I+G4 HIVw+I+G4 cpREV+F Blosum62+F+I rtREV+F+I HIVw+G4 mtREV+F+I mtInv+F+I LG+F+I cpREV JTTDCMut+F+I JTT+F+I mtMAM+G4 mtMAM+I+G4 VT+I WAG+F mtMet+F+I WAG+I VT+F mtZOA+F+I PMB+F mtREV+F PMB+I DCMut+F+I Dayhoff+F+I rtREV+F Blosum62+I Blosum62+F mtInv+F LG+I LG+F mtART+F+I JTT+I JTTDCMut+I JTTDCMut+F rtREV+I FLU+F+I JTT+F VT mtZOA+F mtMet+F WAG FLU+I PMB mtART+F Blosum62 HIVb+F+I LG DCMut+F Dayhoff+F DCMut+I Dayhoff+I rtREV mtVer+F+I JTTDCMut JTT mtInv+I mtMAM+F+I FLU+F HIVb+I FLU mtMet+I mtREV+I HIVb+F mtMAM+F mtVer+F mtInv DCMut Dayhoff mtREV HIVw+F+I mtMet mtZOA+I HIVb mtART+I mtZOA HIVw+I mtART HIVw+F mtVer+I HIVw mtVer mtMAM+I mtMAM
 best_score_AIC: 34025.78594
 best_score_AICc: 34028.56616
 best_score_BIC: 34112.87128
 best_tree_AIC: (0:1.4823756271,1:0.7785152010,((((((((2:0.6506270750,64:1.0055882643):0.09278446233,68:0.7248942971):0.04574915764,((((((3:0.1707006584,(9:0.4086118847,(15:0.1598261204,47:0.3201042423):0.1379412119):0.03007845392):0.0403963209,(44:0.0010573895,45:0.0026899873):0.3870634148):0.03221016871,((12:0.5112689584,63:0.9881874347):0.339123454,(19:0.1387838049,20:0.2025231196):0.1589904194):0.09988362574):0.1611434211,((21:0.3381003734,(22:0.2403918213,30:0.2088999895):0.2095657257):0.1143385862,46:0.3179601114):0.09472384319):0.06212585902,(((((6:0.0214688813,7:0.0239019141):0.1243864737,((((10:0.0245966373,32:0.0154618221):0.005524592473,33:0.0149403244):0.1022083094,11:0.0876552427):0.03425961765,((31:0.0584180831,(38:0.0035271398,39:0.0063243375):0.07156063462):0.01411156175,(35:0.0306948292,(36:0.0133464309,37:0.0144756392):0.009220297121):0.07836780872):0.0375960183):0.06311592212):0.01995948915,(8:0.1086754420,(16:0.1104618662,((49:0.0336095158,(50:0.0160657781,51:0.0215177286):0.01820013408):0.03284683995,(52:0.0351183786,53:0.0238020023):0.03514305283):0.02762480894):0.06516971114):0.06840684041):0.04083303483,40:0.2128162684):0.1057692738,34:0.2296512069):0.3134376003):0.1022397293,14:0.7784014951):0.08043254016):0.03295887026,48:0.2835985728):0.05381634214,(((13:0.3426552877,24:0.2598378088):0.06002428441,(((28:0.0266066339,29:0.0232928366):0.2188260638,(41:0.3511223035,42:0.5622508137):0.06030102891):0.04256385135,(((55:0.0279482616,(((56:0.0001709104,57:0.0145430300):0.02233935474,(59:0.0135436806,61:0.0115974256):0.03112990007):0.006448780707,(58:0.0000016304,60:0.0000016304):0.02654783279):0.01192487412):0.07076070343,67:0.0935777846):0.01819783051,(65:0.1224120773,66:0.0957537979):0.04439531455):0.3253957843):0.02003613401):0.02502747549,((23:0.1560839529,25:0.0855665765):0.07312734672,26:0.1822303935):0.2731755317):0.0312226545):0.1123787017,(27:0.8470154673,(43:0.2403910618,62:0.3276939647):0.04852233302):0.1581090736):0.06772509659,((17:0.1930146253,18:0.2379909730):0.1337894353,54:0.6250631211):0.1479799367):0.07679712266,(4:0.4810912065,5:0.3719157476):0.2392140177):0.09345870496);
 best_tree_AICc: (0:1.4823756271,1:0.7785152010,((((((((2:0.6506270750,64:1.0055882643):0.09278446233,68:0.7248942971):0.04574915764,((((((3:0.1707006584,(9:0.4086118847,(15:0.1598261204,47:0.3201042423):0.1379412119):0.03007845392):0.0403963209,(44:0.0010573895,45:0.0026899873):0.3870634148):0.03221016871,((12:0.5112689584,63:0.9881874347):0.339123454,(19:0.1387838049,20:0.2025231196):0.1589904194):0.09988362574):0.1611434211,((21:0.3381003734,(22:0.2403918213,30:0.2088999895):0.2095657257):0.1143385862,46:0.3179601114):0.09472384319):0.06212585902,(((((6:0.0214688813,7:0.0239019141):0.1243864737,((((10:0.0245966373,32:0.0154618221):0.005524592473,33:0.0149403244):0.1022083094,11:0.0876552427):0.03425961765,((31:0.0584180831,(38:0.0035271398,39:0.0063243375):0.07156063462):0.01411156175,(35:0.0306948292,(36:0.0133464309,37:0.0144756392):0.009220297121):0.07836780872):0.0375960183):0.06311592212):0.01995948915,(8:0.1086754420,(16:0.1104618662,((49:0.0336095158,(50:0.0160657781,51:0.0215177286):0.01820013408):0.03284683995,(52:0.0351183786,53:0.0238020023):0.03514305283):0.02762480894):0.06516971114):0.06840684041):0.04083303483,40:0.2128162684):0.1057692738,34:0.2296512069):0.3134376003):0.1022397293,14:0.7784014951):0.08043254016):0.03295887026,48:0.2835985728):0.05381634214,(((13:0.3426552877,24:0.2598378088):0.06002428441,(((28:0.0266066339,29:0.0232928366):0.2188260638,(41:0.3511223035,42:0.5622508137):0.06030102891):0.04256385135,(((55:0.0279482616,(((56:0.0001709104,57:0.0145430300):0.02233935474,(59:0.0135436806,61:0.0115974256):0.03112990007):0.006448780707,(58:0.0000016304,60:0.0000016304):0.02654783279):0.01192487412):0.07076070343,67:0.0935777846):0.01819783051,(65:0.1224120773,66:0.0957537979):0.04439531455):0.3253957843):0.02003613401):0.02502747549,((23:0.1560839529,25:0.0855665765):0.07312734672,26:0.1822303935):0.2731755317):0.0312226545):0.1123787017,(27:0.8470154673,(43:0.2403910618,62:0.3276939647):0.04852233302):0.1581090736):0.06772509659,((17:0.1930146253,18:0.2379909730):0.1337894353,54:0.6250631211):0.1479799367):0.07679712266,(4:0.4810912065,5:0.3719157476):0.2392140177):0.09345870496);
 best_tree_BIC: (0:1.4823756271,1:0.7785152010,((((((((2:0.6506270750,64:1.0055882643):0.09278446233,68:0.7248942971):0.04574915764,((((((3:0.1707006584,(9:0.4086118847,(15:0.1598261204,47:0.3201042423):0.1379412119):0.03007845392):0.0403963209,(44:0.0010573895,45:0.0026899873):0.3870634148):0.03221016871,((12:0.5112689584,63:0.9881874347):0.339123454,(19:0.1387838049,20:0.2025231196):0.1589904194):0.09988362574):0.1611434211,((21:0.3381003734,(22:0.2403918213,30:0.2088999895):0.2095657257):0.1143385862,46:0.3179601114):0.09472384319):0.06212585902,(((((6:0.0214688813,7:0.0239019141):0.1243864737,((((10:0.0245966373,32:0.0154618221):0.005524592473,33:0.0149403244):0.1022083094,11:0.0876552427):0.03425961765,((31:0.0584180831,(38:0.0035271398,39:0.0063243375):0.07156063462):0.01411156175,(35:0.0306948292,(36:0.0133464309,37:0.0144756392):0.009220297121):0.07836780872):0.0375960183):0.06311592212):0.01995948915,(8:0.1086754420,(16:0.1104618662,((49:0.0336095158,(50:0.0160657781,51:0.0215177286):0.01820013408):0.03284683995,(52:0.0351183786,53:0.0238020023):0.03514305283):0.02762480894):0.06516971114):0.06840684041):0.04083303483,40:0.2128162684):0.1057692738,34:0.2296512069):0.3134376003):0.1022397293,14:0.7784014951):0.08043254016):0.03295887026,48:0.2835985728):0.05381634214,(((13:0.3426552877,24:0.2598378088):0.06002428441,(((28:0.0266066339,29:0.0232928366):0.2188260638,(41:0.3511223035,42:0.5622508137):0.06030102891):0.04256385135,(((55:0.0279482616,(((56:0.0001709104,57:0.0145430300):0.02233935474,(59:0.0135436806,61:0.0115974256):0.03112990007):0.006448780707,(58:0.0000016304,60:0.0000016304):0.02654783279):0.01192487412):0.07076070343,67:0.0935777846):0.01819783051,(65:0.1224120773,66:0.0957537979):0.04439531455):0.3253957843):0.02003613401):0.02502747549,((23:0.1560839529,25:0.0855665765):0.07312734672,26:0.1822303935):0.2731755317):0.0312226545):0.1123787017,(27:0.8470154673,(43:0.2403910618,62:0.3276939647):0.04852233302):0.1581090736):0.06772509659,((17:0.1930146253,18:0.2379909730):0.1337894353,54:0.6250631211):0.1479799367):0.07679712266,(4:0.4810912065,5:0.3719157476):0.2392140177):0.09345870496);
 boot_consense_logl: 0
 contree_rfdist: -1
 cpREV: -17997.35615 1 14.74831744
 cpREV+F: -17908.42144 20 17.0388422
 cpREV+F+G4: -16995.86217 21 22.94701309
 cpREV+F+I: -17702.66505 21 17.17109551
 cpREV+F+I+G4: -16990.89297 22 22.4957357
 cpREV+G4: -17246.60725 2 20.08856933
 cpREV+I: -17829.11328 2 14.67169357
 cpREV+I+G4: -17240.28856 3 19.7705243
 mtART: -19047.34107 1 24.24727482
 mtART+F: -18310.68519 20 19.63414087
 mtART+F+G4: -17145.94649 21 28.6031127
 mtART+F+I: -18152.61713 21 19.49663327
 mtART+F+I+G4: -17145.50853 22 28.49889128
 mtART+G4: -17802.85949 2 31.47103797
 mtART+I: -18923.47654 2 23.87730793
 mtART+I+G4: -17803.20747 3 31.37891149
 mtInv: -18677.23873 1 20.66579898
 mtInv+F: -18142.26096 20 17.56908551
 mtInv+F+G4: -17080.81928 21 22.48667834
 mtInv+F+I: -17921.79601 21 17.738842
 mtInv+F+I+G4: -17078.72599 22 22.48847147
 mtInv+G4: -17582.48503 2 26.31894273
 mtInv+I: -18489.5585 2 20.67905778
 mtInv+I+G4: -17581.40579 3 26.15856576
 mtMAM: -19468.83916 1 25.17542521
 mtMAM+F: -18608.2098 20 21.34642294
 mtMAM+F+G4: -17291.89145 21 31.32711265
 mtMAM+F+I: -18447.29308 21 21.25016141
 mtMAM+F+I+G4: -17291.53646 22 31.3281334
 mtMAM+G4: -18022.94919 2 33.82722503
 mtMAM+I: -19357.84699 2 24.71322464
 mtMAM+I+G4: -18023.19403 3 33.75751238
 mtMet: -18775.92485 1 21.47475837
 mtMet+F: -18268.35853 20 18.30519678
 mtMet+F+G4: -17131.01856 21 24.64619147
 mtMet+F+I: -18054.63222 21 18.45482991
 mtMet+F+I+G4: -17129.29561 22 24.5123956
 mtMet+G4: -17584.68486 2 27.65102387
 mtMet+I: -18601.08937 2 21.43536226
 mtMet+I+G4: -17584.60193 3 27.49598803
 mtREV: -18734.36133 1 19.58003724
 mtREV+F: -18083.85695 20 17.96260533
 mtREV+F+G4: -17096.05653 21 23.62385042
 mtREV+F+I: -17921.27543 21 17.86712562
 mtREV+F+I+G4: -17094.35678 22 23.53789673
 mtREV+G4: -17767.21323 2 22.49536074
 mtREV+I: -18619.45199 2 19.19383901
 mtREV+I+G4: -17767.2335 3 22.45539027
 mtVer: -19348.22453 1 23.43371141
 mtVer+F: -18610.52348 20 19.87343465
 mtVer+F+G4: -17288.43125 21 29.52948524
 mtVer+F+I: -18375.17529 21 20.14735729
 mtVer+F+I+G4: -17286.41873 22 29.25821645
 mtVer+G4: -17946.17954 2 33.76996009
 mtVer+I: -19172.07738 2 23.37631507
 mtVer+I+G4: -17945.88741 3 33.44137208
 mtZOA: -18927.42289 1 21.85390011
 mtZOA+F: -18253.05181 20 18.80878608
 mtZOA+F+G4: -17105.31141 21 26.58128003
 mtZOA+F+I: -18067.17736 21 18.85746285
 mtZOA+F+I+G4: -17104.68202 22 26.48385696
 mtZOA+G4: -17705.64752 2 28.13986598
 mtZOA+I: -18779.22425 2 21.67945674
 mtZOA+I+G4: -17705.72761 3 28.07753568
 rtREV: -18434.39807 1 16.52907802
 rtREV+F: -18119.88458 20 17.60569162
 rtREV+F+G4: -17085.06681 21 22.95914864
 rtREV+F+I: -17912.48061 21 17.71785316
 rtREV+F+I+G4: -17082.76601 22 22.63485557
 rtREV+G4: -17504.50763 2 20.96764485
 rtREV+I: -18254.78032 2 16.48406445
 rtREV+I+G4: -17500.48236 3 20.86476493
rpl5_mafft:
 Blosum62: -16209.48395 1 25.23321097
 Blosum62+F: -15713.58068 20 28.11270411
 Blosum62+F+G4: -15242.648 21 38.04822284
 Blosum62+F+I: -15703.28263 21 28.11270411
 Blosum62+F+I+G4: -15241.64055 22 38.25399388
 Blosum62+G4: -15817.7236 2 29.72959505
 Blosum62+I: -16202.91549 2 25.19623389
 Blosum62+I+G4: -15817.72487 3 29.74957142
 DCMut: -16263.46994 1 27.87710927
 DCMut+F: -15636.62615 20 30.05363298
 DCMut+F+G4: -15172.76956 21 40.92350248
 DCMut+F+I: -15625.54609 21 30.05363298
 DCMut+F+I+G4: -15171.58425 22 41.69347612
 DCMut+G4: -15865.46226 2 38.49853535
 DCMut+I: -16257.88252 2 27.81378434
 DCMut+I+G4: -15865.46461 3 38.41967022
 Dayhoff: -16264.00397 1 27.91316238
 Dayhoff+F: -15635.92604 20 30.10216165
 Dayhoff+F+G4: -15171.44897 21 41.07389375
 Dayhoff+F+I: -15624.8026 21 30.10216165
 Dayhoff+F+I+G4: -15170.24404 22 41.81557985
 Dayhoff+G4: -15864.89733 2 38.61530243
 Dayhoff+I: -16258.39201 2 27.88077365
 Dayhoff+I+G4: -15864.9151 3 38.54727285
 FLU: -16157.51772 1 30.68169485
 FLU+F: -15713.80632 20 34.90796863
 FLU+F+G4: -15105.29855 21 43.65907928
 FLU+F+I: -15697.78111 21 34.87306066
 FLU+F+I+G4: -15103.18018 22 43.90132646
 FLU+G4: -15623.56407 2 41.98611107
 FLU+I: -16147.64138 2 30.63843989
 FLU+I+G4: -15622.91133 3 42.19814695
 HIVb: -16198.59535 1 27.83591394
 HIVb+F: -15692.66198 20 34.19215921
 HIVb+F+G4: -15118.85179 21 41.81692618
 HIVb+F+I: -15684.96562 21 34.15796705
 HIVb+F+I+G4: -15118.89223 22 41.80964651
 HIVb+G4: -15737.92899 2 35.38573328
 HIVb+I: -16193.6654 2 27.76363024
 HIVb+I+G4: -15737.98159 3 35.35916976
 HIVw: -16408.65768 1 32.12855262
 HIVw+F: -15816.42685 20 34.56552365
 HIVw+F+G4: -15270.44187 21 46.37812071
 HIVw+F+I: -15805.47695 21 34.53095812
 HIVw+F+I+G4: -15269.97047 22 46.5313229
 HIVw+G4: -15864.29646 2 46.63090307
 HIVw+I: -16401.73949 2 32.09674166
 HIVw+I+G4: -15864.29114 3 46.61070807
 JTT: -16026.8834 1 28.49115946
 JTT+F: -15421.56652 20 30.41546333
 JTT+F+G4: -14945.09802 21 38.75039072
 JTT+F+I: -15412.11824 21 30.38504787
 JTT+F+I+G4: -14944.59769 22 38.90467853
 JTT+G4: -15636.64731 2 35.24598368
 JTT+I: -16021.97924 2 28.42532481
 JTT+I+G4: -15636.70754 3 35.21866724
 JTTDCMut: -16033.79085 1 28.43416978
 JTTDCMut+F: -15423.07801 20 30.47600104
 JTTDCMut+F+G4: -14945.37636 21 38.87945126
 JTTDCMut+F+I: -15413.71709 21 30.44552503
 JTTDCMut+F+I+G4: -14944.90901 22 39.08304525
 JTTDCMut+G4: -15643.14785 2 34.99641173
 JTTDCMut+I: -16029.08444 2 28.37750658
 JTTDCMut+I+G4: -15643.19424 3 34.98600875
 LG: -16058.1114 1 28.46573828
 LG+F: -15547.66055 20 31.88645599
 LG+F+G4: -14995.37936 21 43.53319862
 LG+F+I: -15534.94275 21 31.85456953
 LG+F+I+G4: -14993.87455 22 43.83225933
 LG+G4: -15612.59511 2 34.4680587
 LG+I: -16050.39605 2 28.40921973
 LG+I+G4: -15612.61233 3 34.45210357
 PMB: -16192.87876 1 24.10644418
 PMB+F: -15710.05986 20 27.75553255
 PMB+F+G4: -15249.70994 21 34.50487053
 PMB+F+I: -15700.83558 21 27.72777702
 PMB+F+I+G4: -15249.44804 22 34.94165708
 PMB+G4: -15821.53104 2 27.22131544
 PMB+I: -16187.15161 2 24.05775896
 PMB+I+G4: -15821.61058 3 27.19911378
 PhyloTree!newick: (0:2.8235960207,1:1.4828983864,((((((((2:1.2392999362,63:1.9154220903):0.1767337731,67:1.3807624842):0.08714197478,((((((3:0.3251468061,(8:0.7783148017,(14:0.3044332276,46:0.6097274189):0.2627473428):0.05729276789):0.07694601083,(43:0.0020140915,44:0.0051238273):0.7372697569):0.06135321071,((11:0.9738537055,62:1.8822773775):0.6459547884,(18:0.2643522943,19:0.3857615198):0.3028414032):0.1902561022):0.3069423931,((20:0.6440060488,(21:0.4578929779,29:0.3979080400):0.3991761184):0.2177895879,45:0.6056433256):0.1804278632):0.11833595,(((((5:0.0408934469,6:0.0455278327):0.2369285798,((((9:0.0468511257,31:0.0294513336):0.01052312046,32:0.0284579976):0.1946841073,10:0.1669637507):0.06525695535,((30:0.1112734609,(37:0.0067184166,38:0.0120464574):0.1363071009):0.02687938804,(34:0.0584668254,(35:0.0254219837,36:0.0275728749):0.01756261622):0.1492732529):0.07161205672):0.1202218001):0.03801838963,(7:0.2070025564,(15:0.2104052977,((48:0.0640186559,(49:0.0306017368,50:0.0409864901):0.03466720937):0.06256592798,(51:0.0668927034,52:0.0453375221):0.06693970302):0.05261911976):0.1241338116):0.1302998236):0.07777785374,39:0.4053676798):0.2014669523,33:0.4374344954):0.5970289476):0.1947439559,13:1.4826818002):0.1532061082):0.06277932073,47:0.5401922345):0.1025081678,(((12:0.6526821469,23:0.4949332609):0.1143329177,(((27:0.0506797232,28:0.0443676754):0.4168150049,(40:0.6688099296,41:1.0709628066):0.1148600542):0.08107467442,(((54:0.0532352240,(((55:0.0003255456,56:0.0277012392):0.04255150451,(58:0.0257977020,60:0.0220905178):0.05929553907):0.01228349362,(57:0.0000031060,59:0.0000031060):0.05056771962):0.02271423418):0.1347834087,66:0.1782448768):0.03466282148,(64:0.2331677939,65:0.1823896985):0.08456320492):0.6198066307):0.03816438093):0.04767177688,((22:0.2973052308,24:0.1629853059):0.1392913383,25:0.3471083878):0.5203386591):0.05947221567):0.214056444,(26:1.6133761637,(42:0.4578915305,61:0.6241841532):0.09242425723):0.301162636):0.1290012531,((16:0.3676499519,17:0.4533198954):0.2548391316,53:1.1906062876):0.2818688814):0.1462814461,4:1.1640663420):0.1780180565);
 RateGamma!gamma_shape: 1.397631874
 RateGammaInvar!gamma_shape: 1.435062121
 RateGammaInvar!p_invar: 0.004453609624
 RateInvar!p_invar: 0.005308713269
 StopRule!curIteration: 0
 StopRule!start_real_time: 1617085270
 StopRule!time_vec: 
 VT: -16027.70106 1 26.06461447
 VT+F: -15540.05615 20 28.1472517
 VT+F+G4: -15095.8665 21 35.95470643
 VT+F+I: -15531.62883 21 28.11910444
 VT+F+I+G4: -15095.67278 22 36.15180181
 VT+G4: -15659.85152 2 31.64183514
 VT+I: -16022.86395 2 26.01108623
 VT+I+G4: -15659.91669 3 31.63144237
 WAG: -16093.03892 1 25.56803395
 WAG+F: -15536.11528 20 29.18038005
 WAG+F+G4: -15083.78354 21 38.18228641
 WAG+F+I: -15526.23813 21 29.18038006
 WAG+F+I+G4: -15083.34476 22 38.82519538
 WAG+G4: -15727.98419 2 32.61707708
 WAG+I: -16087.89583 2 25.52389677
 WAG+I+G4: -15728.04679 3 32.55956737
 best_model_AIC: JTT+F+G4
 best_model_AICc: JTT+F+G4
 best_model_BIC: JTT+F+G4
 best_model_list_BIC: JTT+F+G4 JTTDCMut+F+G4 JTT+F+I+G4 JTTDCMut+F+I+G4 LG+F+G4 LG+F+I+G4 mtMet+F+G4 mtMet+F+I+G4 mtInv+F+G4 mtInv+F+I+G4 mtZOA+F+G4 mtZOA+F+I+G4 WAG+F+G4 WAG+F+I+G4 mtVer+F+G4 mtVer+F+I+G4 VT+F+G4 VT+F+I+G4 FLU+F+G4 FLU+F+I+G4 cpREV+F+G4 HIVb+F+G4 cpREV+F+I+G4 HIVb+F+I+G4 rtREV+F+G4 rtREV+F+I+G4 mtREV+F+G4 mtREV+F+I+G4 Dayhoff+F+G4 DCMut+F+G4 Dayhoff+F+I+G4 DCMut+F+I+G4 mtMAM+F+G4 mtMAM+F+I+G4 mtART+F+G4 mtART+F+I+G4 Blosum62+F+G4 Blosum62+F+I+G4 PMB+F+G4 PMB+F+I+G4 HIVw+F+G4 HIVw+F+I+G4 mtMet+G4 mtMet+I+G4 JTT+F+I JTTDCMut+F+I JTT+F JTTDCMut+F mtInv+G4 mtInv+I+G4 cpREV+G4 cpREV+I+G4 mtInv+F+I mtInv+F WAG+F+I VT+F+I WAG+F LG+F+I VT+F mtMet+F+I LG+F cpREV+F cpREV+F+I mtMet+F LG+G4 LG+I+G4 FLU+G4 FLU+I+G4 JTT+G4 JTT+I+G4 JTTDCMut+G4 JTTDCMut+I+G4 mtVer+G4 mtVer+I+G4 VT+G4 VT+I+G4 mtZOA+G4 mtZOA+I+G4 Dayhoff+F+I DCMut+F+I mtREV+G4 mtREV+I+G4 Dayhoff+F DCMut+F mtREV+F+I mtZOA+F+I mtREV+F mtZOA+F rtREV+F+I rtREV+F WAG+G4 WAG+I+G4 HIVb+F+I HIVb+G4 HIVb+I+G4 HIVb+F mtART+G4 mtART+I+G4 mtMAM+I+G4 FLU+F+I mtMAM+G4 PMB+F+I Blosum62+F+I mtVer+F+I PMB+F Blosum62+F FLU+F mtVer+F rtREV+G4 rtREV+I+G4 Blosum62+G4 Blosum62+I+G4 PMB+G4 PMB+I+G4 HIVw+F+I HIVw+G4 Dayhoff+G4 HIVw+F DCMut+G4 HIVw+I+G4 Dayhoff+I+G4 DCMut+I+G4 mtMAM+F+I mtMAM+F cpREV mtART+F+I cpREV+I mtART+F JTT+I VT+I JTT VT JTTDCMut+I JTTDCMut mtMet+I mtMet LG+I LG mtInv+I mtInv WAG+I WAG mtREV+I FLU+I mtREV FLU PMB+I PMB HIVb+I HIVb Blosum62+I rtREV+I Blosum62 rtREV DCMut+I Dayhoff+I mtZOA+I DCMut Dayhoff mtZOA mtVer+I mtVer HIVw+I HIVw mtART+I mtART mtMAM+I mtMAM
 best_score_AIC: 29932.19603
 best_score_AICc: 29936.83925
 best_score_BIC: 30003.55745
 best_tree_AIC: (0:2.6092919536,1:1.3703500065,((((((((2:1.1452400864,63:1.7700462146):0.1633201104,67:1.2759659714):0.08052811094,((((((3:0.3004689541,(8:0.7192426017,(14:0.2813274869,46:0.5634505913):0.2428054589):0.05294438628):0.07110599586,(43:0.0018612271,44:0.0047349415):0.6813127763):0.05669665131,((11:0.8999405786,62:1.7394171052):0.5969283922,(18:0.2442885993,19:0.3564831590):0.2798564779):0.1758161267):0.2836462127,((20:0.5951275562,(21:0.4231400144,29:0.3677077882):0.3688796223):0.2012598883,45:0.5596764715):0.1667338275):0.1093545395,(((((5:0.0377897338,6:0.0420723813):0.2189462774,((((9:0.0432952391,31:0.0272160490):0.00972444123,32:0.0262981045):0.1799080572,10:0.1542916083):0.06030411126,((30:0.1028280765,(37:0.0062085058,38:0.0111321605):0.1259617231):0.02483930788,(34:0.0540293360,(35:0.0234925170,36:0.0254801606):0.01622965637):0.1379437766):0.06617687592):0.1110972581):0.03513288639,(7:0.1912915666,(15:0.1944360477,((48:0.0591597960,(49:0.0282791388,50:0.0378757148):0.03203605254):0.05781732627,(51:0.0618157103,52:0.0418965150):0.06185914239):0.04862545659):0.1147123574):0.120410384):0.07187470387,39:0.3746012598):0.1861761011,33:0.4042342814):0.5517159033):0.1799633634,13:1.3701498593):0.141578137):0.05801452305,47:0.4991929581):0.09472804742,(((12:0.6031451601,23:0.4573690313):0.1056553272,(((27:0.0468332555,28:0.0410002766):0.3851797598,(40:0.6180488833,41:0.9896793352):0.1061424558):0.07492130391,(((54:0.0491948006,(((55:0.0003008377,56:0.0255987828):0.03932194887,(58:0.0238397187,60:0.0204139013):0.05479515197):0.01135120635,(57:0.0000028707,59:0.0000028707):0.04672975275):0.02099027908):0.1245536764,66:0.1647165246):0.03203199765,(64:0.2154709257,65:0.1685467643):0.07814506332):0.5727648152):0.03526779736):0.04405360504,((22:0.2747404873,24:0.1506151181):0.1287194646,25:0.3207637057):0.4808462204):0.05495841924):0.1978100807,(26:1.4909248391,(42:0.4231386774,61:0.5768100942):0.08540948111):0.2783051248):0.1192103718,((16:0.3397462150,17:0.4189140181):0.2354974618,53:1.1002421676):0.2604757191):0.13517904,4:1.0757165392):0.1645069188);
 best_tree_AICc: (0:2.6092919536,1:1.3703500065,((((((((2:1.1452400864,63:1.7700462146):0.1633201104,67:1.2759659714):0.08052811094,((((((3:0.3004689541,(8:0.7192426017,(14:0.2813274869,46:0.5634505913):0.2428054589):0.05294438628):0.07110599586,(43:0.0018612271,44:0.0047349415):0.6813127763):0.05669665131,((11:0.8999405786,62:1.7394171052):0.5969283922,(18:0.2442885993,19:0.3564831590):0.2798564779):0.1758161267):0.2836462127,((20:0.5951275562,(21:0.4231400144,29:0.3677077882):0.3688796223):0.2012598883,45:0.5596764715):0.1667338275):0.1093545395,(((((5:0.0377897338,6:0.0420723813):0.2189462774,((((9:0.0432952391,31:0.0272160490):0.00972444123,32:0.0262981045):0.1799080572,10:0.1542916083):0.06030411126,((30:0.1028280765,(37:0.0062085058,38:0.0111321605):0.1259617231):0.02483930788,(34:0.0540293360,(35:0.0234925170,36:0.0254801606):0.01622965637):0.1379437766):0.06617687592):0.1110972581):0.03513288639,(7:0.1912915666,(15:0.1944360477,((48:0.0591597960,(49:0.0282791388,50:0.0378757148):0.03203605254):0.05781732627,(51:0.0618157103,52:0.0418965150):0.06185914239):0.04862545659):0.1147123574):0.120410384):0.07187470387,39:0.3746012598):0.1861761011,33:0.4042342814):0.5517159033):0.1799633634,13:1.3701498593):0.141578137):0.05801452305,47:0.4991929581):0.09472804742,(((12:0.6031451601,23:0.4573690313):0.1056553272,(((27:0.0468332555,28:0.0410002766):0.3851797598,(40:0.6180488833,41:0.9896793352):0.1061424558):0.07492130391,(((54:0.0491948006,(((55:0.0003008377,56:0.0255987828):0.03932194887,(58:0.0238397187,60:0.0204139013):0.05479515197):0.01135120635,(57:0.0000028707,59:0.0000028707):0.04672975275):0.02099027908):0.1245536764,66:0.1647165246):0.03203199765,(64:0.2154709257,65:0.1685467643):0.07814506332):0.5727648152):0.03526779736):0.04405360504,((22:0.2747404873,24:0.1506151181):0.1287194646,25:0.3207637057):0.4808462204):0.05495841924):0.1978100807,(26:1.4909248391,(42:0.4231386774,61:0.5768100942):0.08540948111):0.2783051248):0.1192103718,((16:0.3397462150,17:0.4189140181):0.2354974618,53:1.1002421676):0.2604757191):0.13517904,4:1.0757165392):0.1645069188);
 best_tree_BIC: (0:2.6092919536,1:1.3703500065,((((((((2:1.1452400864,63:1.7700462146):0.1633201104,67:1.2759659714):0.08052811094,((((((3:0.3004689541,(8:0.7192426017,(14:0.2813274869,46:0.5634505913):0.2428054589):0.05294438628):0.07110599586,(43:0.0018612271,44:0.0047349415):0.6813127763):0.05669665131,((11:0.8999405786,62:1.7394171052):0.5969283922,(18:0.2442885993,19:0.3564831590):0.2798564779):0.1758161267):0.2836462127,((20:0.5951275562,(21:0.4231400144,29:0.3677077882):0.3688796223):0.2012598883,45:0.5596764715):0.1667338275):0.1093545395,(((((5:0.0377897338,6:0.0420723813):0.2189462774,((((9:0.0432952391,31:0.0272160490):0.00972444123,32:0.0262981045):0.1799080572,10:0.1542916083):0.06030411126,((30:0.1028280765,(37:0.0062085058,38:0.0111321605):0.1259617231):0.02483930788,(34:0.0540293360,(35:0.0234925170,36:0.0254801606):0.01622965637):0.1379437766):0.06617687592):0.1110972581):0.03513288639,(7:0.1912915666,(15:0.1944360477,((48:0.0591597960,(49:0.0282791388,50:0.0378757148):0.03203605254):0.05781732627,(51:0.0618157103,52:0.0418965150):0.06185914239):0.04862545659):0.1147123574):0.120410384):0.07187470387,39:0.3746012598):0.1861761011,33:0.4042342814):0.5517159033):0.1799633634,13:1.3701498593):0.141578137):0.05801452305,47:0.4991929581):0.09472804742,(((12:0.6031451601,23:0.4573690313):0.1056553272,(((27:0.0468332555,28:0.0410002766):0.3851797598,(40:0.6180488833,41:0.9896793352):0.1061424558):0.07492130391,(((54:0.0491948006,(((55:0.0003008377,56:0.0255987828):0.03932194887,(58:0.0238397187,60:0.0204139013):0.05479515197):0.01135120635,(57:0.0000028707,59:0.0000028707):0.04672975275):0.02099027908):0.1245536764,66:0.1647165246):0.03203199765,(64:0.2154709257,65:0.1685467643):0.07814506332):0.5727648152):0.03526779736):0.04405360504,((22:0.2747404873,24:0.1506151181):0.1287194646,25:0.3207637057):0.4808462204):0.05495841924):0.1978100807,(26:1.4909248391,(42:0.4231386774,61:0.5768100942):0.08540948111):0.2783051248):0.1192103718,((16:0.3397462150,17:0.4189140181):0.2354974618,53:1.1002421676):0.2604757191):0.13517904,4:1.0757165392):0.1645069188);
 boot_consense_logl: 0
 contree_rfdist: -1
 cpREV: -15904.68336 1 23.28338815
 cpREV+F: -15551.61252 20 29.29862128
 cpREV+F+G4: -15116.53888 21 39.79631705
 cpREV+F+I: -15549.31378 21 29.24005333
 cpREV+F+I+G4: -15116.53995 22 39.79608507
 cpREV+G4: -15524.33727 2 30.76861198
 cpREV+I: -15904.01658 2 23.23660876
 cpREV+I+G4: -15524.34652 3 30.72593545
 mtART: -16422.64529 1 36.90221835
 mtART+F: -15867.96909 20 34.04508065
 mtART+F+G4: -15212.04757 21 46.88998056
 mtART+F+I: -15851.89245 21 34.04508065
 mtART+F+I+G4: -15210.38811 22 46.94359039
 mtART+G4: -15743.38453 2 47.24866036
 mtART+I: -16412.60968 2 36.79027413
 mtART+I+G4: -15741.62858 3 47.46143147
 mtInv: -16088.03472 1 33.3689726
 mtInv+F: -15526.77109 20 30.62901279
 mtInv+F+G4: -15019.17855 21 41.82375212
 mtInv+F+I: -15515.09194 21 30.62901279
 mtInv+F+I+G4: -15018.16649 22 41.93300366
 mtInv+G4: -15518.3445 2 41.5597497
 mtInv+I: -16080.99221 2 33.29227138
 mtInv+I+G4: -15517.90344 3 41.70993956
 mtMAM: -16465.74253 1 42.23499484
 mtMAM+F: -15845.42061 20 37.75852669
 mtMAM+F+G4: -15190.7159 21 53.63782241
 mtMAM+F+I: -15829.7681 21 37.75848893
 mtMAM+F+I+G4: -15188.32136 22 53.69185324
 mtMAM+G4: -15749.28569 2 57.47546034
 mtMAM+I: -16454.50146 2 42.10848332
 mtMAM+I+G4: -15746.24354 3 57.62873243
 mtMet: -16044.55768 1 35.65958279
 mtMet+F: -15557.36426 20 32.27751021
 mtMet+F+G4: -15014.26092 21 43.25729582
 mtMet+F+I: -15544.58888 21 32.27751021
 mtMet+F+I+G4: -15013.03162 22 43.53077601
 mtMet+G4: -15445.64269 2 44.78674661
 mtMet+I: -16036.23295 2 35.57097333
 mtMet+I+G4: -15444.80494 3 44.96214327
 mtREV: -16150.91405 1 31.11375767
 mtREV+F: -15653.14218 20 31.41032775
 mtREV+F+G4: -15158.922 21 40.18292169
 mtREV+F+I: -15640.87211 21 31.41032775
 mtREV+F+I+G4: -15158.07209 22 40.62825959
 mtREV+G4: -15681.522 2 38.08037226
 mtREV+I: -16141.33891 2 31.03870748
 mtREV+I+G4: -15679.5721 3 38.35705233
 mtVer: -16329.70262 1 40.51072643
 mtVer+F: -15716.75558 20 35.76765494
 mtVer+F+G4: -15093.37161 21 50.39970494
 mtVer+F+I: -15704.52154 21 35.76765494
 mtVer+F+I+G4: -15092.73866 22 50.67566467
 mtVer+G4: -15655.145 2 50.47770789
 mtVer+I: -16319.36746 2 40.40201102
 mtVer+I+G4: -15653.86147 3 50.75441389
 mtZOA: -16270.15583 1 35.40437876
 mtZOA+F: -15657.27601 20 33.32005631
 mtZOA+F+G4: -15076.26552 21 48.50211987
 mtZOA+F+I: -15643.40079 21 33.32005631
 mtZOA+F+I+G4: -15074.82161 22 48.51150365
 mtZOA+G4: -15663.94893 2 44.7980921
 mtZOA+I: -16259.90329 2 35.31784594
 mtZOA+I+G4: -15662.46694 3 44.88367986
 rtREV: -16215.95083 1 27.52502096
 rtREV+F: -15674.77364 20 31.35157162
 rtREV+F+G4: -15137.52415 21 41.79428241
 rtREV+F+I: -15661.51515 21 31.35157162
 rtREV+F+I+G4: -15135.74588 22 41.98642474
 rtREV+G4: -15788.16571 2 32.41402861
 rtREV+I: -16206.03778 2 27.49749594
 rtREV+I+G4: -15787.88308 3 32.49255569
rpl6_mafft:
 Blosum62: -16702.05132 1 23.42085363
 Blosum62+F: -16256.79813 20 26.14912932
 Blosum62+F+G4: -15714.28078 21 29.10914614
 Blosum62+F+I: -16116.78425 21 26.31055132
 Blosum62+F+I+G4: -15687.02568 22 31.50586434
 Blosum62+G4: -16145.11568 2 25.3313414
 Blosum62+I: -16542.29236 2 23.74039807
 Blosum62+I+G4: -16113.81278 3 28.23694575
 DCMut: -16813.59019 1 26.57190918
 DCMut+F: -16163.4111 20 28.19803849
 DCMut+F+G4: -15636.08361 21 30.44698423
 DCMut+F+I: -16025.49897 21 28.32026361
 DCMut+F+I+G4: -15609.40363 22 34.42302959
 DCMut+G4: -16253.15093 2 28.31523054
 DCMut+I: -16655.59557 2 26.80451848
 DCMut+I+G4: -16222.7076 3 34.2679204
 Dayhoff: -16814.78692 1 26.59016102
 Dayhoff+F: -16163.38006 20 28.24480958
 Dayhoff+F+G4: -15635.33243 21 30.5042672
 Dayhoff+F+I: -16025.4282 21 28.36369876
 Dayhoff+F+I+G4: -15608.6495 22 34.49602543
 Dayhoff+G4: -16253.24151 2 28.36994009
 Dayhoff+I: -16656.79167 2 26.82640576
 Dayhoff+I+G4: -16222.76431 3 34.38298231
 FLU: -16810.16797 1 28.05396682
 FLU+F: -16227.51823 20 33.46647947
 FLU+F+G4: -15547.35935 21 40.60564012
 FLU+F+I: -16088.40689 21 33.64280089
 FLU+F+I+G4: -15521.70318 22 42.65962404
 FLU+G4: -16022.59374 2 32.30202712
 FLU+I: -16599.46182 2 28.8653474
 FLU+I+G4: -15986.25691 3 39.62812094
 HIVb: -16929.26917 1 26.38634288
 HIVb+F: -16265.75001 20 32.48944618
 HIVb+F+G4: -15618.10544 21 38.12047225
 HIVb+F+I: -16110.68717 21 32.72303778
 HIVb+F+I+G4: -15587.76418 22 40.29192308
 HIVb+G4: -16186.30921 2 27.36950769
 HIVb+I: -16708.43684 2 27.07051504
 HIVb+I+G4: -16149.78884 3 33.60615118
 HIVw: -17339.65061 1 29.21078075
 HIVw+F: -16544.54995 20 32.7427184
 HIVw+F+G4: -15798.91034 21 40.48485305
 HIVw+F+I: -16359.68951 21 33.13916497
 HIVw+F+I+G4: -15771.88399 22 41.52478472
 HIVw+G4: -16392.68975 2 44.34511692
 HIVw+I: -17063.96115 2 30.39215675
 HIVw+I+G4: -16348.90114 3 43.44579907
 JTT: -16627.30218 1 26.7006267
 JTT+F: -15975.47784 20 28.58039861
 JTT+F+G4: -15436.56217 21 32.8412841
 JTT+F+I: -15830.49852 21 28.76731814
 JTT+F+I+G4: -15406.62424 22 35.5107673
 JTT+G4: -16047.45876 2 30.26973609
 JTT+I: -16449.26446 2 27.15590319
 JTT+I+G4: -16012.37507 3 33.15560037
 JTTDCMut: -16626.69931 1 26.62641452
 JTTDCMut+F: -15968.0724 20 28.61671621
 JTTDCMut+F+G4: -15429.76236 21 32.84114796
 JTTDCMut+F+I: -15824.63531 21 28.81015825
 JTTDCMut+F+I+G4: -15400.19059 22 35.51614232
 JTTDCMut+G4: -16049.18639 2 30.08445028
 JTTDCMut+I: -16451.22347 2 27.09824304
 JTTDCMut+I+G4: -16014.32645 3 33.06964355
 LG: -16616.57891 1 26.72119639
 LG+F: -16089.84382 20 29.91474826
 LG+F+G4: -15506.83496 21 35.77587215
 LG+F+I: -15950.46895 21 30.11116958
 LG+F+I+G4: -15479.60984 22 38.85582256
 LG+G4: -16012.89808 2 33.63024335
 LG+I: -16444.19621 2 27.18497194
 LG+I+G4: -15978.29689 3 35.52087625
 PMB: -16670.8915 1 22.78242382
 PMB+F: -16201.27337 20 25.92736622
 PMB+F+G4: -15690.64321 21 28.56491436
 PMB+F+I: -16072.01434 21 25.98290155
 PMB+F+I+G4: -15665.51261 22 30.84795863
 PMB+G4: -16156.30127 2 24.24271801
 PMB+I: -16522.00743 2 22.98337119
 PMB+I+G4: -16126.32011 3 26.76867428
 PhyloTree!newick: (0:2.4587456436,1:1.2912859765,((((((((2:1.0791640501,64:1.6679212197):0.1538971557,68:1.2023475442):0.07588194242,((((((3:0.2831330280,(9:0.6777450155,(15:0.2650959515,47:0.5309416160):0.2287964985):0.04988969481):0.06700344787,(44:0.0017538414,45:0.0044617532):0.6420035967):0.05342546818,((12:0.8480173994,63:1.6390592946):0.5624878736,(19:0.2301940673,20:0.3359154252):0.2637098153):0.1656721986):0.2672808959,((21:0.5607909393,(22:0.3987264307,30:0.3464924347):0.3475966582):0.1896479511,46:0.5273852488):0.1571139134):0.1030451947,(((((6:0.0356094091,7:0.0396449637):0.206313902,((((10:0.0407972667,32:0.0256457848):0.009163377636,33:0.0247808030):0.1695280415,11:0.1453895637):0.05682479142,((31:0.0968952838,(38:0.0058502986,39:0.0104898762):0.1186942064):0.02340617341,(35:0.0509120472,(36:0.0221370873,37:0.0240100515):0.01529326639):0.1299849403):0.06235871968):0.1046873652):0.0331058512,(8:0.1802547640,(16:0.1832178202,((49:0.0557464981,(50:0.0266475391,51:0.0356904280):0.03018769304):0.05448148444,(52:0.0582491773,53:0.0394792441):0.05829010307):0.04581995103):0.108093887):0.1134631583):0.06772780433,40:0.3529881792):0.1754344424,34:0.3809114871):0.5198839753):0.1695801559,14:1.2910973767):0.133409612):0.05466730369,48:0.4703914055):0.0892625961,(((13:0.5683459584,24:0.4309805623):0.09955941338,(((28:0.0441311532,29:0.0386347151):0.3629563393,(41:0.5823897924,42:0.9325785683):0.1000184358):0.07059862708,(((55:0.0463564464,(((56:0.0002834809,57:0.0241218289):0.03705322065,(59:0.0224642559,61:0.0192360955):0.05163367822):0.01069628453,(58:0.0000027051,60:0.0000027051):0.04403362221):0.01977921902):0.1173673985,67:0.1552130019):0.03018387215,(65:0.2030390660,66:0.1588222517):0.07363638764):0.5397184442):0.0332329784):0.04151187811,((23:0.2588889970,25:0.1419251936):0.1212928367,26:0.3022568492):0.4531032064):0.05178752559):0.1863971853,(27:1.4049040962,(43:0.3987251707,62:0.5435303253):0.08048167604):0.2622479685):0.1123323825,((17:0.3201441385,18:0.3947442580):0.221910146,54:1.0367623415):0.2454472513):0.127379719,(4:0.7979630050,5:0.6168788853):0.3967728642):0.1550154903);
 RateGamma!gamma_shape: 1.090645534
 RateGammaInvar!gamma_shape: 1.865196583
 RateGammaInvar!p_invar: 0.04796465281
 RateInvar!p_invar: 0.05090795989
 StopRule!curIteration: 0
 StopRule!start_real_time: 1617085270
 StopRule!time_vec: 
 VT: -16565.53815 1 24.38388503
 VT+F: -16069.99693 20 26.29640213
 VT+F+G4: -15563.88119 21 29.33468741
 VT+F+I: -15927.52688 21 26.46615761
 VT+F+I+G4: -15534.90739 22 31.56584635
 VT+G4: -16027.6269 2 26.68000506
 VT+I: -16394.89722 2 24.78344054
 VT+I+G4: -15994.51656 3 28.96515179
 WAG: -16664.80224 1 24.2979211
 WAG+F: -16096.26993 20 27.41511042
 WAG+F+G4: -15559.40412 21 30.78393966
 WAG+F+I: -15955.88568 21 27.54847705
 WAG+F+I+G4: -15531.25693 22 33.68175987
 WAG+G4: -16103.19161 2 26.97817285
 WAG+I: -16498.50942 2 24.62865829
 WAG+I+G4: -16072.29044 3 29.47386805
 best_model_AIC: JTTDCMut+F+I+G4
 best_model_AICc: JTTDCMut+F+I+G4
 best_model_BIC: JTTDCMut+F+I+G4
 best_model_list_BIC: JTTDCMut+F+I+G4 JTT+F+I+G4 JTTDCMut+F+G4 JTT+F+G4 LG+F+I+G4 mtInv+F+I+G4 mtMet+F+I+G4 LG+F+G4 mtInv+F+G4 FLU+F+I+G4 mtMet+F+G4 WAG+F+I+G4 VT+F+I+G4 cpREV+F+I+G4 FLU+F+G4 WAG+F+G4 VT+F+G4 cpREV+F+G4 mtZOA+F+I+G4 mtVer+F+I+G4 HIVb+F+I+G4 rtREV+F+I+G4 mtZOA+F+G4 mtREV+F+I+G4 Dayhoff+F+I+G4 mtVer+F+G4 DCMut+F+I+G4 HIVb+F+G4 rtREV+F+G4 Dayhoff+F+G4 mtREV+F+G4 DCMut+F+G4 PMB+F+I+G4 Blosum62+F+I+G4 PMB+F+G4 mtMAM+F+I+G4 Blosum62+F+G4 mtART+F+I+G4 mtMAM+F+G4 mtART+F+G4 HIVw+F+I+G4 HIVw+F+G4 cpREV+I+G4 JTTDCMut+F+I cpREV+G4 JTT+F+I mtMet+I+G4 mtMet+G4 mtInv+I+G4 mtInv+G4 VT+F+I mtInv+F+I LG+I+G4 FLU+I+G4 VT+I+G4 LG+F+I mtMet+F+I WAG+F+I LG+G4 JTT+I+G4 JTTDCMut+I+G4 JTTDCMut+F FLU+G4 JTT+F VT+G4 JTT+G4 JTTDCMut+G4 cpREV+F+I WAG+I+G4 Dayhoff+F+I DCMut+F+I mtREV+F+I WAG+G4 mtInv+F rtREV+F+I Blosum62+I+G4 VT+F mtZOA+F+I PMB+F+I mtVer+F+I mtZOA+I+G4 PMB+I+G4 mtMet+F rtREV+I+G4 LG+F FLU+F+I mtZOA+G4 Blosum62+G4 WAG+F HIVb+I+G4 PMB+G4 HIVb+F+I mtREV+I+G4 Blosum62+F+I rtREV+G4 HIVb+G4 mtREV+G4 mtART+I+G4 cpREV+F mtART+G4 mtVer+I+G4 Dayhoff+F DCMut+F DCMut+I+G4 Dayhoff+I+G4 mtVer+G4 mtREV+F rtREV+F mtZOA+F PMB+F DCMut+G4 Dayhoff+G4 mtVer+F FLU+F mtART+F+I Blosum62+F mtMAM+F+I HIVb+F mtMAM+I+G4 mtMAM+G4 cpREV+I HIVw+I+G4 HIVw+G4 VT+I HIVw+F+I mtART+F LG+I mtMAM+F JTT+I JTTDCMut+I mtMet+I mtInv+I WAG+I PMB+I cpREV Blosum62+I VT rtREV+I HIVw+F mtMet FLU+I mtInv LG JTTDCMut JTT mtREV+I DCMut+I Dayhoff+I WAG PMB Blosum62 mtZOA+I HIVb+I rtREV mtREV FLU DCMut Dayhoff mtZOA mtART+I mtVer+I HIVb mtART mtVer mtMAM+I HIVw+I mtMAM HIVw
 best_score_AIC: 30844.38118
 best_score_AICc: 30848.9193
 best_score_BIC: 30921.49847
 best_tree_AIC: (0:2.3403663900,1:1.2291154665,((((((((2:1.0272064045,64:1.5876171549):0.1464875927,68:1.1444590819):0.07222851543,((((((3:0.2695012493,(9:0.6451141696,(15:0.2523325894,47:0.5053787960):0.2177808173):0.04748769572):0.06377748665,(44:0.0016694005,45:0.0042469364):0.6110935649):0.05085323504,((12:0.8071885864,63:1.5601448219):0.5354062211,(19:0.2191110986,20:0.3197423747):0.2510131903):0.1576957124):0.2544123369,((21:0.5337909881,(22:0.3795292691,30:0.3298101413):0.3308612009):0.1805171233,46:0.5019936543):0.1495494758):0.09808396048,(((((6:0.0338949512,7:0.0377362095):0.1963806721,((((10:0.0388330335,32:0.0244110380):0.008722195842,33:0.0235877014):0.1613659105,11:0.1383896092):0.05408889376,((31:0.0922301444,(38:0.0055686290,39:0.0099848290):0.1129795317):0.02227925514,(35:0.0484608256,(36:0.0210712708,37:0.0228540589):0.01455695375):0.1237266598):0.05935638446):0.09964706661):0.03151193033,(8:0.1715761825,(16:0.1743965788,((49:0.0530625164,(50:0.0253645612,51:0.0339720696):0.02873427039):0.05185840814,(52:0.0554447007,53:0.0375784686):0.05548365621):0.04361389463):0.1028895772):0.1080003387):0.06446696806,40:0.3359931404):0.1669879409,34:0.3625720472):0.4948535386):0.1614155162,14:1.2289359473):0.1269864467):0.05203528087,48:0.4477438479):0.08496494157,(((13:0.5409822618,24:0.4102304868):0.09476600608,(((28:0.0420064059,29:0.0367746002):0.3454813715,(41:0.5543499386,42:0.8876784562):0.09520292866):0.06719957161,(((55:0.0441245598,(((56:0.0002698324,57:0.0229604545):0.03526924894,(59:0.0213826878,61:0.0183099507):0.04914771294):0.0101812991,(58:0.0000025746,60:0.0000025746):0.04191357073):0.01882692486):0.1117166047,67:0.1477400858):0.0287306335,(65:0.1932635071,66:0.1511755641):0.07009107559):0.5137330537):0.03163293686):0.03951323903,((23:0.2464244761,25:0.1350920352):0.115453048,26:0.2877043313):0.4312880096):0.04929415314):0.1774228696,(27:1.3372633060,(43:0.3795280700,62:0.5173614071):0.07660678939):0.2496217257):0.1069240055,((17:0.3047304156,18:0.3757388232):0.2112260161,54:0.9868461769):0.2336298993):0.1212468699,(4:0.7595441206,5:0.5871785124):0.3776697597):0.1475520837);
 best_tree_AICc: (0:2.3403663900,1:1.2291154665,((((((((2:1.0272064045,64:1.5876171549):0.1464875927,68:1.1444590819):0.07222851543,((((((3:0.2695012493,(9:0.6451141696,(15:0.2523325894,47:0.5053787960):0.2177808173):0.04748769572):0.06377748665,(44:0.0016694005,45:0.0042469364):0.6110935649):0.05085323504,((12:0.8071885864,63:1.5601448219):0.5354062211,(19:0.2191110986,20:0.3197423747):0.2510131903):0.1576957124):0.2544123369,((21:0.5337909881,(22:0.3795292691,30:0.3298101413):0.3308612009):0.1805171233,46:0.5019936543):0.1495494758):0.09808396048,(((((6:0.0338949512,7:0.0377362095):0.1963806721,((((10:0.0388330335,32:0.0244110380):0.008722195842,33:0.0235877014):0.1613659105,11:0.1383896092):0.05408889376,((31:0.0922301444,(38:0.0055686290,39:0.0099848290):0.1129795317):0.02227925514,(35:0.0484608256,(36:0.0210712708,37:0.0228540589):0.01455695375):0.1237266598):0.05935638446):0.09964706661):0.03151193033,(8:0.1715761825,(16:0.1743965788,((49:0.0530625164,(50:0.0253645612,51:0.0339720696):0.02873427039):0.05185840814,(52:0.0554447007,53:0.0375784686):0.05548365621):0.04361389463):0.1028895772):0.1080003387):0.06446696806,40:0.3359931404):0.1669879409,34:0.3625720472):0.4948535386):0.1614155162,14:1.2289359473):0.1269864467):0.05203528087,48:0.4477438479):0.08496494157,(((13:0.5409822618,24:0.4102304868):0.09476600608,(((28:0.0420064059,29:0.0367746002):0.3454813715,(41:0.5543499386,42:0.8876784562):0.09520292866):0.06719957161,(((55:0.0441245598,(((56:0.0002698324,57:0.0229604545):0.03526924894,(59:0.0213826878,61:0.0183099507):0.04914771294):0.0101812991,(58:0.0000025746,60:0.0000025746):0.04191357073):0.01882692486):0.1117166047,67:0.1477400858):0.0287306335,(65:0.1932635071,66:0.1511755641):0.07009107559):0.5137330537):0.03163293686):0.03951323903,((23:0.2464244761,25:0.1350920352):0.115453048,26:0.2877043313):0.4312880096):0.04929415314):0.1774228696,(27:1.3372633060,(43:0.3795280700,62:0.5173614071):0.07660678939):0.2496217257):0.1069240055,((17:0.3047304156,18:0.3757388232):0.2112260161,54:0.9868461769):0.2336298993):0.1212468699,(4:0.7595441206,5:0.5871785124):0.3776697597):0.1475520837);
 best_tree_BIC: (0:2.3403663900,1:1.2291154665,((((((((2:1.0272064045,64:1.5876171549):0.1464875927,68:1.1444590819):0.07222851543,((((((3:0.2695012493,(9:0.6451141696,(15:0.2523325894,47:0.5053787960):0.2177808173):0.04748769572):0.06377748665,(44:0.0016694005,45:0.0042469364):0.6110935649):0.05085323504,((12:0.8071885864,63:1.5601448219):0.5354062211,(19:0.2191110986,20:0.3197423747):0.2510131903):0.1576957124):0.2544123369,((21:0.5337909881,(22:0.3795292691,30:0.3298101413):0.3308612009):0.1805171233,46:0.5019936543):0.1495494758):0.09808396048,(((((6:0.0338949512,7:0.0377362095):0.1963806721,((((10:0.0388330335,32:0.0244110380):0.008722195842,33:0.0235877014):0.1613659105,11:0.1383896092):0.05408889376,((31:0.0922301444,(38:0.0055686290,39:0.0099848290):0.1129795317):0.02227925514,(35:0.0484608256,(36:0.0210712708,37:0.0228540589):0.01455695375):0.1237266598):0.05935638446):0.09964706661):0.03151193033,(8:0.1715761825,(16:0.1743965788,((49:0.0530625164,(50:0.0253645612,51:0.0339720696):0.02873427039):0.05185840814,(52:0.0554447007,53:0.0375784686):0.05548365621):0.04361389463):0.1028895772):0.1080003387):0.06446696806,40:0.3359931404):0.1669879409,34:0.3625720472):0.4948535386):0.1614155162,14:1.2289359473):0.1269864467):0.05203528087,48:0.4477438479):0.08496494157,(((13:0.5409822618,24:0.4102304868):0.09476600608,(((28:0.0420064059,29:0.0367746002):0.3454813715,(41:0.5543499386,42:0.8876784562):0.09520292866):0.06719957161,(((55:0.0441245598,(((56:0.0002698324,57:0.0229604545):0.03526924894,(59:0.0213826878,61:0.0183099507):0.04914771294):0.0101812991,(58:0.0000025746,60:0.0000025746):0.04191357073):0.01882692486):0.1117166047,67:0.1477400858):0.0287306335,(65:0.1932635071,66:0.1511755641):0.07009107559):0.5137330537):0.03163293686):0.03951323903,((23:0.2464244761,25:0.1350920352):0.115453048,26:0.2877043313):0.4312880096):0.04929415314):0.1774228696,(27:1.3372633060,(43:0.3795280700,62:0.5173614071):0.07660678939):0.2496217257):0.1069240055,((17:0.3047304156,18:0.3757388232):0.2112260161,54:0.9868461769):0.2336298993):0.1212468699,(4:0.7595441206,5:0.5871785124):0.3776697597):0.1475520837);
 boot_consense_logl: 0
 contree_rfdist: -1
 cpREV: -16530.58677 1 22.1044401
 cpREV+F: -16148.87584 20 27.92153517
 cpREV+F+G4: -15566.1318 21 34.58936579
 cpREV+F+I: -16002.70094 21 28.17176291
 cpREV+F+I+G4: -15539.55756 22 35.73051352
 cpREV+G4: -15877.54476 2 29.11552106
 cpREV+I: -16349.22185 2 22.57906141
 cpREV+I+G4: -15849.42355 3 29.16024422
 mtART: -16933.86163 1 35.76256381
 mtART+F: -16364.57084 20 33.75019272
 mtART+F+G4: -15740.1757 21 44.5647227
 mtART+F+I: -16251.59318 21 33.75019272
 mtART+F+I+G4: -15717.10808 22 47.3040089
 mtART+G4: -16206.36162 2 45.39321758
 mtART+I: -16824.7964 2 35.80231051
 mtART+I+G4: -16190.48526 3 46.52760528
 mtInv: -16608.30363 1 31.47974672
 mtInv+F: -16063.47276 20 29.30849978
 mtInv+F+G4: -15524.29928 21 33.70760481
 mtInv+F+I: -15927.79007 21 29.47156753
 mtInv+F+I+G4: -15496.14292 22 37.31260224
 mtInv+G4: -15967.95381 2 37.19042357
 mtInv+I: -16477.94498 2 31.6686161
 mtInv+I+G4: -15943.63854 3 40.25233285
 mtMAM: -17143.39356 1 40.03275323
 mtMAM+F: -16398.74742 20 38.81017784
 mtMAM+F+G4: -15732.70541 21 46.99456996
 mtMAM+F+I: -16258.83605 21 39.08058321
 mtMAM+F+I+G4: -15707.6603 22 49.15040849
 mtMAM+G4: -16332.20156 2 50.89425464
 mtMAM+I: -17024.22913 2 40.19980782
 mtMAM+I+G4: -16313.48385 3 51.75997966
 mtMet: -16599.85097 1 33.41064455
 mtMet+F: -16087.8352 20 31.37287613
 mtMet+F+G4: -15525.88577 21 37.74476003
 mtMet+F+I: -15954.24665 21 31.56923885
 mtMet+F+I+G4: -15499.14737 22 39.37623743
 mtMet+G4: -15933.70851 2 40.89886137
 mtMet+I: -16473.19284 2 33.65314773
 mtMet+I+G4: -15910.61318 3 42.34812281
 mtREV: -16768.1438 1 29.79916735
 mtREV+F: -16178.5692 20 30.40364234
 mtREV+F+G4: -15635.69173 21 34.09707485
 mtREV+F+I: -16037.1878 21 30.63778033
 mtREV+F+I+G4: -15605.2997 22 39.16394848
 mtREV+G4: -16190.68793 2 36.49974298
 mtREV+I: -16635.95016 2 30.01332055
 mtREV+I+G4: -16162.93179 3 37.70901813
 mtVer: -16955.24026 1 38.06824897
 mtVer+F: -16219.8135 20 35.42658138
 mtVer+F+G4: -15612.06787 21 41.97817503
 mtVer+F+I: -16072.85592 21 35.77944294
 mtVer+F+I+G4: -15585.37795 22 43.3985576
 mtVer+G4: -16226.03915 2 46.54734826
 mtVer+I: -16825.16808 2 38.36933792
 mtVer+I+G4: -16205.87241 3 46.98103552
 mtZOA: -16823.87021 1 33.80505484
 mtZOA+F: -16197.05491 20 32.71172806
 mtZOA+F+G4: -15606.1213 21 41.98976132
 mtZOA+F+I: -16068.53666 21 32.89401461
 mtZOA+F+I+G4: -15579.51291 22 43.85101527
 mtZOA+G4: -16144.2085 2 41.97235541
 mtZOA+I: -16701.9873 2 33.98150625
 mtZOA+I+G4: -16124.36294 3 44.09335517
 rtREV: -16728.40157 1 25.97357378
 rtREV+F: -16195.07886 20 29.4759409
 rtREV+F+G4: -15630.07812 21 34.67855302
 rtREV+F+I: -16064.03898 21 29.60203908
 rtREV+F+I+G4: -15602.53548 22 38.22234092
 rtREV+G4: -16170.41927 2 31.95914909
 rtREV+I: -16565.42081 2 26.34316032
 rtREV+I+G4: -16134.79331 3 33.65345381
rps10_mafft:
 Blosum62: -18252.34393 1 35.83564639
 Blosum62+F: -17494.67895 20 41.52937668
 Blosum62+F+G4: -16677.66811 21 81.13711858
 Blosum62+F+I: -17392.64841 21 42.15518381
 Blosum62+F+I+G4: -16670.51872 22 75.39667108
 Blosum62+G4: -17542.01242 2 68.165121
 Blosum62+I: -18155.96848 2 36.18841929
 Blosum62+I+G4: -17534.60326 3 63.42339303
 DCMut: -18500.79386 1 42.09506033
 DCMut+F: -17586.25425 20 45.95554822
 DCMut+F+G4: -16661.61762 21 67.43520684
 DCMut+F+I: -17478.15322 21 46.89256483
 DCMut+F+I+G4: -16655.68038 22 67.2933547
 DCMut+G4: -17605.44918 2 62.59617968
 DCMut+I: -18383.16024 2 42.87831283
 DCMut+I+G4: -17595.04647 3 62.47106998
 Dayhoff: -18503.61259 1 42.17547199
 Dayhoff+F: -17587.93586 20 46.05967337
 Dayhoff+F+G4: -16661.03022 21 67.63014476
 Dayhoff+F+I: -17479.75574 21 46.97067035
 Dayhoff+F+I+G4: -16655.12943 22 67.42249517
 Dayhoff+G4: -17605.4176 2 62.83196473
 Dayhoff+I: -18385.87734 2 42.97292151
 Dayhoff+I+G4: -17595.03169 3 62.57356279
 FLU: -18295.88559 1 46.32159036
 FLU+F: -17487.99988 20 54.04665142
 FLU+F+G4: -16555.49365 21 107.3604294
 FLU+F+I: -17390.67517 21 54.77879279
 FLU+F+I+G4: -16548.62042 22 103.0598068
 FLU+G4: -17383.53456 2 60.45689207
 FLU+I: -18199.15867 2 46.95835147
 FLU+I+G4: -17377.36294 3 91.83236851
 HIVb: -18452.55179 1 41.41332319
 HIVb+F: -17504.59431 20 54.91658526
 HIVb+F+G4: -16560.69437 21 76.84638784
 HIVb+F+I: -17391.97906 21 56.04058159
 HIVb+F+I+G4: -16555.87496 22 77.82258084
 HIVb+G4: -17539.76689 2 62.45475778
 HIVb+I: -18349.4147 2 41.85109513
 HIVb+I+G4: -17534.64517 3 61.15857788
 HIVw: -18746.51063 1 49.61086605
 HIVw+F: -17674.28431 20 54.84564904
 HIVw+F+G4: -16652.75887 21 83.43199293
 HIVw+F+I: -17523.97633 21 56.51467144
 HIVw+F+I+G4: -16642.26463 22 85.12988141
 HIVw+G4: -17664.53111 2 83.23313874
 HIVw+I: -18604.77891 2 50.93553044
 HIVw+I+G4: -17655.35045 3 81.69718637
 JTT: -18238.21791 1 42.21790724
 JTT+F: -17315.89657 20 46.24362974
 JTT+F+G4: -16435.80566 21 63.35637135
 JTT+F+I: -17198.1162 21 47.15490675
 JTT+F+I+G4: -16428.60626 22 63.03335972
 JTT+G4: -17420.49666 2 58.65919084
 JTT+I: -18119.92271 2 42.9140543
 JTT+I+G4: -17410.13568 3 58.87706581
 JTTDCMut: -18246.59344 1 42.18430202
 JTTDCMut+F: -17320.06249 20 46.35399105
 JTTDCMut+F+G4: -16438.55077 21 63.48226672
 JTTDCMut+F+I: -17202.606 21 47.25663883
 JTTDCMut+F+I+G4: -16431.33163 22 63.21535707
 JTTDCMut+G4: -17427.44218 2 58.45804697
 JTTDCMut+I: -18128.83599 2 42.88133047
 JTTDCMut+I+G4: -17417.05476 3 58.69534938
 LG: -18304.65373 1 42.41315722
 LG+F: -17482.91652 20 49.19256791
 LG+F+G4: -16531.0862 21 72.27861376
 LG+F+I: -17380.78711 21 49.92791132
 LG+F+I+G4: -16525.47235 22 72.54626832
 LG+G4: -17430.52939 2 62.47518478
 LG+I: -18201.46887 2 42.90401937
 LG+I+G4: -17423.1698 3 62.0377338
 PMB: -18206.17533 1 33.94706468
 PMB+F: -17451.24057 20 40.63661674
 PMB+F+G4: -16672.9335 21 78.65095296
 PMB+F+I: -17353.10866 21 41.21761015
 PMB+F+I+G4: -16665.05045 22 73.63060357
 PMB+G4: -17553.1319 2 62.52973291
 PMB+I: -18116.10223 2 34.22784904
 PMB+I+G4: -17545.52599 3 59.10278378
 PhyloTree!newick: (0:4.6037192986,1:2.4177849328,((((((((2:2.0206109477,63:3.1229912417):0.2881547787,67:2.2512579170):0.1420802368,((((((3:0.5301341312,(8:1.2689998305,(14:0.4963617734,46:0.9941272989):0.4283952109):0.09341273301):0.1254562735,(43:0.0032838667,44:0.0083541219):1.202078125):0.1000330637,((11:1.5878153480,62:3.0689505962):1.05319405,(18:0.4310119984,19:0.6289631167):0.49376639):0.3102021961):0.5004528297,((20:1.0500167343,(21:0.7465695235,29:0.6487673555):0.6508348882):0.3550940448,45:0.9874684090):0.2941777896):0.1929403111,(((((5:0.0666745345,6:0.0742306481):0.3862991269,((((9:0.0763882054,31:0.0480187936):0.01715737393,32:0.0463992117):0.317421818,10:0.2722252877):0.1063979062,((30:0.1814253086,(37:0.0109540138,38:0.0196410912):0.222241293):0.04382537603,(34:0.0953269703,(35:0.0414491583,36:0.0449560692):0.02863488774):0.2433818968):0.1167595522):0.196015088):0.06198691058,(7:0.3375063784,(15:0.3430543613,((48:0.1043789266,(49:0.0498944605,50:0.0668262354):0.05652299404):0.102010333,(51:0.1090649055,52:0.0739203571):0.1091415346):0.08579260452):0.2023934095):0.2124467545):0.1268125479,39:0.6609298918):0.3284808782,33:0.7132130852):0.9734231319):0.3175193967,13:2.4174318015):0.2497942024):0.1023582582,47:0.8807539734):0.1671339768,(((12:1.0641626404,23:0.8069616871):0.1864135864,(((27:0.0826305244,28:0.0723390747):0.6795941294,(40:1.0904581095,41:1.7461464398):0.187273054):0.1321878344,(((54:0.0867971306,(((55:0.0005307844,56:0.0451653606):0.06937790718,(58:0.0420617445,60:0.0360173847):0.09667814209):0.02002756632,(57:0.0000050647,59:0.0000050647):0.08244790867):0.03703431989):0.2197569969,66:0.2906185500):0.05651583968,(64:0.3801673694,65:0.2973764547):0.1378756919):1.010560903):0.06222494154):0.07772623191,((22:0.4847399626,24:0.2657386523):0.2271069293,25:0.5659412935):0.848383803):0.09696620361):0.349007357,(26:2.6305218348,(42:0.7465671658,61:1.0176982145):0.1506927107):0.4910292518):0.2103295067,((16:0.5994331930,17:0.7391133632):0.4155013032,53:1.9412186102):0.4595718361):0.2385039181,4:1.8979466770):0.2902487305);
 RateGamma!gamma_shape: 0.7720649104
 RateGammaInvar!gamma_shape: 0.8120862217
 RateGammaInvar!p_invar: 0.01332987854
 RateInvar!p_invar: 0.02786051549
 StopRule!curIteration: 0
 StopRule!start_real_time: 1617085270
 StopRule!time_vec: 
 VT: -18110.8973 1 37.05256146
 VT+F: -17340.56798 20 41.60732213
 VT+F+G4: -16537.41737 21 58.10613496
 VT+F+I: -17238.30515 21 42.27394279
 VT+F+I+G4: -16530.34547 22 58.7837017
 VT+G4: -17386.97624 2 51.39453211
 VT+I: -18011.95389 2 37.47478688
 VT+I+G4: -17379.05402 3 50.8480409
 WAG: -18288.70402 1 36.75507527
 WAG+F: -17434.19771 20 44.12944093
 WAG+F+G4: -16568.84027 21 63.04911427
 WAG+F+I: -17339.43107 21 44.76220886
 WAG+F+I+G4: -16564.01417 22 63.15438153
 WAG+G4: -17513.81264 2 51.39602395
 WAG+I: -18195.525 2 37.10891354
 WAG+I+G4: -17507.74336 3 50.87533836
 best_model_AIC: JTT+F+I+G4
 best_model_AICc: JTT+F+I+G4
 best_model_BIC: JTT+F+I+G4
 best_model_list_BIC: JTT+F+I+G4 JTTDCMut+F+I+G4 JTT+F+G4 JTTDCMut+F+G4 mtMet+F+I+G4 mtMet+F+G4 mtInv+F+I+G4 mtInv+F+G4 LG+F+I+G4 LG+F+G4 VT+F+I+G4 VT+F+G4 FLU+F+I+G4 FLU+F+G4 HIVb+F+I+G4 HIVb+F+G4 mtVer+F+I+G4 WAG+F+I+G4 WAG+F+G4 mtVer+F+G4 cpREV+F+I+G4 cpREV+F+G4 rtREV+F+I+G4 rtREV+F+G4 mtZOA+F+I+G4 mtZOA+F+G4 HIVw+F+I+G4 HIVw+F+G4 Dayhoff+F+I+G4 mtREV+F+I+G4 DCMut+F+I+G4 mtREV+F+G4 Dayhoff+F+G4 DCMut+F+G4 PMB+F+I+G4 PMB+F+G4 Blosum62+F+I+G4 Blosum62+F+G4 mtMAM+F+I+G4 mtMAM+F+G4 mtART+F+I+G4 mtART+F+G4 mtMet+I+G4 mtMet+G4 mtInv+I+G4 mtInv+G4 JTT+F+I JTTDCMut+F+I VT+F+I cpREV+I+G4 cpREV+G4 JTT+F JTTDCMut+F mtInv+F+I cpREV+F+I FLU+I+G4 VT+I+G4 FLU+G4 VT+G4 VT+F WAG+F+I mtMet+F+I PMB+F+I JTT+I+G4 JTTDCMut+I+G4 JTT+G4 LG+I+G4 JTTDCMut+G4 LG+G4 LG+F+I FLU+F+I HIVb+F+I Blosum62+F+I mtZOA+I+G4 mtVer+I+G4 rtREV+F+I mtZOA+G4 cpREV+F mtVer+G4 mtInv+F mtREV+I+G4 mtART+I+G4 mtREV+G4 mtART+G4 WAG+F mtMet+F PMB+F WAG+I+G4 WAG+G4 mtMAM+I+G4 mtMAM+G4 rtREV+I+G4 DCMut+F+I Dayhoff+F+I LG+F mtREV+F+I Blosum62+I+G4 HIVb+I+G4 rtREV+G4 FLU+F HIVb+G4 Blosum62+G4 Blosum62+F PMB+I+G4 mtZOA+F+I PMB+G4 HIVb+F rtREV+F HIVw+F+I mtVer+F+I Dayhoff+I+G4 DCMut+I+G4 Dayhoff+G4 DCMut+G4 mtREV+F DCMut+F Dayhoff+F mtZOA+F HIVw+I+G4 HIVw+G4 mtART+F+I mtMAM+F+I mtVer+F HIVw+F mtART+F mtMAM+F mtMet+I mtInv+I mtMet mtInv cpREV+I VT+I cpREV VT PMB+I mtREV+I JTT+I JTTDCMut+I Blosum62+I mtZOA+I WAG+I mtART+I FLU+I LG+I PMB mtREV JTT rtREV+I JTTDCMut Blosum62 mtZOA WAG FLU mtART LG mtVer+I rtREV HIVb+I mtMAM+I DCMut+I Dayhoff+I HIVb mtVer mtMAM DCMut Dayhoff HIVw+I HIVw
 best_score_AIC: 32901.21253
 best_score_AICc: 32905.11986
 best_score_BIC: 32981.33448
 best_tree_AIC: (0:4.2444072249,1:2.2290811343,((((((((2:1.8629058701,63:2.8792473494):0.2656648119,67:2.0755512547):0.1309911279,((((((3:0.4887581085,(8:1.1699566589,(14:0.4576216229,46:0.9165374375):0.3949597291):0.08612203604):0.1156646353,(43:0.0030275668,44:0.0077020968):1.108258073):0.0922256615,((11:1.4638891938,62:2.8294244800):0.9709941339,(18:0.3973722814,19:0.5798736678):0.4552288045):0.2859914689):0.4613933794,((20:0.9680648023,(21:0.6883011048,29:0.5981322210):0.6000383872):0.3273795878,45:0.9103982620):0.2712177383):0.1778816647,(((((5:0.0614707058,6:0.0684370788):0.3561491694,((((9:0.0704262423,31:0.0442710118):0.01581827155,32:0.0427778361):0.2926476115,10:0.2509785902):0.09809373971,((30:0.1672653876,(37:0.0100990721,38:0.0181081393):0.204895756):0.04040488365,(34:0.0878868703,(35:0.0382141251,36:0.0414473276):0.02639998593):0.224386375):0.1076466778):0.18071646):0.05714894286,(7:0.3111646080,(15:0.3162795808,((48:0.0962323378,(49:0.0460002874,50:0.0616105670):0.05211147518):0.09404860861,(51:0.1005525836,52:0.0681510054):0.1006232325):0.07909664497):0.1865969646):0.1958656647):0.116915055,39:0.6093454934):0.3028435312,33:0.6575480766):0.897449196):0.2927375751,13:2.2287555652):0.2302982107):0.09436937892,47:0.8120126972):0.1540894677,(((12:0.9811066456,23:0.7439797675):0.1718643383,(((27:0.0761813591,28:0.0666931395):0.6265530203,(40:1.0053498007,41:1.6098628268):0.1726567262):0.1218708102,(((54:0.0800227694,(((55:0.0004893579,56:0.0416402839):0.0639630853,(58:0.0387789006,60:0.0332062916):0.08913258579):0.01846445051,(57:0.0000046695,59:0.0000046695):0.07601299654):0.0341438573):0.2026053554,66:0.2679362908):0.0521048793,(64:0.3504959852,65:0.2741667532):0.1271147409):0.9316884286):0.05736839596):0.07165983834,((22:0.4469068734,24:0.2449982243):0.209381639,25:0.5217705859):0.782168959):0.08939816463):0.3217679549,(26:2.4252143007,(42:0.6882989302,61:0.9382686850):0.138931413):0.4527052949):0.1939136642,((16:0.5526485025,17:0.6814268843):0.3830721686,53:1.7897099628):0.4237030751):0.2198891134,4:1.7498153264):0.2675953352);
 best_tree_AICc: (0:4.2444072249,1:2.2290811343,((((((((2:1.8629058701,63:2.8792473494):0.2656648119,67:2.0755512547):0.1309911279,((((((3:0.4887581085,(8:1.1699566589,(14:0.4576216229,46:0.9165374375):0.3949597291):0.08612203604):0.1156646353,(43:0.0030275668,44:0.0077020968):1.108258073):0.0922256615,((11:1.4638891938,62:2.8294244800):0.9709941339,(18:0.3973722814,19:0.5798736678):0.4552288045):0.2859914689):0.4613933794,((20:0.9680648023,(21:0.6883011048,29:0.5981322210):0.6000383872):0.3273795878,45:0.9103982620):0.2712177383):0.1778816647,(((((5:0.0614707058,6:0.0684370788):0.3561491694,((((9:0.0704262423,31:0.0442710118):0.01581827155,32:0.0427778361):0.2926476115,10:0.2509785902):0.09809373971,((30:0.1672653876,(37:0.0100990721,38:0.0181081393):0.204895756):0.04040488365,(34:0.0878868703,(35:0.0382141251,36:0.0414473276):0.02639998593):0.224386375):0.1076466778):0.18071646):0.05714894286,(7:0.3111646080,(15:0.3162795808,((48:0.0962323378,(49:0.0460002874,50:0.0616105670):0.05211147518):0.09404860861,(51:0.1005525836,52:0.0681510054):0.1006232325):0.07909664497):0.1865969646):0.1958656647):0.116915055,39:0.6093454934):0.3028435312,33:0.6575480766):0.897449196):0.2927375751,13:2.2287555652):0.2302982107):0.09436937892,47:0.8120126972):0.1540894677,(((12:0.9811066456,23:0.7439797675):0.1718643383,(((27:0.0761813591,28:0.0666931395):0.6265530203,(40:1.0053498007,41:1.6098628268):0.1726567262):0.1218708102,(((54:0.0800227694,(((55:0.0004893579,56:0.0416402839):0.0639630853,(58:0.0387789006,60:0.0332062916):0.08913258579):0.01846445051,(57:0.0000046695,59:0.0000046695):0.07601299654):0.0341438573):0.2026053554,66:0.2679362908):0.0521048793,(64:0.3504959852,65:0.2741667532):0.1271147409):0.9316884286):0.05736839596):0.07165983834,((22:0.4469068734,24:0.2449982243):0.209381639,25:0.5217705859):0.782168959):0.08939816463):0.3217679549,(26:2.4252143007,(42:0.6882989302,61:0.9382686850):0.138931413):0.4527052949):0.1939136642,((16:0.5526485025,17:0.6814268843):0.3830721686,53:1.7897099628):0.4237030751):0.2198891134,4:1.7498153264):0.2675953352);
 best_tree_BIC: (0:4.2444072249,1:2.2290811343,((((((((2:1.8629058701,63:2.8792473494):0.2656648119,67:2.0755512547):0.1309911279,((((((3:0.4887581085,(8:1.1699566589,(14:0.4576216229,46:0.9165374375):0.3949597291):0.08612203604):0.1156646353,(43:0.0030275668,44:0.0077020968):1.108258073):0.0922256615,((11:1.4638891938,62:2.8294244800):0.9709941339,(18:0.3973722814,19:0.5798736678):0.4552288045):0.2859914689):0.4613933794,((20:0.9680648023,(21:0.6883011048,29:0.5981322210):0.6000383872):0.3273795878,45:0.9103982620):0.2712177383):0.1778816647,(((((5:0.0614707058,6:0.0684370788):0.3561491694,((((9:0.0704262423,31:0.0442710118):0.01581827155,32:0.0427778361):0.2926476115,10:0.2509785902):0.09809373971,((30:0.1672653876,(37:0.0100990721,38:0.0181081393):0.204895756):0.04040488365,(34:0.0878868703,(35:0.0382141251,36:0.0414473276):0.02639998593):0.224386375):0.1076466778):0.18071646):0.05714894286,(7:0.3111646080,(15:0.3162795808,((48:0.0962323378,(49:0.0460002874,50:0.0616105670):0.05211147518):0.09404860861,(51:0.1005525836,52:0.0681510054):0.1006232325):0.07909664497):0.1865969646):0.1958656647):0.116915055,39:0.6093454934):0.3028435312,33:0.6575480766):0.897449196):0.2927375751,13:2.2287555652):0.2302982107):0.09436937892,47:0.8120126972):0.1540894677,(((12:0.9811066456,23:0.7439797675):0.1718643383,(((27:0.0761813591,28:0.0666931395):0.6265530203,(40:1.0053498007,41:1.6098628268):0.1726567262):0.1218708102,(((54:0.0800227694,(((55:0.0004893579,56:0.0416402839):0.0639630853,(58:0.0387789006,60:0.0332062916):0.08913258579):0.01846445051,(57:0.0000046695,59:0.0000046695):0.07601299654):0.0341438573):0.2026053554,66:0.2679362908):0.0521048793,(64:0.3504959852,65:0.2741667532):0.1271147409):0.9316884286):0.05736839596):0.07165983834,((22:0.4469068734,24:0.2449982243):0.209381639,25:0.5217705859):0.782168959):0.08939816463):0.3217679549,(26:2.4252143007,(42:0.6882989302,61:0.9382686850):0.138931413):0.4527052949):0.1939136642,((16:0.5526485025,17:0.6814268843):0.3830721686,53:1.7897099628):0.4237030751):0.2198891134,4:1.7498153264):0.2675953352);
 boot_consense_logl: 0
 contree_rfdist: -1
 cpREV: -18087.64393 1 33.37182784
 cpREV+F: -17413.4263 20 45.41236631
 cpREV+F+G4: -16570.34442 21 66.15582104
 cpREV+F+I: -17322.45884 21 46.14533381
 cpREV+F+I+G4: -16566.54551 22 65.69671326
 cpREV+G4: -17306.28045 2 49.86901627
 cpREV+I: -18007.21529 2 33.68170289
 cpREV+I+G4: -17302.69819 3 49.30609507
 mtART: -18300.84597 1 61.9446986
 mtART+F: -17729.10421 20 54.6640415
 mtART+F+G4: -16728.56276 21 110.5781481
 mtART+F+I: -17635.85246 21 55.39112693
 mtART+F+I+G4: -16722.17975 22 108.1530634
 mtART+G4: -17484.06027 2 93.98004937
 mtART+I: -18196.39732 2 62.34513324
 mtART+I+G4: -17468.84124 3 91.85100849
 mtInv: -17964.01509 1 53.19422247
 mtInv+F: -17420.1561 20 46.72872539
 mtInv+F+G4: -16510.43206 21 68.93007205
 mtInv+F+I: -17318.1287 21 47.4792918
 mtInv+F+I+G4: -16505.66487 22 68.36947524
 mtInv+G4: -17162.52664 2 82.36342277
 mtInv+I: -17854.23296 2 53.79215613
 mtInv+I+G4: -17150.33056 3 80.56229619
 mtMAM: -18474.70299 1 70.13730348
 mtMAM+F: -17747.66106 20 60.14208425
 mtMAM+F+G4: -16702.07898 21 116.482017
 mtMAM+F+I: -17638.42269 21 61.10667441
 mtMAM+F+I+G4: -16692.01189 22 113.6664837
 mtMAM+G4: -17529.23499 2 104.618632
 mtMAM+I: -18349.98796 2 70.978852
 mtMAM+I+G4: -17515.20183 3 102.7397957
 mtMet: -17953.43997 1 57.26252309
 mtMet+F: -17448.30449 20 49.54705238
 mtMet+F+G4: -16501.28402 21 73.9760621
 mtMet+F+I: -17341.8339 21 50.41931816
 mtMet+F+I+G4: -16496.19548 22 74.20842603
 mtMet+G4: -17112.51406 2 87.69762562
 mtMet+I: -17838.93881 2 58.02043137
 mtMet+I+G4: -17099.49886 3 87.41770546
 mtREV: -18218.38808 1 47.49979987
 mtREV+F: -17578.64277 20 49.25547438
 mtREV+F+G4: -16658.58279 21 71.68876984
 mtREV+F+I: -17482.77986 21 50.12126267
 mtREV+F+I+G4: -16655.59438 22 71.16569766
 mtREV+G4: -17479.7295 2 65.76608051
 mtREV+I: -18117.49368 2 47.87379437
 mtREV+I+G4: -17468.7962 3 65.45520833
 mtVer: -18466.30784 1 65.80302984
 mtVer+F: -17660.7665 20 57.22956405
 mtVer+F+G4: -16568.90321 21 108.4700239
 mtVer+F+I: -17539.93888 21 58.41150691
 mtVer+F+I+G4: -16560.71585 22 105.6959064
 mtVer+G4: -17467.53073 2 94.06613728
 mtVer+I: -18336.02695 2 66.76116754
 mtVer+I+G4: -17455.38797 3 93.63317558
 mtZOA: -18267.94717 1 58.41272876
 mtZOA+F: -17596.89742 20 52.98692393
 mtZOA+F+G4: -16615.29035 21 80.27685764
 mtZOA+F+I: -17497.8466 21 53.83345617
 mtZOA+F+I+G4: -16611.25335 22 79.97456685
 mtZOA+G4: -17462.3479 2 85.49916289
 mtZOA+I: -18157.01882 2 58.91986099
 mtZOA+I+G4: -17447.54637 3 83.74213916
 rtREV: -18345.04202 1 40.0127908
 rtREV+F: -17504.86895 20 47.42571281
 rtREV+F+G4: -16613.49203 21 68.54345065
 rtREV+F+I: -17407.50149 21 48.04202843
 rtREV+F+I+G4: -16607.58838 22 68.57268379
 rtREV+G4: -17538.32065 2 60.61503945
 rtREV+I: -18243.29848 2 40.4311294
 rtREV+I+G4: -17528.89443 3 59.88278695
rps11_mafft:
 Blosum62: -18343.19714 1 28.17853939
 Blosum62+F: -17643.47923 20 32.1840469
 Blosum62+F+G4: -17212.9415 21 44.9020278
 Blosum62+F+I: -17552.02461 21 32.6133771
 Blosum62+F+I+G4: -17195.43933 22 44.55451611
 Blosum62+G4: -17966.79837 2 39.49647232
 Blosum62+I: -18249.74321 2 28.57233662
 Blosum62+I+G4: -17943.71774 3 39.09105379
 DCMut: -18527.5671 1 31.22186326
 DCMut+F: -17692.64119 20 34.50039349
 DCMut+F+G4: -17215.38489 21 50.10632001
 DCMut+F+I: -17575.92868 21 35.15473131
 DCMut+F+I+G4: -17190.02974 22 50.22161589
 DCMut+G4: -18061.68403 2 47.66407716
 DCMut+I: -18396.398 2 31.99304057
 DCMut+I+G4: -18029.6655 3 47.89212321
 Dayhoff: -18529.85068 1 31.28188753
 Dayhoff+F: -17694.12534 20 34.5625759
 Dayhoff+F+G4: -17215.80897 21 50.24310363
 Dayhoff+F+I: -17577.10986 21 35.23251444
 Dayhoff+F+I+G4: -17190.3517 22 50.35000673
 Dayhoff+G4: -18062.50683 2 47.78624681
 Dayhoff+I: -18398.35671 2 32.03525501
 Dayhoff+I+G4: -18030.44926 3 47.8815822
 FLU: -18424.40104 1 33.54257768
 FLU+F: -17762.64448 20 42.62860535
 FLU+F+G4: -17159.36627 21 63.28212598
 FLU+F+I: -17666.18077 21 43.24491195
 FLU+F+I+G4: -17145.93251 22 62.09572956
 FLU+G4: -17830.44377 2 52.47017808
 FLU+I: -18313.90595 2 34.22019708
 FLU+I+G4: -17807.35025 3 53.58984053
 HIVb: -18577.52231 1 30.73579774
 HIVb+F: -17864.39363 20 40.85392818
 HIVb+F+G4: -17246.66255 21 64.21495927
 HIVb+F+I: -17726.63085 21 41.74373396
 HIVb+F+I+G4: -17220.97618 22 62.94812324
 HIVb+G4: -18025.84562 2 47.54127394
 HIVb+I: -18447.3365 2 31.37255648
 HIVb+I+G4: -17998.42389 3 47.10508141
 HIVw: -18806.22614 1 35.2776372
 HIVw+F: -17896.7533 20 41.78645431
 HIVw+F+G4: -17269.91207 21 62.45623222
 HIVw+F+I: -17779.46343 21 42.44016614
 HIVw+F+I+G4: -17253.94484 22 60.96346952
 HIVw+G4: -18123.68707 2 60.18165807
 HIVw+I: -18689.04346 2 35.89424679
 HIVw+I+G4: -18102.1935 3 58.67089287
 JTT: -18322.50065 1 31.643644
 JTT+F: -17526.24811 20 35.26888107
 JTT+F+G4: -17024.22105 21 50.37843135
 JTT+F+I: -17409.61394 21 35.93398124
 JTT+F+I+G4: -17002.06169 22 50.23296873
 JTT+G4: -17865.70818 2 45.77412219
 JTT+I: -18202.47922 2 32.31613929
 JTT+I+G4: -17839.92469 3 45.87267715
 JTTDCMut: -18325.93165 1 31.6001188
 JTTDCMut+F: -17523.72265 20 35.35798944
 JTTDCMut+F+G4: -17021.66074 21 50.30187019
 JTTDCMut+F+I: -17409.12345 21 36.00139024
 JTTDCMut+F+I+G4: -17000.07695 22 50.09728692
 JTTDCMut+G4: -17869.9836 2 45.56630612
 JTTDCMut+I: -18206.78686 2 32.26341311
 JTTDCMut+I+G4: -17844.32738 3 45.6385949
 LG: -18373.33826 1 31.99742061
 LG+F: -17699.31772 20 37.0052257
 LG+F+G4: -17157.9531 21 53.95690324
 LG+F+I: -17580.57156 21 37.79374035
 LG+F+I+G4: -17139.16482 22 53.35211347
 LG+G4: -17898.48593 2 47.16203658
 LG+I: -18247.91246 2 32.77236325
 LG+I+G4: -17871.38591 3 47.16311043
 PMB: -18327.47116 1 26.82889178
 PMB+F: -17622.18615 20 31.58198842
 PMB+F+G4: -17217.73408 21 43.28852504
 PMB+F+I: -17528.17006 21 32.01892987
 PMB+F+I+G4: -17198.5044 22 43.07208933
 PMB+G4: -17990.54352 2 36.48543931
 PMB+I: -18231.73399 2 27.19680299
 PMB+I+G4: -17965.64752 3 36.0394606
[truncated: 198,833 more chars]
